# Supplementary material for: Single-cell profiling reveals transcriptome dynamics during bovine oocyte growth
Source: BMC Genomics. 2024 Apr 6;25:335. doi: 10.1186/s12864-024-10234-0 (PMC10998374; doi:10.1186/s12864-024-10234-0)
Supplement: Supplementary file 4 — Additional file 4: Supplementary Tables. Table S1. Sample quality control analysis performed in Rstudio by selecting samples with more than 100,000 reads and 2,500 expressed genes (genes with more than 1 count). In addition, filtering for contamination with mitochondrial DNA was also performed. Additional information is from MuitQC Report. The table on the right summarizes the information by experimental groups. Table S2. Common and unique expressed genes (more than 1 count) in each oocyte size group. Enriched pathways from gene ontology analysis are shown in the panel on the right. Table S3. Common and unique lowly expressed genes (zero count in at least half of the samples for each group) in each oocyte size group. Enriched pathways from gene ontology analysis are shown in the panel on the right. Table S4. Top-100 highly expressed genes on each oocyte size group. Enriched pathways from gene ontology analysis are shown in the panels on the right. Table S5. Common and unique Top-100 highly expressed genes in each oocyte size group. Enriched pathways from gene ontology analysis are shown in the panel on the right. Table S6: Summary table of WGCNA output. GS/p.GS: gene significance for oocyte size and related p-value. The higher the absolute value, the more biologically relevant to oocyte size. MM/p.MM: Module membership and related p value. Correlation value of each gene related to gene expression profile in a module. Table S7. Trendy analysis output table to identify changes in gene expression of specific genes. Segment slope measures the rate of change of the data within that segment. The segment trend defines how the expression of each gene changes inside that segment. 1 = increase; -1 = decrease; 0/NA = no change. The p-value will indicate if the change is significant (<0.05). Breakpoints indicate the oocyte diameter at which gene expression is changing. Only the top dynamic genes are shown, defined as those whose optimal model has a high adjusted R2 (>0.5). Tabl [file 12864_2024_10234_MOESM4_ESM.xls]

## Sheet: Table S1
Table S1. Sample quality control analysis performed in Rstudio by selecting samples with more than 100,000 reads and 2,500 expressed genes (genes with more than 1 count). In addition, filtering for contamination with mitochondrial DNA was also performed. Additional information is from MuitQC Report. The table on the right summarizes the information by experimental groups.
					R Studio		MultiQC Report
Sample ID	Oocyte size (μM)	Group	Group Size (μM)	Batch	Total Raw Counts	Expressed genes	Reads passing filters	Unique Reads	Duplicate Reads	SE mapped uniquely	% Aligned		Group	Size (μM)	Total number of raw counts	Mean number of raw counts	Min number of raw counts	Max number of raw counts	Mean expressed genes	Min expressed genes	Max expressed genes	Number of samples
A276	48	A	<60	1	2563427	11875	5397328	3168210	2228499	4748010	0.918		A	<60	57341117	2.73053e+06	1188219	6270510	11409.5	9496	13086	21
A377	48.82	A	<60	2	5251022	12716	3298982	2414584	883922	2759139	0.891		B	60-69	67542662	2.70171e+06	319492	5498749	11811.8	9610	13414	25
A282	52.02	A	<60	2	2946028	11638	4564276	2745724	1817700	3923353	0.915		C	79-79	51591872	2.14966e+06	431855	7427594	11935.2	10135	12874	23
A459	52.03	A	<60	2	4236108	13086	3786292	2575425	1210359	3244437	0.909		D	80-89	56302825	2.34595e+06	294744	5434763	11925.5	9561	13580	24
A209	53	A	<60	2	6270510	12243	4374264	2611312	1762304	3841868	0.93		E	90-99	30993133	1.47586e+06	277126	4249894	11007.3	9161	12654	21
A380	53.75	A	<60	2	2657200	11762	3153339	2303664	849214	2689650	0.906		F	100-109	27280581	1.43582e+06	349196	7856854	11311.5	9700	14086	18
A280	54.38	A	<60	1	1188219	11545	10406986	4852872	5552866	9122148	0.912		G	110-119	44541570	2.34429e+06	328481	5958623	11530.9	9289	12944	19
A426	54.8	A	<60	2	1763520	11731	3129902	2404844	724630	2627294	0.894		H	>120	28764719	2.05462e+06	566827	8038061	11586.6	10440	13912	14
A227	55.5	A	<60	2	1451585	9496	9788327	5849447	3937863	8359512	0.906		GENERAL		4.55448e+07	2.15481e+06	469492	6341881	11564.8	9674	13318.8	165
A406	55.87	A	<60	2	1564509	10511	4999121	3093178	1905299	4336532	0.925
A371	56.88	A	<60	2	1536820	10229	3088893	2128301	960164	2512416	0.872
A278	56.95	A	<60	1	1463106	9622	6646254	3553908	3091505	5757370	0.9			Sum	Mean	Minimum	Maximum
A435	57.36	A	<60	2	2917611	12418	8019119	4965159	3052888	6750203	0.896		Reads passing filters	632316587	3.83222e+06	450973	12172290
A350	57.78	A	<60	2	2030667	11887	3291390	2303533	987429	2809453	0.905		Unique Reads	363029031	2.20018e+06	370090	5965131
A428	57.78	A	<60	2	1559851	11469	3892010	2662585	1228925	3275741	0.898		Duplicate Reads	269211205	1.63158e+06	80815	7538806
A439	58.63	A	<60	2	3737290	11721	7643518	4802557	2839822	6478012	0.901		SE mapped uniquely	542075914	3.28531e+06	384760	10495372
A329	59.12	A	<60	2	1796268	9937	1962929	1504377	458296	1700363	0.918		% Aligned	148.692	0.901164	0.847	0.94
A368	59.17	A	<60	2	3674330	10614	3171149	2244412	926268	2706712	0.908
A427	59.7	A	<60	2	3616702	11339	8011626	4947830	3062640	6835373	0.902
A461	59.7	A	<60	2	2020143	11577	5788726	3470810	2317019	4999058	0.916
A412	59.91	A	<60	2	3096201	12183	3312834	1841378	1470883	2885745	0.925
B224	60	B	60-69	1	577466	10518	1793403	1235061	558137	1537175	0.889
B246	60.5	B	60-69	1	1121889	11599	5987177	3365643	2620909	5139884	0.891
B297	61.26	B	60-69	1	2366186	12664	8591916	3579045	5011620	7625861	0.924
B257	61.5	B	60-69	1	4638319	12713	6797146	3251653	3544594	5942372	0.912
B438	61.83	B	60-69	2	3817010	13018	8184469	4901273	3282227	6946727	0.904
B472	62.05	B	60-69	2	2147093	12242	5978201	3280107	2697268	5104303	0.909
B298	62.34	B	60-69	1	4329162	12853	6173114	3047456	3124631	5391851	0.91
B258	62.5	B	60-69	1	2281694	12509	3583053	2172304	1410353	3065440	0.89
B268	63	B	60-69	1	4338660	13365	8340536	3415808	4923484	7402675	0.924
B465	64.6	B	60-69	2	3364532	13078	4009161	2871592	1137043	3349424	0.889
B409	65.03	B	60-69	2	5313932	13158	1480958	1127891	352829	1274969	0.915
B264	65.5	B	60-69	1	5498749	12985	6854278	3572087	3281460	5934872	0.901
B84	65.5	B	60-69	1	3901224	13414	781780	613456	168219	692381	0.932
B65	65.72	B	60-69	1	1579146	9622	817087	634561	182409	721984	0.928
B464	66.1	B	60-69	2	857410	11275	4729698	3273126	1455960	3977468	0.895
B440	66.74	B	60-69	2	1980734	11600	5502214	3574909	1926469	4689502	0.907
B432	67.38	B	60-69	2	3992387	10201	8873975	4900684	3972287	7444355	0.896
B242	67.65	B	60-69	1	4216836	12205	7306611	3263426	4042229	6411794	0.914
B430	68.02	B	60-69	2	2439789	10828	3619122	2508973	1109591	3075159	0.905
B299	68.35	B	60-69	1	2482740	12165	2924293	1984613	939386	2523451	0.9
B249	68.4	B	60-69	1	1989482	11899	3353844	1837470	1515911	2939647	0.911
B265	68.5	B	60-69	1	3037769	11303	5424152	3045777	2377708	4708573	0.903
B225	69	B	60-69	1	484296	10215	3745081	2308978	1435680	3235737	0.895
B74	69.33	B	60-69	1	319492	9610	552777	442976	109726	487704	0.927
B114	69.63	B	60-69	1	466665	10256	988775	718935	269718	873902	0.931
C467	70.36	C	70-79	2	1265490	11846	5119613	2693018	2425768	4408239	0.92
C203	71	C	70-79	1	2884991	12811	1829431	1256438	572791	1584565	0.896
C233	71.5	C	70-79	1	431855	10355	1905828	1332199	573397	1637509	0.891
C471	72.1	C	70-79	2	2937665	12728	4246879	2788251	1458072	3660078	0.917
C289	72.87	C	70-79	1	7427594	11057	2887694	1857768	1029609	2478345	0.892
C198	73	C	70-79	1	1468179	12148	4717767	2806268	1911005	4100585	0.9
C387	73.45	C	70-79	2	1171119	11583	1851740	1258563	592866	1620000	0.931
C244	74.5	C	70-79	1	1174515	12030	5217412	2776908	2439852	4555990	0.908
C147	74.55	C	70-79	1	2180675	12612	708930	548994	159865	629891	0.933
C347	75.02	C	70-79	2	1770604	12369	5672958	3350002	2322202	4907709	0.921
C296	75.23	C	70-79	1	3229723	12874	2526210	1645210	880747	2126727	0.88
C91	75.61	C	70-79	1	2463521	12871	1750052	1119512	630353	1555381	0.935
C24	76	C	70-79	1	1839094	12700	2852325	1813291	1038777	2377257	0.871
C327	76.14	C	70-79	2	1541358	12330	4366194	3126495	1239157	3675607	0.897
C234	77	C	70-79	1	2087604	10360	3415508	2132002	1283151	2960379	0.897
C407	77.39	C	70-79	2	1105410	11247	6173104	4005261	2167107	5217780	0.903
C9	77.51	C	70-79	1	3017784	12423	1612196	1125147	486859	1363961	0.881
C146	77.67	C	70-79	1	2399060	11241	4500171	2566886	1932800	3875309	0.893
C250	78	C	70-79	1	2907706	11947	3826560	2315579	1510527	3356333	0.909
C473	78.68	C	70-79	2	2416909	12640	846510	691044	155353	727239	0.914
C125	78.7	C	70-79	1	462399	10135	1979075	1307377	671458	1694061	0.889
C199	79	C	70-79	1	1015461	11687	11111927	4640863	6469981	9956591	0.931
C200	79.5	C	70-79	1	1104900	11624	2302207	1555181	746775	1985567	0.895
D69	80.5	D	80-89	1	3125606	13242	2513256	1524929	987992	2174358	0.9
D120	81.79	D	80-89	1	5434763	13580	488950	386920	101970	434914	0.935
D400	82.12	D	80-89	2	3733034	13511	5252426	3392227	1859539	4457820	0.907
D323	82.16	D	80-89	2	294744	9561	8728271	4773132	3953953	7466687	0.912
D2	82.38	D	80-89	1	1020037	11872	1792731	1274229	518293	1593285	0.94
D5	82.6	D	80-89	1	2742682	13427	2914628	1812111	1102169	2504564	0.892
D294	82.97	D	80-89	1	1117843	11387	2240055	1490603	749221	1881639	0.876
D121	84.07	D	80-89	1	1121176	11114	1714082	1117248	596671	1396848	0.864
D13	84.95	D	80-89	1	4648788	13121	4285013	2353286	1931348	3557900	0.876
D204	85	D	80-89	1	426129	10148	7376911	3187873	4188068	6450528	0.911
D76	85.06	D	80-89	1	1310470	12476	7911675	3374641	4536241	6673701	0.891
D318	85.1	D	80-89	2	1742499	9989	3870494	2562265	1307655	3252163	0.897
D6	85.17	D	80-89	1	4382903	12491	2859090	1734306	1124509	2404941	0.881
D111	86.16	D	80-89	1	763879	11403	8895689	3189164	5705437	7853073	0.92
D283	86.19	D	80-89	1	4888755	10924	714748	573448	141221	581793	0.847
D357	86.44	D	80-89	2	2029931	10627	10706573	5965131	4740114	8958500	0.897
D359	87.34	D	80-89	2	815957	10936	4821014	3184185	1636157	4020720	0.89
D364	87.5	D	80-89	2	2965672	12241	1393339	1099875	293268	1197884	0.916
D151	87.57	D	80-89	1	2121256	10633	1828413	1197628	630560	1565726	0.888
D78	87.59	D	80-89	1	1831686	12322	3151967	1897804	1253917	2564816	0.863
D103	88.27	D	80-89	1	1768513	12506	5081007	2684687	2395768	4413468	0.905
D115	88.4	D	80-89	1	1544957	12137	6357564	3144654	3212465	5185704	0.87
D356	88.46	D	80-89	2	4577977	13537	1438520	1183181	255166	1207320	0.888
D475	89.13	D	80-89	2	1893568	13027	4686279	3108166	1577411	3908417	0.892
E286	90.28	E	90-99	1	2900943	12654	1852991	1270536	582280	1570319	0.88
E305	90.49	E	90-99	2	454275	10278	3019888	2237761	781761	2490583	0.885
E287	91.14	E	90-99	1	583474	10085	1209993	890293	319548	1042859	0.891
E324	91.38	E	90-99	2	909366	11228	3461973	2280566	1180951	2953912	0.909
E112	92.32	E	90-99	1	2413595	12256	735748	552879	182777	614864	0.874
E109	93.07	E	90-99	1	1082843	11646	4553973	2267425	2286090	3949509	0.905
E358	93.39	E	90-99	2	880650	11406	3051052	1855245	1195344	2645290	0.924
E148	93.56	E	90-99	1	1150073	11909	1763552	1185805	577551	1501974	0.884
E481	94.45	E	90-99	2	763429	11027	7787939	4478026	3309212	6484891	0.901
E345	94.51	E	90-99	2	1362816	10757	3848772	2737555	1110653	3189966	0.882
E152	95.64	E	90-99	1	1745164	11179	1408834	966781	441900	1218618	0.901
E410	95.93	E	90-99	2	1759910	11582	1461871	1179470	282192	1232035	0.896
E319	96.3	E	90-99	2	1590436	9966	2721675	1424805	1296367	2406252	0.939
E53	96.56	E	90-99	1	1624944	10482	784139	576867	207188	662317	0.881
E67	96.93	E	90-99	1	4249894	11982	878746	667987	210654	757676	0.893
E484	97.25	E	90-99	2	728689	10910	3489448	2295775	1193200	2978857	0.908
E131	97.61	E	90-99	1	3856742	11074	1439578	1001311	438107	1246558	0.898
E363	98	E	90-99	2	1618959	10832	7882350	4734740	3146742	6690008	0.911
E127	98.51	E	90-99	1	471639	10097	886371	605066	281255	765636	0.896
E132	98.52	E	90-99	1	568166	10643	3723844	1947790	1775546	3294288	0.918
E8	99.5	E	90-99	1	277126	9161	450973	370090	80815	384760	0.886
F263	101	F	100-109	1	1830157	13088	1020376	746786	273497	870666	0.886
F343	101.01	F	100-109	2	441385	9910	6354379	4182777	2170838	5292155	0.89
F456	103.5	F	100-109	2	398521	9700	2409388	1517271	891693	2066529	0.913
F128	103.67	F	100-109	1	610545	11062	655605	501437	154092	555840	0.88
F126	104.09	F	100-109	1	451046	10357	1290957	913688	377113	1105067	0.888
F448	104.71	F	100-109	2	627581	11142	2727729	1770533	956891	2364341	0.922
F482	105.5	F	100-109	2	349196	9764	1433215	1047759	385271	1246421	0.925
F64	105.75	F	100-109	1	7856854	14086	2370126	1559801	810073	2042721	0.895
F262	106.05	F	100-109	1	2605926	10913	741746	559454	182224	626660	0.877
F96	106.31	F	100-109	1	1607700	12133	1639905	1091826	547957	1320231	0.856
F51	106.49	F	100-109	2	1093545	10797	2977558	1861816	1115428	2550266	0.918
F123	106.8	F	100-109	1	1352974	11177	719944	546639	173219	609792	0.879
F92	107.2	F	100-109	1	1330201	11688	1274421	854561	419737	1084365	0.887
F270	107.5	F	100-109	1	872253	11167	576449	452368	124022	486483	0.875
F470	108	F	100-109	2	1743740	11751	2344330	1658573	685483	2002146	0.911
F18	108.51	F	100-109	1	1534426	12130	1046879	742687	304101	853104	0.863
F29	109.57	F	100-109	1	790527	10993	11955395	5491517	6463036	10309574	0.903
F450	109.63	F	100-109	2	974991	11816	2166869	1513869	652655	1832381	0.902
G237	110.5	G	110-119	1	2222233	11868	4744263	2617521	2126286	4041239	0.894
G99	111.95	G	110-119	1	328481	9289	6575793	1558493	5016378	5847581	0.931
G220	112.5	G	110-119	1	5958623	12567	10075468	2535654	7538806	8924654	0.934
G98	113.21	G	110-119	1	917185	10944	3117960	1822265	1295385	2679575	0.893
G451	114.51	G	110-119	2	1764849	11781	2681553	1828238	852926	2278494	0.915
G219	115	G	110-119	2	2841053	12944	556176	447144	108956	477798	0.915
G266	115	G	110-119	1	3499887	12525	6578726	2753093	3825051	5677512	0.916
G63	115.77	G	110-119	1	3353766	12747	1429220	903106	525939	1242346	0.906
G443	116.2	G	110-119	2	2709553	11734	4585338	3014286	1570464	3816003	0.894
G452	116.5	G	110-119	2	2244087	12130	4611026	3132678	1477680	3862948	0.894
G86	116.63	G	110-119	1	1714238	10987	2368663	1202065	1166259	2088462	0.918
G11	116.83	G	110-119	1	1332591	10748	3566817	1453771	2112565	3151329	0.925
G229	117	G	110-119	2	1279925	9923	1528474	969290	558997	1337139	0.931
G272	117	G	110-119	1	1986086	10939	5742902	2897991	2844390	4919690	0.903
G97	117.32	G	110-119	1	876120	10645	6664102	2899775	3763643	5761443	0.906
G446	117.5	G	110-119	2	1515351	11512	2524952	1618828	905754	2110010	0.901
G35	118.77	G	110-119	1	4037719	11892	4406552	1711519	2694507	3867289	0.92
G232	119	G	110-119	1	1964575	12076	3012270	1705269	1306763	2537876	0.887
G445	119	G	110-119	2	3995248	11837	3106978	2103186	1003290	2621247	0.902
H218	121.5	H	>120	1	1224901	11180	4796656	2634439	2161835	4069454	0.891
H31	123.25	H	>120	1	2826934	13058	2844668	1634778	1209567	2481737	0.907
H55	123.3	H	>120	1	1674954	10440	1780588	1162208	618180	1528454	0.893
H34	125.18	H	>120	1	806841	10989	6953670	3622952	3330189	5733370	0.872
H33	125.6	H	>120	1	880302	10766	12172290	5279037	6892248	10495372	0.907
H261	126	H	>120	2	1813720	11788	1546921	1222555	324187	1289194	0.891
H57	126.48	H	>120	1	8038061	13912	936905	659412	277377	795233	0.885
H43	127.25	H	>120	1	4336856	13226	2945827	1623454	1322045	2559330	0.906
H42	129.89	H	>120	1	1240265	11709	1952781	1263203	689371	1643885	0.882
H213	130	H	>120	2	1784617	11574	2374091	1666110	707660	1978492	0.892
H27	130.11	H	>120	1	760738	10857	1557277	953451	603701	1292690	0.874
H433	133.69	H	>120	2	1736724	11420	1604368	1346013	258137	1299230	0.866
H47	134.38	H	>120	1	1072979	10852	2804159	1598590	1205283	2400480	0.894
H221	135	H	>120	2	566827	10441	3487100	2352658	1133995	2944973	0.904

## Sheet: Table S2
Table S2: Common and unique expressed genes (more than 1 count) in each oocyte size group. Enriched pathways from gene ontology analysis are shown in the panel on the right.
Common between groups		Unique in group A (<60 μm)		Unique in group B (<60-69 μm)		Unique in group C (70-79 μm)		Unique in group D (80-89 μm)		Unique in group E (90-99 μm)		Unique in group F (100-109 μm)		Unique in group G (110-119 μm)		Unique in group H (>120 μm)			Enrichment FDR	nGenes	Pathway Genes	Fold Enrichment	Enriched pathways from common expressed genes	Genes
Ensembl gene ID	Gene Symbol	Ensembl gene ID	Gene Symbol	Ensembl gene ID	Gene Symbol	Ensembl gene ID	Gene Symbol	Ensembl gene ID	Gene Symbol	Ensembl gene ID	Gene Symbol	Ensembl gene ID	Gene Symbol	Ensembl gene ID	Gene Symbol	Ensembl gene ID	Gene Symbol		7.09231e-35	231	274	1.78588	Chromosome segregation	SIRT7 FEN1 PINX1 NIPBL CDT1 ANAPC4 FAM83D SGO1 PPP1R7 ZCWPW1 CENPC TNKS KIFC1 CHTF8 CDC42 AURKB KATNB1 ERCC2 KIF18A NCAPD3 DLGAP5 MAD1L1 FANCM ZWINT REC8 CDC27 ANAPC15 ANAPC5 ATM SKA3 ACTR3 CENPX NUDC SLX4 TOP2B CCNE1 CCNE2 TTK RPS3 EHMT2 SMC4 SLF1 MAU2 CENPT CDK5RAP2 ESCO2 KPNB1 NDC1 RB1 TLK1 TRIP13 M1AP BUB1B NUF2 RAD21 SETDB2 HNRNPU NAA50 CHMP2B SPDL1 CCNB1IP1 RGS14 RCC2 TRAPPC12 CDC23 SMC2 ZN…
ENSBTAG00000009735	A1BG	ENSBTAG00000021195	A1CF	ENSBTAG00000004645	ADAMTSL3	ENSBTAG00000003334	ADAP2	ENSBTAG00000014600	ADCY8	0	0	ENSBTAG00000021210	HES2	ENSBTAG00000013093	ALDH3B1	ENSBTAG00000001451	A4GNT		6.17663e-31	185	214	1.83125	Golgi vesicle transport	RAB6A SEC31B VPS54 YKT6 RAB26 CNST DOP1A TMED3 SEC16B RAB6B TMED9 HTT INSIG1 EHD3 SNX1 BNIP1 TEX261 MPPE1 GGA2 VPS52 BLZF1 AP1G1 SEC24C AP4M1 RAB33B RNF215 STEAP2 SEC24D SEC23A AP1AR TRAPPC5 ARL3 KDELR1 GOLGA5 GOSR1 C18H16orf70 COPZ1 TBC1D14 RP2 EPS15 TMED10 STX18 TRAPPC3 GBF1 COG1 SEC22C ARCN1 SCYL1 LMAN1 SPTBN1 AP1G2 TRAPPC10 ARFGEF2 CYTH3 TRAPPC11 SEC23IP ARFRP1 TRAPPC8 SEC22B SNX12 SORCS1 ATP…
ENSBTAG00000020179	AAAS	ENSBTAG00000013468	AHNAK	ENSBTAG00000017812	ALS2CL	ENSBTAG00000049909	AGBL1	ENSBTAG00000008814	ADGRA2			ENSBTAG00000015907	IRX4	ENSBTAG00000033222	CALR3	ENSBTAG00000016399	AKAP4		1.50992e-29	196	233	1.78193	Nuclear chromosome segregation	SIRT7 FEN1 PINX1 NIPBL CDT1 ANAPC4 FAM83D SGO1 ZCWPW1 CENPC TNKS KIFC1 CHTF8 CDC42 AURKB KATNB1 KIF18A NCAPD3 MAD1L1 FANCM ZWINT REC8 CDC27 ANAPC15 ANAPC5 ATM ACTR3 CENPX NUDC SLX4 TOP2B CCNE1 CCNE2 TTK EHMT2 SMC4 SLF1 MAU2 CDK5RAP2 ESCO2 KPNB1 NDC1 RB1 TRIP13 M1AP BUB1B NUF2 RAD21 HNRNPU NAA50 CHMP2B SPDL1 CCNB1IP1 RCC2 TRAPPC12 CDC23 SMC2 ZNF207 MRE11 ESPL1 CENPE STAG2 IHO1 NSMCE2 MAD2L1BP NEK2…
ENSBTAG00000005678	AACS	ENSBTAG00000014806	ATP2A3	ENSBTAG00000001305	ATP2B2	ENSBTAG00000013191	AGRN	ENSBTAG00000017632	AEN			ENSBTAG00000004247	RPH3A	ENSBTAG00000031252	CD82	ENSBTAG00000020485	ARRB1		2.2664e-27	212	262	1.71406	Regulation of translation	EIF2AK3 LTN1 GUF1 RBM4B TARBP2 DAZL TOB1 ACO1 ELAVL1 LSM14A DAPK1 DCP2 ZNF598 OGFOD1 PPP1R15A PATL2 AGO2 PKM SECISBP2 EIF3D THBS1 EIF5A EIF1 SESN2 IREB2 DCPS IMPACT ZFP36L2 GSPT1 CNOT2 PER1 DPH3 DDX25 PAN2 CNOT10 EXOSC9 TSC1 RPL13A FXR2 RPS3 PATL1 BARHL2 NOCT PINK1 DHX36 CASC3 PIWIL1 PTCD3 EIF3E MRPL13 EPRS1 ZCCHC4 EIF2AK1 NOLC1 EIF3B CIRBP PUS7 RPUSD3 ALKBH1 PAIP2 ROCK1 NCBP2 PURA PNPT1 EIF4ENIF…
ENSBTAG00000050967	AADAT	ENSBTAG00000020814	C2CD4B	ENSBTAG00000019513	C11H9orf50	ENSBTAG00000001001	ANKRD55	ENSBTAG00000047531	ARHGAP4			ENSBTAG00000015628	SMPD1	ENSBTAG00000011059	CDKN2C	ENSBTAG00000009835	CACNA1G		5.93168e-27	146	165	1.87439	Sister chromatid segregation	FEN1 PINX1 NIPBL CDT1 ANAPC4 SGO1 CENPC TNKS KIFC1 CHTF8 AURKB KATNB1 KIF18A NCAPD3 MAD1L1 ZWINT REC8 CDC27 ANAPC15 ANAPC5 NUDC TOP2B TTK SMC4 SLF1 MAU2 CDK5RAP2 ESCO2 KPNB1 RB1 TRIP13 BUB1B NUF2 RAD21 HNRNPU NAA50 CHMP2B SPDL1 CDC23 SMC2 ZNF207 MRE11 ESPL1 CENPE STAG2 NSMCE2 MAD2L1BP NEK2 CDC20 MCMBP KIF23 TEX14 INO80 AKAP8L VPS4B STAG3 PSMG2 DCTN2 SEH1L EML4 NSL1 PDS5B RIOK2 DIS3L2 SLF2 PTTG1 W…
ENSBTAG00000040368	AAGAB	ENSBTAG00000004134	C8H8orf74	ENSBTAG00000032761	CALHM3	ENSBTAG00000048674	BIVM	ENSBTAG00000000917	BMP1			ENSBTAG00000015337	TSPAN12	ENSBTAG00000019591	DCX	ENSBTAG00000017690	CARNS1		8.29566e-25	168	201	1.77053	Double-strand break repair	SIRT7 TDP2 NIPBL MMS22L RAD54B RNF169 PARP1 CGAS BRCA2 ZCWPW1 TP53 KMT5B FIGNL1 UBQLN4 UIMC1 PNKP POLQ MCM9 PPP4R2 FANCM DNA2 REC8 MSH2 RAD51 SETD2 ATM SMCHD1 POLL DCLRE1B RADX WDR48 SMARCAL1 OTUB1 FBH1 RFWD3 SLX4 CHEK2 RAD52 KAT5 FUS XRCC6 SLF1 RPA2 PALB2 ESCO2 NUDT16L1 RBBP8 TRIP13 TONSL POLM BRCC3 NSD2 NUCKS1 SWSAP1 RNF8 AP5S1 MRE11 PARP2 NSMCE2 KDM1A RPA1 FAN1 DDX1 XRCC3 FANCD2 DCLRE1C INO80 …
ENSBTAG00000009343	AAK1	ENSBTAG00000007882	CACNA1B	ENSBTAG00000009266	CD226	ENSBTAG00000009267	BLTP3A	ENSBTAG00000007166	CAMKK1			ENSBTAG00000003267	ZNF132	ENSBTAG00000018645	DLX5	ENSBTAG00000011500	CASQ2		2.73778e-24	219	281	1.65093	Establishment of organelle localization	YKT6 TCIRG1 SPG11 PINX1 CDT1 FAM83D SEC16B MAP4K2 AP3M2 AGTPBP1 CENPC MYO1C TMED9 AP3S2 HTT KIFC1 PICALM CDC42 AURKB SPRY2 GJA1 KATNB1 MAP1B KIF18A KIF5B MAD1L1 KIT FES PPFIA2 FER ATM TMEM201 ACTR3 SUN2 MYO5C BLOC1S4 RABGEF1 AP1AR MYO7A FNBP1L NUDC CEP83 RHOT2 DCTN1 AP3B1 FAM91A1 TMED10 GBF1 IKBKG MYO5A CDK5RAP2 NSFL1C KPNB1 BICD1 PCM1 NUF2 ADORA2B HNRNPU HOOK3 SDAD1 CHMP2B SPDL1 LSG1 AP3B2 TRAPP…
ENSBTAG00000017298	AAMDC	ENSBTAG00000013953	CALD1	ENSBTAG00000033220	CFAP141	ENSBTAG00000032092	CDH11	ENSBTAG00000016592	CAPN15			ENSBTAG00000038534	ZNF446	ENSBTAG00000011573	ENPP6	ENSBTAG00000014555	CASS4		3.09572e-24	227	294	1.63557	Establishment of protein localization to organelle	PRKAA1 RANBP2 HGS IMMP1L HYAL2 TOMM20 NIPBL ELAVL1 MTERF4 RAB10 BRCA2 TP53 PMPCA TOMM40 PIK3R2 SEC61B NUP155 EFCAB7 ZPR1 AP4M1 KPNA6 PEX16 TOMM34 RNF215 HACL1 BMP4 PEX2 VPS36 IMMP2L IPO9 CCT4 KPNA3 SEC61A1 NUP133 TNPO3 NXT1 AP3B1 VPS8 IL10RA PEX13 PKIG MFN2 RAB23 PEX6 DMAP1 PINK1 CCT3 NUTF2 TRIM28 LAMP3 KPNB1 SPCS2 APPL1 AIFM1 NUP107 SMURF1 VPS41 TRAM1 HSPA5 SREBF1 FIS1 TNPO1 CCT6A CDKN1A TIMM22 …
ENSBTAG00000003927	AAMP	ENSBTAG00000005985	CBLN2	ENSBTAG00000012284	CLCN2	ENSBTAG00000044023	CDK6	ENSBTAG00000011349	CDH24			ENSBTAG00000002668	ZNF711	ENSBTAG00000009824	ENSBTAG00000009824	ENSBTAG00000006173	CCDC116		1.71192e-23	123	138	1.88806	Mitotic sister chromatid segregation	PINX1 NIPBL CDT1 ANAPC4 SGO1 CENPC TNKS KIFC1 CHTF8 AURKB KATNB1 KIF18A NCAPD3 MAD1L1 ZWINT REC8 CDC27 ANAPC15 ANAPC5 NUDC TTK SMC4 SLF1 MAU2 CDK5RAP2 KPNB1 RB1 TRIP13 BUB1B NUF2 RAD21 HNRNPU NAA50 CHMP2B SPDL1 CDC23 SMC2 ZNF207 ESPL1 CENPE NSMCE2 MAD2L1BP NEK2 CDC20 KIF23 TEX14 INO80 AKAP8L VPS4B PSMG2 DCTN2 SEH1L EML4 NSL1 PDS5B RIOK2 DIS3L2 SLF2 PTTG1 CHMP5 MAP10 NCAPH2 RACGAP1 KIF4A NCAPH LCM…
ENSBTAG00000001645	AAR2	ENSBTAG00000000462	CCDC102A	ENSBTAG00000025502	CNMD	ENSBTAG00000021161	CREG2	ENSBTAG00000031052	CDK5R2					ENSBTAG00000035199	ENSBTAG00000035199	ENSBTAG00000016600	CCDC142		1.90681e-23	132	151	1.85177	Regulation of chromosome organization	FEN1 SMG6 PINX1 NIPBL CDT1 ANAPC4 DCP2 TNKS AURKB PNKP MAD1L1 EXOSC10 TINF2 CDC27 DNMT1 ANAPC15 ANAPC5 ATM ATF7IP MPHOSPH8 PKIB SLX4 CCT4 TTK SENP6 SLF1 DHX36 CCT3 TRIM28 CDK5RAP2 RB1 PPP1R10 TRIP13 CTC1 BUB1B RAD21 SETDB2 HNRNPU TERF2 PIF1 SPDL1 CCT6A YLPM1 PPHLN1 TRAPPC12 CDC23 ZNF207 MRE11 CENPE TNKS2 MAPKAPK5 NSMCE2 SMG5 MAD2L1BP NEK2 MORC2 TEX14 MAPK1 XRCC5 PSMG2 PRKCQ HMBOX1 SSBP1 RIOK2 SLF…
ENSBTAG00000032738	AARD	ENSBTAG00000001739	CDH20	ENSBTAG00000001538	ENSBTAG00000001538	ENSBTAG00000038495	DCLK1	ENSBTAG00000054062	CNGA3					ENSBTAG00000039440	ENSBTAG00000039440	ENSBTAG00000020009	CCDC81		1.90681e-23	216	279	1.63998	Mitotic cell cycle phase transition	SIRT7 EPS8 PINX1 POLE CCNI CDT1 ANAPC4 TAF10 TAOK1 FBXL6 TP53 ADAM17 CDK17 CALM2 SYF2 AURKB CKS2 ERCC2 RAD17 CDK2AP2 TICRR MAD1L1 FBXL15 ZPR1 ORC1 CDC27 CLSPN RPTOR ANAPC15 ANAPC5 ZFP36L2 E2F1 CDK2 MTA3 BACH1 RFWD3 PIM2 CCNE1 CCNE2 ANKRD17 CCNA2 CHEK2 CCNB2 CDC25C TTK CCNY PLK3 INTS3 RIPK1 CDK5RAP2 RB1 RBBP8 APPL1 IQGAP3 TRIP13 CTC1 BUB1B CCNA1 RAD21 XPC TRIM39 HSPA2 SPDL1 CDKN1A CDC25B RCC2 CDC2…
ENSBTAG00000019810	AARS1	ENSBTAG00000022032	CHCHD10	ENSBTAG00000011402	ENSBTAG00000011402	ENSBTAG00000017287	DRAM1	ENSBTAG00000013501	DHRS13					ENSBTAG00000052631	ENSBTAG00000052631	ENSBTAG00000018203	CD101		4.21966e-23	156	187	1.76715	DNA replication	SIRT7 NFIA GRWD1 POLB TIPIN SSRP1 POLE MMS22L CDT1 OBI1 BRCA2 TP53 ORC6 POLQ MCM9 RAD17 SRPK2 TICRR WDR18 FANCM DNA2 ZPR1 ORC1 RAD51 BCAR3 TWNK MGME1 POLL SMARCAL1 CDK2 CENPX FBH1 CDC45 BOD1L1 RFWD3 SLX4 CDK9 CCNE1 TRAIP CCNE2 ANKRD17 POLE2 CCNA2 EHMT2 DBF4B PCNA WRNIP1 RPA2 ESCO2 CTC1 PIF1 MSH3 TONSL PRIM2 TOP1 NUCKS1 POLA1 CHAF1A NFIC PURA MRE11 TBRG1 RBBP6 RPA1 MCMBP E4F1 SIN3A INO80 MCM3 RFC3…
ENSBTAG00000013722	AARS2	ENSBTAG00000002205	CNGA1	ENSBTAG00000017629	ENSBTAG00000017629	ENSBTAG00000003661	ENSBTAG00000003661	ENSBTAG00000008096	EDN1					ENSBTAG00000054441	ENSBTAG00000054441	ENSBTAG00000008500	CTRB2		5.17916e-23	184	230	1.69465	Mitotic nuclear division	SIRT7 CCSAP EPS8 PINX1 NIPBL LSM14A CDT1 ANAPC4 SGO1 CENPC TNKS KIFC1 CHTF8 CDC42 AURKB KATNB1 KIF18A NCAPD3 MAD1L1 ZWINT REC8 CDC27 ANAPC15 ANAPC5 KIF3B RCC1 BMP4 TOM1L2 RHOA NUDC CHEK2 TTK KIF20B BCCIP CCDC61 SMC4 SLF1 MAU2 CDK5RAP2 NSFL1C KPNB1 RB1 RANBP1 TRIP13 TOM1L1 BUB1B NUF2 RAD21 HNRNPU MYBL2 NAA50 CHMP2B SPDL1 SPHK1 CDC23 SMC2 ZNF207 ESPL1 CENPE STAG2 UBXN2B UBE2S KIF11 NSMCE2 REEP4 MAD…
ENSBTAG00000015136	AARSD1	ENSBTAG00000024420	COL28A1	ENSBTAG00000039644	ENSBTAG00000039644	ENSBTAG00000007493	ENSBTAG00000007493	ENSBTAG00000004219	ENSBTAG00000004219					ENSBTAG00000016177	FGL1	ENSBTAG00000039973	CYP26C1		2.08772e-22	204	263	1.6431	Regulation of cell cycle phase transition	TIPIN PINX1 CDT1 ANAPC4 FAM83D TAOK1 TP53 MAP3K20 ADAM17 SYF2 AURKB PTPN11 ERCC2 RAD17 CDK2AP2 ATF2 USP28 TICRR MAD1L1 DNA2 ZWINT ORC1 MSH2 CLSPN RPTOR ANAPC15 ANAPC5 ATM ZFP36L2 E2F1 MTA3 RFWD3 ANKRD17 CHEK2 ZWILCH CDC25C TIPRL TTK CCAR2 DBF4B PLK3 INTS3 RIPK1 CDK5RAP2 RB1 APPL1 PPP1R10 TRIP13 CTC1 BUB1B RAD21 XPC CIRBP TRIM39 HSPA2 SPDL1 CDKN1A FEM1B ATRIP CDC25B RCC2 CDC23 ZNF207 MRE11 CENPE K…
ENSBTAG00000049300	AARSD1	ENSBTAG00000005193	CRTAM	ENSBTAG00000047496	ENSBTAG00000047496	ENSBTAG00000013979	ENSBTAG00000013979	ENSBTAG00000005248	ENSBTAG00000005248					ENSBTAG00000021516	GSTA1	ENSBTAG00000002847	D2HGDH		3.33801e-21	144	173	1.76322	Regulation of response to DNA damage stimulus	SIRT7 KMT5A RNF169 PIAS4 PARP1 CGAS ZCWPW1 TP53 MAP3K20 KMT5B NKX3-1 FIGNL1 UBQLN4 UIMC1 DYRK1A TMEM161A PNKP POLQ PPP4R2 NSMCE1 CASP9 EEF1E1 RAD51 SETD2 SMCHD1 RADX WDR48 OTUB1 ARMT1 FBH1 RFWD3 CDK9 NEK4 CXCL12 RAD52 FXR2 CCAR2 RPS3 FUS PCNA SLF1 WRNIP1 TRIM28 NUDT16L1 BCL2L12 PPP1R10 BCLAF1 BRCC3 NSD2 RNF8 FEM1B PRKCD MARCHF7 KDM1A CRY1 SPIRE1 CDKN2D USP47 ARID2 EYA1 IER3 ATR CD44 EGFR DDIAS RE…
ENSBTAG00000020583	AASDH	ENSBTAG00000018189	CSTB	ENSBTAG00000049183	ENSBTAG00000049183	ENSBTAG00000034536	ENSBTAG00000034536	ENSBTAG00000032696	ENSBTAG00000032696					ENSBTAG00000052414	HAP1	ENSBTAG00000018671	DCUN1D2		3.33801e-21	203	265	1.62271	RNA splicing, via transesterification reactions	CDC40 RBM4B SFSWAP SNRNP200 SF1 RBM14 CDK13 SYF2 TRA2B DYRK1A SCAF11 PRPF4B NOVA1 SRPK2 KHDRBS3 LUC7L3 CELF1 GPKOW PRPF38A SF3B2 SLC39A5 U2AF2 DCPS PAXBP1 SART1 SF3A1 SF3B6 RBM39 LSM7 MBNL1 PRPF4 CELF4 ZMAT2 FXR2 LSM2 HNRNPA2B1 SNU13 CASC3 RBM6 RBM5 PHF5A RBM15B DHX16 RBFOX1 SF3A3 LSM3 CIRBP CWF19L1 HNRNPU PRPF31 PSIP1 CWC15 WTAP GCFC2 SRSF10 SNW1 SNRPD1 DHX8 NUP98 SLU7 CRNKL1 SON SRSF6 LSM4 PTBP…
ENSBTAG00000012279	AASDHPPT	ENSBTAG00000002765	CYP24A1	ENSBTAG00000052709	ENSBTAG00000052709	ENSBTAG00000037531	ENSBTAG00000037531	ENSBTAG00000051851	ENSBTAG00000051851					ENSBTAG00000015784	HAPLN2	ENSBTAG00000015912	DMKN		3.33801e-21	203	265	1.62271	RNA splicing, via transesterification reactions with bulged adenosine as nucleophile	CDC40 RBM4B SFSWAP SNRNP200 SF1 RBM14 CDK13 SYF2 TRA2B DYRK1A SCAF11 PRPF4B NOVA1 SRPK2 KHDRBS3 LUC7L3 CELF1 GPKOW PRPF38A SF3B2 SLC39A5 U2AF2 DCPS PAXBP1 SART1 SF3A1 SF3B6 RBM39 LSM7 MBNL1 PRPF4 CELF4 ZMAT2 FXR2 LSM2 HNRNPA2B1 SNU13 CASC3 RBM6 RBM5 PHF5A RBM15B DHX16 RBFOX1 SF3A3 LSM3 CIRBP CWF19L1 HNRNPU PRPF31 PSIP1 CWC15 WTAP GCFC2 SRSF10 SNW1 SNRPD1 DHX8 NUP98 SLU7 CRNKL1 SON SRSF6 LSM4 PTBP…
ENSBTAG00000021927	AATF	ENSBTAG00000030285	DCP1B	ENSBTAG00000054444	ENSBTAG00000054444	ENSBTAG00000038326	ENSBTAG00000038326	ENSBTAG00000052033	ENSBTAG00000052033					ENSBTAG00000039935	KCNC3	ENSBTAG00000018560	DNAH3		3.33801e-21	203	265	1.62271	MRNA splicing, via spliceosome	CDC40 RBM4B SFSWAP SNRNP200 SF1 RBM14 CDK13 SYF2 TRA2B DYRK1A SCAF11 PRPF4B NOVA1 SRPK2 KHDRBS3 LUC7L3 CELF1 GPKOW PRPF38A SF3B2 SLC39A5 U2AF2 DCPS PAXBP1 SART1 SF3A1 SF3B6 RBM39 LSM7 MBNL1 PRPF4 CELF4 ZMAT2 FXR2 LSM2 HNRNPA2B1 SNU13 CASC3 RBM6 RBM5 PHF5A RBM15B DHX16 RBFOX1 SF3A3 LSM3 CIRBP CWF19L1 HNRNPU PRPF31 PSIP1 CWC15 WTAP GCFC2 SRSF10 SNW1 SNRPD1 DHX8 NUP98 SLU7 CRNKL1 SON SRSF6 LSM4 PTBP…
ENSBTAG00000019049	AATK	ENSBTAG00000013782	DNAJB2	ENSBTAG00000054476	ENSBTAG00000054476	ENSBTAG00000038502	ENSBTAG00000038502	ENSBTAG00000052304	ENSBTAG00000052304					ENSBTAG00000032485	LHFPL1	ENSBTAG00000002943	ENSBTAG00000002943		3.9887e-21	214	283	1.60183	Methylation	RAB6A SIRT7 KMT5A ASZ1 TRMT10A RRP8 PRDM1 OGT ASH2L KMT5B TRMT6 MTF2 N6AMT1 NSD3 NSUN7 PHF1 RTF1 TRMT11 KDM4A AUTS2 RAB3D FKBP6 BHMT SETD1A TDRD5 MRM2 FBL DNMT1 KMT2B SETD2 WDR82 PAXBP1 THUMPD3 ATF7IP THADA GSPT1 VIRMA DNMT3B MPHOSPH8 ASH1L ARMT1 GTPBP3 PWP1 SUV39H1 FDXACB1 CHTOP PRMT2 VCPKMT EHMT2 TGS1 DMAP1 HELLS PRDM13 TRIM28 PRMT1 TDRD1 SMAD4 TYMS ZCCHC4 SETDB2 BMT2 EED WTAP NSD2 PLD6 SNW1 HE…
ENSBTAG00000004038	ABAT	ENSBTAG00000000242	ENSBTAG00000000242	ENSBTAG00000054913	ENSBTAG00000054913	ENSBTAG00000039437	ENSBTAG00000039437	ENSBTAG00000054839	ENSBTAG00000054839					ENSBTAG00000012079	MYLK4	ENSBTAG00000012748	ENSBTAG00000012748		4.03301e-21	175	221	1.6774	Regulation of mRNA metabolic process	DAZL TOB1 MYD88 ELAVL1 DCP2 TENT5A SF1 PATL2 AGO2 RBM46 TRA2B DYRK1A SECISBP2 NOVA1 KHDRBS3 CELF1 APEX1 SLC39A5 U2AF2 DCPS RNF40 ZFP36L2 ANGEL2 CNOT2 VIRMA RBM39 E2F1 CSDC2 PAN2 MBNL1 CDK9 CELF4 EXOSC9 FXR2 FUS CCNT1 PATL1 NOCT DHX36 RBM5 RBM15B SYNCRIP RBFOX1 CPSF6 NELFE CIRBP HNRNPU SAFB WTAP SNW1 ROCK1 NUP98 SON SRSF6 TRAF3IP2 MYEF2 NCBP2 PNPT1 CELF2 EIF4ENIF1 FASTKD3 POLR2G RNF20 ZC3H10 LARP7…
ENSBTAG00000020661	ABCA1	ENSBTAG00000006363	ENSBTAG00000006363	ENSBTAG00000055220	ENSBTAG00000055220	ENSBTAG00000049946	ENSBTAG00000049946	ENSBTAG00000019310	FOXK1					ENSBTAG00000014296	NCCRP1	ENSBTAG00000021375	ENSBTAG00000021375		5.51322e-21	195	253	1.63269	Macromolecule methylation	RAB6A SIRT7 KMT5A ASZ1 TRMT10A OGT ASH2L KMT5B TRMT6 MTF2 N6AMT1 NSD3 PHF1 RTF1 TRMT11 KDM4A AUTS2 RAB3D FKBP6 SETD1A TDRD5 MRM2 FBL DNMT1 KMT2B SETD2 WDR82 PAXBP1 THUMPD3 ATF7IP THADA GSPT1 VIRMA DNMT3B MPHOSPH8 ASH1L ARMT1 GTPBP3 PWP1 SUV39H1 FDXACB1 CHTOP PRMT2 VCPKMT EHMT2 TGS1 HELLS TRIM28 PRMT1 TDRD1 SMAD4 ZCCHC4 SETDB2 BMT2 EED WTAP NSD2 PLD6 SNW1 HENMT1 FAM98A SMYD5 RNMT KMT2E PIK3CA DPY3…
ENSBTAG00000003472	ABCA12	ENSBTAG00000007199	ENSBTAG00000007199	ENSBTAG00000034680	FAM131C	ENSBTAG00000050077	ENSBTAG00000050077	ENSBTAG00000002779	GABRP					ENSBTAG00000000961	NEURL2	ENSBTAG00000024964	ENSBTAG00000024964		7.42047e-21	222	297	1.58339	Cell division	ARHGEF2 RTKN KLHL13 CDT1 ANAPC4 SGO1 BRCA2 NKX3-1 ENTR1 CALM2 VPS4A WNT7A CDC42 AURKB KATNB1 ORC6 ERCC2 CDK2AP2 DRD3 NCAPD3 HAUS1 SEPTIN2 SEPTIN9 GNAI1 CDCA2 SETD2 ANAPC5 AURKC LZTS2 ACTR3 ZFP36L2 CCP110 MITD1 RHOA ARL3 CDC25C RPS3 DCDC1 PLK3 SPC24 EXT1 SNX9 RB1 EPB41 RBBP8 LEF1 SPTBN1 ENSA NUF2 BBS4 BRCC3 CETN2 ASPM CHMP2B TOP1 SPART SPDL1 RNF8 KLHL21 ROCK1 CDC25B SON RGS14 CDC23 CIT ANLN KATNAL…
ENSBTAG00000003531	ABCA13	ENSBTAG00000019048	ENSBTAG00000019048	ENSBTAG00000014580	FCRLB	ENSBTAG00000010726	F8	ENSBTAG00000017986	GLIS1					ENSBTAG00000013768	NPSR1	ENSBTAG00000026796	ENSBTAG00000026796		3.0053e-19	185	242	1.61937	Nucleocytoplasmic transport	SIRT7 RANBP2 HYAL2 ELAVL1 TP53 THOC6 PTPN11 PIK3R2 NUP155 EFCAB7 ZPR1 FBXO22 KPNA6 SETD2 TXN MCM3AP LZTS2 NOL6 XPO4 BMP4 DDX25 IPO9 KPNA3 NUP133 TNPO3 NXT1 CHTOP TSC1 PKIG RAB23 NRDE2 HNRNPA2B1 DMAP1 RANBP3 NUTF2 TRIM28 KPNB1 NUP93 NDC1 APPL1 RAPGEF3 PABPN1 NUP107 SMURF1 CPSF6 ENY2 SDAD1 CDK5 CAMK1 TNPO1 CDKN1A THOC2 NUP98 LSG1 RGS14 PRICKLE1 PRKCD EIF4ENIF1 PHAX NUP35 MBTPS1 XPO6 AKAP8L NUP188 P…
ENSBTAG00000014903	ABCA3	ENSBTAG00000022762	ENSBTAG00000022762	ENSBTAG00000001530	FGF8	ENSBTAG00000034159	FCRLA	ENSBTAG00000007194	GUCA2B					ENSBTAG00000031030	OR4C45	ENSBTAG00000038064	ENSBTAG00000038064		3.0053e-19	185	242	1.61937	Nuclear transport	SIRT7 RANBP2 HYAL2 ELAVL1 TP53 THOC6 PTPN11 PIK3R2 NUP155 EFCAB7 ZPR1 FBXO22 KPNA6 SETD2 TXN MCM3AP LZTS2 NOL6 XPO4 BMP4 DDX25 IPO9 KPNA3 NUP133 TNPO3 NXT1 CHTOP TSC1 PKIG RAB23 NRDE2 HNRNPA2B1 DMAP1 RANBP3 NUTF2 TRIM28 KPNB1 NUP93 NDC1 APPL1 RAPGEF3 PABPN1 NUP107 SMURF1 CPSF6 ENY2 SDAD1 CDK5 CAMK1 TNPO1 CDKN1A THOC2 NUP98 LSG1 RGS14 PRICKLE1 PRKCD EIF4ENIF1 PHAX NUP35 MBTPS1 XPO6 AKAP8L NUP188 P…
ENSBTAG00000018010	ABCA4	ENSBTAG00000031558	ENSBTAG00000031558	ENSBTAG00000017239	GABBR1	ENSBTAG00000006789	FGD5	ENSBTAG00000007449	HS3ST1					ENSBTAG00000003651	OTOP1	ENSBTAG00000038395	ENSBTAG00000038395		5.70529e-19	195	259	1.59487	Negative regulation of cell cycle	TIPIN PINX1 NR4A1 CDT1 KAT2B TAOK1 TP53 MAP3K20 NKX3-1 RBM14 TNKS SYF2 AURKB PTPN11 RAD17 MEN1 CDK2AP2 ATF2 USP28 TICRR MAD1L1 DNA2 ZWINT ORC1 MSH2 CLSPN ANAPC15 ATM ZFP36L2 PPP1R13B ANGEL2 BMP4 CCP110 E2F1 TOM1L2 RFWD3 WEE2 RNF167 CHEK2 ZWILCH TIPRL TTK CCAR2 NUDT6 HEXIM1 PLK3 INTS3 RIPK1 CDK5RAP2 RB1 PPP1R10 TRIP13 TOM1L1 BUB1B RAD21 XPC TRIM39 CDK5 SPDL1 DAB2IP CDKN1A FEM1B ATRIP INCA1 ALOX15B…
ENSBTAG00000002747	ABCA5	ENSBTAG00000032893	ENSBTAG00000032893	ENSBTAG00000011672	GABRR1	ENSBTAG00000020665	GFRA2	ENSBTAG00000025402	IL17D					ENSBTAG00000050639	PATE3	ENSBTAG00000038616	ENSBTAG00000038616		6.29997e-19	126	151	1.7676	Spindle organization	CCSAP LSM14A TUBGCP6 TNKS KIFC1 AURKB SAC3D1 DLGAP5 HAUS1 GNAI1 KIF3B AURKC LZTS2 RCC1 SBDS TACC1 RHOA NUDC CKAP5 CHEK2 RPS3 HAUS2 BCCIP CCDC61 SENP6 KPNB1 RANBP1 TUBB NUF2 HAUS8 HNRNPU MYBL2 ASPM CHMP2B RGS14 ZNF207 ESPL1 CENPE STAG2 KIF11 NEK2 CDC20 KIF23 SPC25 WASHC5 EZR INO80 MYH9 VPS4B DCTN2 LIMK2 RAE1 TACC3 GOLGA2 CLASP2 CEP72 CHMP5 MAP10 HAUS4 RACGAP1 KIF4A AURKA CEP120 NCOR1 CEP192 HAUS5 …
ENSBTAG00000017053	ABCB10	ENSBTAG00000047159	ENSBTAG00000047159	ENSBTAG00000005425	GATA4	ENSBTAG00000040290	GSTO2	ENSBTAG00000047499	IRX2					ENSBTAG00000004561	PAX6	ENSBTAG00000050355	ENSBTAG00000050355		9.32568e-19	197	263	1.58672	Negative regulation of organelle organization	ARHGEF2 TMEM39A SMG6 EPS8 PINX1 CDT1 KAT2B DCP2 TAOK1 TP53 PHLDB2 RBM14 FXN TNKS AURKB DYRK1A KATNB1 SWAP70 ARAP1 KANK3 MAD1L1 EXOSC10 TINF2 ANAPC15 ADD3 BMP4 MAPRE1 CCP110 TOM1L2 CAPZA2 EVI5L SLX4 CAPZB SPTB PRELID1 TMEM14A CAPG TTK EHMT2 CAMSAP1 PINK1 HUWE1 MET TTBK2 CDK5RAP2 SMAD4 TRIP13 SPTBN1 TOM1L1 CTC1 BUB1B RAD21 HNRNPU BBS4 TERF2 PIF1 SEC22B MTPN FLCN CAMSAP2 SPDL1 CGNL1 PRKCD ZNF207 FEZ…
ENSBTAG00000026885	ABCB11	ENSBTAG00000048814	ENSBTAG00000048814	ENSBTAG00000018390	GLB1L2	ENSBTAG00000015490	HS1BP3	ENSBTAG00000013745	ITGA5					ENSBTAG00000019315	PLA2G7	ENSBTAG00000052363	ENSBTAG00000052363		1.92728e-18	211	287	1.55737	Regulation of protein catabolic process	ALAD RAB26 ITCH FAM83D OGT LPCAT1 DET1 AGTPBP1 UBQLN4 UBXN2A UBE3A VPS35 FBXO22 FURIN RPL23 MSN HSPBP1 MYLIP RDX MAPK9 BBS7 CHEK2 GPLD1 ARAF PSMD1 RNF14 CSNK1A1 BAG2 NEDD4L PSMC1 USP7 CCAR2 ARIH2 PIAS1 PSMD2 HUWE1 PLK3 SNX9 GABARAPL2 KLHL40 NOS2 SMURF1 RCHY1 BTRC TRIM39 SEC22B HMGCR SNX12 GRIN2A AZIN1 DAB2IP RNF19B FBXL20 NSF LRIG2 PRICKLE1 SERPINE2 MARCHF7 AMER1 SOCS5 TMTC3 ASB9 PSMC4 STX5 SGSM3…
ENSBTAG00000005653	ABCB4	ENSBTAG00000048825	ENSBTAG00000048825	ENSBTAG00000013017	GNAT2	ENSBTAG00000001354	INPP5E	ENSBTAG00000017855	ITM2C					ENSBTAG00000011667	PM20D2	ENSBTAG00000053271	ENSBTAG00000053271		3.93169e-18	147	185	1.6832	Macroautophagy	TMEM39A TCIRG1 ATG101 KDR RB1CC1 MTMR3 TP53 STX12 VPS16 ATP2A2 HTT UBQLN4 TMEM41B NBR1 UBXN2A PIKFYVE SPTLC1 SESN2 SESN1 RAB33B WDR45B ATG16L1 PIP4K2C SESN3 UBA5 CLEC16A MFN2 RAB23 ATG5 TBC1D14 MCOLN1 PAFAH1B2 EHMT2 PINK1 HUWE1 MAP1LC3A PIP4K2B ATG2A SMURF1 EI24 VPS41 TRAPPC8 SEC22B CALCOCO2 STX17 IFT20 TRIM13 UBXN6 RBM8A FEZ2 ATG3 FEZ1 TBC1D25 TBC1D12 LIX1 C8H9orf72 RAB7A STBD1 SUPT5H ZFYVE1 VMP…
ENSBTAG00000020607	ABCB6	ENSBTAG00000048886	ENSBTAG00000048886	ENSBTAG00000006472	GPR143	ENSBTAG00000020895	LOXL4	ENSBTAG00000000573	KRT37					ENSBTAG00000053750	PXT1	ENSBTAG00000053875	ENSBTAG00000053875		3.95548e-18	166	215	1.63554	Regulation of protein stability	PIM1 PINX1 HIP1 TAF9B CDKN2AIP TP53 PRKRA STX12 SAXO1 HTT SENP2 SUGT1 USP28 CTNND1 TRIM24 VPS35 ATP1B1 ATF7IP RPL23 STK4 DPM2 DPM3 MTMR9 SLC51B PEX2 MYLIP CCT4 PIM2 NAA15 CHEK2 TSC1 BAG2 NEDD4L USP7 CCAR2 CREB1 PEX6 PINK1 USP9X GLMP CCT3 BTRC TRIM39 SREBF1 CCT6A MARCHF7 USP3 ZNF207 MFSD1 AAK1 TBRG1 CCNH USP2 KRAS GNAQ FLOT1 PDCL3 EPHA4 FLOT2 LAMP1 DVL1 MSX1 USP47 UBE2B PIK3R1 CDK7 RTN4 MORC3 USP4…
ENSBTAG00000011028	ABCB7	ENSBTAG00000048939	ENSBTAG00000048939	ENSBTAG00000037673	GSTM1	ENSBTAG00000011617	MAMSTR	ENSBTAG00000044158	LDLRAD3					ENSBTAG00000046677	RTN4R	ENSBTAG00000054483	ENSBTAG00000054483		6.39636e-18	153	195	1.66206	Negative regulation of cell cycle process	TIPIN PINX1 CDT1 KAT2B TAOK1 TP53 MAP3K20 RBM14 TNKS SYF2 AURKB PTPN11 RAD17 CDK2AP2 ATF2 USP28 TICRR MAD1L1 DNA2 ZWINT ORC1 MSH2 CLSPN ANAPC15 ATM ZFP36L2 BMP4 CCP110 E2F1 TOM1L2 RFWD3 CHEK2 ZWILCH TIPRL TTK CCAR2 PLK3 INTS3 RIPK1 CDK5RAP2 RB1 PPP1R10 TRIP13 TOM1L1 BUB1B RAD21 XPC TRIM39 SPDL1 DAB2IP CDKN1A FEM1B ATRIP ZNF207 MRE11 NEK11 EZH2 MAD2L1BP NUBP1 KANK2 NEK2 DOT1L FANCD2 NAE1 CRY1 TEX1…
ENSBTAG00000007759	ABCB8	ENSBTAG00000049557	ENSBTAG00000049557	ENSBTAG00000002367	HCFC1R1	ENSBTAG00000005963	MAT1A	ENSBTAG00000023147	LINGO1					ENSBTAG00000017851	RXRA	ENSBTAG00000000326	ENTHD1		8.16663e-18	127	155	1.73565	TRNA metabolic process	TRMT10A TSEN54 IARS1 TRMT6 SARS2 TRMT11 MARS2 DTWD2 POP4 EXOSC10 ELP3 OSGEP RPP30 THUMPD3 RPP40 THADA GTPBP3 DARS2 WARS1 EXOSC9 QTRT2 ELP1 WARS2 POP5 TRMU VARS1 ELAC1 DTWD1 TSEN34 CLP1 LARS1 EPRS1 TARS3 RPP38 PUS7 ALKBH1 TYW1 METTL2A PUS10 DDX1 DARS1 THG1L ALKBH8 CARS1 RTCB TPRKB TRMT1L CARS2 ELP6 FARSB TRMT5 DUS3L OSGEPL1 IARS2 POP1 TRUB1 SARS1 PUS1 AARS2 TRIT1 GATB TARS1 LCMT2 SEPSECS RARS1 DUS…
ENSBTAG00000008464	ABCB9	ENSBTAG00000051478	ENSBTAG00000051478	ENSBTAG00000000188	HS3ST5	ENSBTAG00000047520	MPV17L	ENSBTAG00000012780	LPO					ENSBTAG00000010507	SLC22A16	ENSBTAG00000019008	FBXL16		1.28186e-17	175	231	1.60478	DNA recombination	POLB MND1 NIPBL MMS22L RAD54B PARP1 CGAS BRCA2 TCF7 SUPV3L1 ZCWPW1 KMT5B MSH6 FIGNL1 BCL6 UBQLN4 H1-8 POLQ SWAP70 MCM9 PPP4R2 FANCM REC8 MSH2 APEX1 RAD51 SETD2 ATM SMCHD1 POLL RADX WDR48 CENPX FBH1 RFWD3 HROB SLX4 TOP2B RAD52 FUS UBR2 XRCC6 RPA2 PALB2 DCAF1 RBBP8 LEF1 TRIP13 TERF2 PIF1 MSH3 TONSL NSD2 NUCKS1 SWSAP1 RNF8 AP5S1 CCNB1IP1 TCF3 MRE11 SLC15A4 IHO1 NSMCE2 EXO1 KDM1A RPA1 FAN1 XRCC3 FANC…
ENSBTAG00000021090	ABCC1	ENSBTAG00000052172	ENSBTAG00000052172	ENSBTAG00000032396	KCTD19	ENSBTAG00000044141	MROH7	ENSBTAG00000005666	LRRC20					ENSBTAG00000015184	SYDE1	ENSBTAG00000021393	FLRT2		1.30118e-17	160	207	1.63734	RNA catabolic process	FEN1 SMG6 UPF2 DIS3L DAZL TOB1 MYD88 ELAVL1 CSDE1 DCP2 DDX49 TENT5A SUPV3L1 PATL2 AGO2 LSM1 RBM46 SECISBP2 EXOSC10 DNA2 ZPR1 APEX1 DCPS SMG8 ZFP36L2 ANGEL2 CNOT2 CNOT9 E2F1 CSDC2 PAN2 MTPAP LSM7 EXOSC9 NRDE2 FXR2 RNASEH2C DXO LSM2 FUS PATL1 NOCT DHX36 CASC3 EDC4 SYNCRIP EIF3E TENT2 SIDT2 EDC3 LSM3 HNRNPU SMG7 RBM8A ROCK1 GRSF1 LSM4 TRAF3IP2 MYEF2 NCBP2 PNPT1 EIF4ENIF1 TTC37 FASTKD3 SMG5 POLR2G PH…
ENSBTAG00000010858	ABCC11	ENSBTAG00000052277	ENSBTAG00000052277	ENSBTAG00000017345	KIF2B	ENSBTAG00000008410	OVOL2	ENSBTAG00000006797	MARCHF3					ENSBTAG00000026684	SYNC	ENSBTAG00000046771	FNDC7		2.36179e-17	145	184	1.66932	Regulation of protein modification by small protein conjugation or removal	SIRT7 ITCH PINX1 PIAS4 NXN OGT DCUN1D4 SENP2 SPRY2 SASH1 UBXN2A UBE3A UBA2 FANCM SAE1 U2AF2 DCUN1D5 RPL23 RNF40 HSPBP1 EPAS1 WDR48 OTUB1 CDK9 MAPK9 RPL37 BAG2 ATG5 PIAS1 RPS3 TOPORS PINK1 SPRTN HUWE1 KLHL40 TANK ARRDC3 RCHY1 BTRC HSPA5 CDK5 SPHK1 PRICKLE1 MARCHF7 AMER1 FANCI UBE2S KDM1A RNF20 CDC20 EGR1 CRY1 PEF1 RASSF5 UBXN1 GPS2 PRR7 PSEN1 FYN USP4 TNIP1 DCUN1D1 PLAA CBLB MAD2L2 PRMT3 SPOPL PSM…
ENSBTAG00000008936	ABCC2	ENSBTAG00000052846	ENSBTAG00000052846	ENSBTAG00000027197	KIF6	ENSBTAG00000020921	PRKCB	ENSBTAG00000011248	MSANTD2					ENSBTAG00000016096	SYP	ENSBTAG00000007195	GUCA2A		3.31866e-17	100	116	1.82613	Recombinational repair	NIPBL MMS22L RAD54B PARP1 CGAS BRCA2 FIGNL1 UBQLN4 POLQ MCM9 PPP4R2 FANCM REC8 RAD51 SETD2 ATM SMCHD1 POLL RADX WDR48 FBH1 RFWD3 HROB SLX4 RAD52 FUS RPA2 PALB2 RBBP8 TONSL NUCKS1 SWSAP1 AP5S1 MRE11 NSMCE2 KDM1A RPA1 FAN1 XRCC3 INO80 REV3L ARID2 RECQL5 AP5Z1 MMS19 PPP4C RPA3 NBN HUS1 MAD2L2 SHLD1 ZFYVE26 MCM2 MCM8 MCM6 MCM5 MRNIP RHNO1 XRCC1 CDC7 SFPQ FANCB MCM4 TEX15 POLN CHEK1 HELQ SMC6 SMC5 NAB…
ENSBTAG00000020070	ABCC3	ENSBTAG00000052956	ENSBTAG00000052956	ENSBTAG00000003915	LARP6	ENSBTAG00000003950	PROC	ENSBTAG00000001429	NEURL1B					ENSBTAG00000008924	TNFSF11	ENSBTAG00000050614	H2AC4		3.41941e-17	210	290	1.53395	Ribosome biogenesis	SIRT7 RRP9 RRP8 KAT2B MTERF4 DDX49 RSL24D1 NOP14 RRNAD1 MTERF3 MDN1 NIP7 MRPL10 RPL5 RPL14 ERCC2 RRP12 LAS1L POP4 UTP11 DDX10 WDR18 RPS28 MRM2 FBL EXOSC10 NOL10 RPP30 WDR75 SART1 YBEY RPUSD2 RPL3 UTP20 NOL6 RPP40 EFL1 DDX31 LYAR RRP1 SBDS DDX28 PWP1 RRN3 MRPL20 EXOSC9 FDXACB1 PIH1D2 TSC1 POP5 SHQ1 WDR36 NOP58 SNU13 ERI2 NVL UTP15 ESF1 ZCCHC4 RPL10 BMT2 SDAD1 RPP38 PES1 RPUSD3 RPF1 LSG1 GTF2H5 RPS…
ENSBTAG00000017666	ABCC5	ENSBTAG00000053477	ENSBTAG00000053477	ENSBTAG00000031001	MEGF8	ENSBTAG00000019330	PROK2	ENSBTAG00000022819	ONECUT2					ENSBTAG00000047877	TRIM67	ENSBTAG00000055153	H3-4		1.05955e-16	98	114	1.82101	Double-strand break repair via homologous recombination	NIPBL MMS22L RAD54B PARP1 CGAS BRCA2 FIGNL1 UBQLN4 POLQ MCM9 PPP4R2 FANCM REC8 RAD51 SETD2 ATM SMCHD1 POLL RADX WDR48 FBH1 RFWD3 SLX4 RAD52 FUS RPA2 PALB2 RBBP8 TONSL NUCKS1 SWSAP1 AP5S1 MRE11 NSMCE2 KDM1A RPA1 FAN1 XRCC3 INO80 REV3L ARID2 RECQL5 AP5Z1 MMS19 PPP4C RPA3 NBN HUS1 MAD2L2 SHLD1 ZFYVE26 MCM2 MCM8 MCM6 MCM5 MRNIP XRCC1 CDC7 SFPQ FANCB MCM4 TEX15 POLN CHEK1 HELQ SMC6 SMC5 NABP1 RAD51B M…
ENSBTAG00000038043	ABCD2	ENSBTAG00000053861	ENSBTAG00000053861	ENSBTAG00000033365	METTL24	ENSBTAG00000015311	PTPRR	ENSBTAG00000001465	P2RY1					ENSBTAG00000013400	VIP	ENSBTAG00000008389	HTRA1		1.20454e-16	201	277	1.53712	Regulation of DNA metabolic process	SIRT7 SMG6 PINX1 CDT1 RNF169 DCP2 PARP1 CGAS ZCWPW1 TP53 KMT5B MSH6 TNKS FIGNL1 BCL6 UBQLN4 UIMC1 AURKB H1-8 TMEM161A PNKP POLQ MEN1 PPP4R2 TICRR WDR18 EXOSC10 TINF2 MSH2 RAD51 SETD2 ATM SMCHD1 RADX WDR48 MPHOSPH8 OTUB1 CDK2 FBH1 PKIB SLX4 CCT4 CDK9 RAD52 USP7 RPS3 FUS PCNA SLF1 DHX36 WRNIP1 USP9X CCT3 BMPR2 TRIM28 NUDT16L1 NVL AIFM1 PPP1R10 CTC1 HNRNPU TERF2 PIF1 MSH3 BRCC3 NSD2 NUCKS1 FLCN CCT6…
ENSBTAG00000009698	ABCD3	ENSBTAG00000053974	ENSBTAG00000053974	ENSBTAG00000048005	MGC157368	ENSBTAG00000015681	RGR	ENSBTAG00000021303	RSAD1							ENSBTAG00000010316	ICAM5		1.49738e-16	163	215	1.60598	Protein acylation	PRKAA1 POLE3 GTF2B TAF10 KAT2B MSL2 TAOK1 OGT BRCA2 NAA35 NAA20 ISL1 MORF4L2 EPC1 GLYR1 CEP295 DLD AUTS2 YEATS4 ATF2 ZDHHC5 ACTL6A MAP3K7 ZDHHC7 KANSL2 KAT6B NAA40 MCM3AP PER1 SUPT7L KAT6A KANSL3 NAA15 NAA60 JADE3 DIP2B ATG5 PHF20 KAT5 LDB1 DMAP1 OGDH NMT1 ZDHHC20 ZDHHC21 DLST ESCO2 ZDHHC8 NAA25 ZDHHC6 RAPGEF3 LEF1 SMAD4 ATAT1 TRRAP NCOA3 NMT2 BRPF1 CAMK1 NAA50 FLCN GOLGA7B CTBP1 SPHK1 DR1 BRD8 I…
ENSBTAG00000014633	ABCD4	ENSBTAG00000054051	ENSBTAG00000054051	ENSBTAG00000049595	OR13C7J	ENSBTAG00000046277	RGS4	ENSBTAG00000004884	SLC4A5							ENSBTAG00000014983	IL23R		1.74652e-16	161	212	1.60872	Protein localization to nucleus	RANBP2 CD2AP HYAL2 PINX1 ELAVL1 TP53 OTUD7B PIKFYVE PIK3R2 SESN2 NUP155 EFCAB7 ZPR1 TAF3 TOR1B KPNA6 TXN LZTS2 SUN2 BMP4 SUPT7L OSBPL8 IPO9 ARL2BP KPNA3 NUP133 TNPO3 NXT1 PKIG RAB23 TOPORS DMAP1 NUTF2 TRIM28 POLR1A KPNB1 NVL APPL1 NUP107 HNRNPU BBS4 CDK5 TNPO1 CDKN1A PRICKLE1 PRKCD EIF4ENIF1 PYGO1 TBRG1 LARP7 XPA NUP35 SIN3A CDK1 MBTPS1 RASSF5 NUP188 PPP3R1 LIMK2 DVL1 MSX1 NUP54 PIK3R1 KPNA1 TAF8…
ENSBTAG00000019854	ABCE1	ENSBTAG00000054083	ENSBTAG00000054083	ENSBTAG00000046346	PACS2	ENSBTAG00000020755	SELP	ENSBTAG00000001998	ST6GALNAC1							ENSBTAG00000021175	IMPG1		3.98721e-16	146	189	1.63637	Regulation of mitotic cell cycle phase transition	PINX1 CDT1 ANAPC4 TAOK1 TP53 ADAM17 SYF2 AURKB ERCC2 RAD17 CDK2AP2 TICRR MAD1L1 ORC1 CLSPN RPTOR ANAPC15 ANAPC5 ZFP36L2 E2F1 MTA3 RFWD3 ANKRD17 TTK PLK3 INTS3 RIPK1 CDK5RAP2 RB1 APPL1 TRIP13 CTC1 BUB1B RAD21 XPC TRIM39 HSPA2 SPDL1 CDKN1A CDC25B RCC2 CDC23 ZNF207 MRE11 CENPE KMT2E NEK11 NSMCE2 EZH2 MAD2L1BP KANK2 SIN3A CCND3 CDK1 NAE1 TEX14 LSM11 INO80 VPS4B PSMG2 USP47 RBL1 CDC14B EGFR RIOK2 RPL2…
ENSBTAG00000006927	ABCF1	ENSBTAG00000054111	ENSBTAG00000054111	ENSBTAG00000030775	PCBP3	ENSBTAG00000004269	SGK1	ENSBTAG00000005830	STRN4							ENSBTAG00000008165	ITGA2B		4.78461e-16	130	164	1.67915	Negative regulation of cell cycle phase transition	TIPIN PINX1 CDT1 TAOK1 TP53 MAP3K20 SYF2 AURKB PTPN11 RAD17 CDK2AP2 ATF2 USP28 TICRR MAD1L1 DNA2 ZWINT ORC1 MSH2 CLSPN ANAPC15 ATM ZFP36L2 E2F1 RFWD3 CHEK2 ZWILCH TIPRL TTK CCAR2 PLK3 INTS3 RIPK1 CDK5RAP2 RB1 PPP1R10 TRIP13 BUB1B RAD21 XPC TRIM39 SPDL1 CDKN1A FEM1B ATRIP ZNF207 MRE11 NEK11 EZH2 MAD2L1BP KANK2 DOT1L FANCD2 NAE1 CRY1 TEX14 PSMG2 CDKN2D USP47 ATR RBL1 ETAA1 STK33 RAD9A RPL26 TAOK3 O…
ENSBTAG00000000607	ABCF2	ENSBTAG00000054792	ENSBTAG00000054792	ENSBTAG00000043959	PDGFC	ENSBTAG00000002385	SLC35E4	ENSBTAG00000010786	TACC2							ENSBTAG00000005431	LMCD1		4.78461e-16	137	175	1.65834	Protein acetylation	PRKAA1 POLE3 GTF2B TAF10 KAT2B MSL2 TAOK1 OGT BRCA2 NAA35 NAA20 ISL1 MORF4L2 EPC1 GLYR1 CEP295 AUTS2 YEATS4 ATF2 ACTL6A MAP3K7 KANSL2 KAT6B NAA40 MCM3AP PER1 SUPT7L KAT6A KANSL3 NAA15 NAA60 JADE3 DIP2B ATG5 PHF20 KAT5 LDB1 DMAP1 ESCO2 NAA25 RAPGEF3 LEF1 SMAD4 ATAT1 TRRAP NCOA3 BRPF1 CAMK1 NAA50 FLCN CTBP1 SPHK1 DR1 BRD8 ING5 MSL3 FAM161A TAF6L TAF5 SPHK2 MBIP SIN3A SMARCB1 HAT1 TADA2B MSL1 TADA1 …
ENSBTAG00000006920	ABCF3	ENSBTAG00000054821	ENSBTAG00000054821	ENSBTAG00000001099	PIANP	ENSBTAG00000018235	SLC45A2	ENSBTAG00000004456	TECTA							ENSBTAG00000007324	LRRC4C		9.63873e-16	139	179	1.64495	Endosomal transport	RAB6A VPS54 YKT6 TRIM27 RAB6B RAB10 RIC1 TMEM50A VPS16 ENTR1 PICALM VPS4A EHD3 SNX27 SNX1 PIKFYVE VPS35 VPS52 LAMTOR1 DENND1A NDRG4 LMTK2 VPS36 VPS26C AP3B1 CLEC16A USP7 TBC1D14 EPS15 VTA1 LEPROT GBF1 BTBD8 DENND5A SNX9 TMCC1 EHD4 TRAPPC10 ALS2 ARFRP1 GRIPAP1 SNX12 ATP9A CORO1C UBXN6 VPS29 ARFIP1 AP5S1 DENND10 SORT1 TMEM87A DPY30 ANKRD27 STX5 PHETA2 EPS15L1 RAB7A CCDC93 WASHC5 VPS4B BLOC1S2 RAB9A…
ENSBTAG00000017704	ABCG2	ENSBTAG00000054998	ENSBTAG00000054998	ENSBTAG00000005978	PIK3R5	ENSBTAG00000045852	TAL2	ENSBTAG00000002391	TGFB1I1							ENSBTAG00000053023	LRRC74B		9.63873e-16	212	299	1.50195	Nucleobase-containing compound catabolic process	FEN1 SMG6 UPF2 DIS3L DAZL TOB1 MYD88 ELAVL1 CSDE1 DCP2 DDX49 TENT5A SUPV3L1 MGAT1 PATL2 AGO2 LSM1 RBM46 SECISBP2 CDADC1 EXOSC10 DNA2 ZPR1 APEX1 DCPS SMG8 ENPP4 ZFP36L2 ANGEL2 CNOT2 CNOT9 E2F1 CSDC2 FBH1 MLYCD PAN2 MTPAP LSM7 EXOSC9 NUDT11 ADA NRDE2 FXR2 RNASEH2C DXO LSM2 FUS PATL1 APOBEC2 NOCT DNASE2 DHX36 CASC3 EDC4 ERI2 SYNCRIP EIF3E TENT2 ENTPD4 AIFM1 NUDT7 SIDT2 EDC3 LSM3 NUDT4 DNASE1L1 HNRNP…
ENSBTAG00000016365	ABCG5	ENSBTAG00000055002	ENSBTAG00000055002	ENSBTAG00000008625	PLEKHF1	ENSBTAG00000052395	TMEM95	ENSBTAG00000011316	ZC3H12A							ENSBTAG00000019158	MEX3A		1.0715e-15	100	119	1.7801	DNA-dependent DNA replication	SIRT7 TIPIN POLE MMS22L CDT1 BRCA2 POLQ MCM9 SRPK2 TICRR WDR18 FANCM DNA2 ZPR1 ORC1 RAD51 TWNK MGME1 SMARCAL1 CDK2 CENPX FBH1 CDC45 BOD1L1 RFWD3 CDK9 CCNE1 TRAIP CCNE2 POLE2 DBF4B PCNA WRNIP1 MSH3 TONSL PRIM2 NUCKS1 POLA1 PURA MRE11 RPA1 MCMBP INO80 MCM3 RFC3 SSBP1 POLD1 NOC3L STOML2 POLA2 RECQL5 ETAA1 CIZ1 MCM2 DDX21 LIG1 DBF4 RFC4 MCM6 ORC4 DSCC1 MCM5 CDC7 MCM10 E2F7 ORC3 MCM4 GINS4 POLN GMNN A…
ENSBTAG00000007077	ABHD1	ENSBTAG00000006812	FAM181B	ENSBTAG00000018834	PPP1R37	ENSBTAG00000024851	TRIM14	ENSBTAG00000011646	ZNF512B							ENSBTAG00000015329	MINDY1		1.0715e-15	100	119	1.7801	Microtubule organizing center organization	POC1B KAT2B SGO1 CEP131 BRCA2 RBM14 CNTLN CEP295 SAC3D1 HAUS1 FES CCP110 CKAP5 HAUS2 CCDC61 ROCK2 CEP250 CDK5RAP2 NSFL1C RANBP1 CEP63 PCM1 HAUS8 BBS4 CETN2 CHMP2B UBXN2B KIF11 CEP135 NUBP1 CEP85 NEK2 VPS4B FBXW5 CEP76 CEP72 C26H10orf90 CEP152 NDEL1 CHMP5 HAUS4 AURKA CEP120 RTTN XPO1 CEP192 HAUS5 CHMP3 CHORDC1 CHMP2A SPICE1 SIRT1 HAUS7 PLK1 PPP1R12A SLC16A1 NPM1 FBXW11 KIAA0753 UXT NDE1 GCC2 CETN4…
ENSBTAG00000004601	ABHD10	ENSBTAG00000004879	FOXO4	ENSBTAG00000010836	PRRT3	ENSBTAG00000014897	UNC5A	ENSBTAG00000014597	ZSWIM9							ENSBTAG00000007440	MLANA		1.0715e-15	102	122	1.77105	Cell cycle checkpoint signaling	TIPIN CDT1 TAOK1 TP53 MAP3K20 SYF2 AURKB PTPN11 RAD17 ATF2 USP28 TICRR MAD1L1 DNA2 ZWINT ORC1 MSH2 CLSPN ANAPC15 ATM E2F1 RFWD3 CHEK2 ZWILCH TIPRL TTK CCAR2 PLK3 INTS3 CDK5RAP2 PPP1R10 TRIP13 BUB1B XPC TRIM39 SPDL1 CDKN1A FEM1B ATRIP ZNF207 MRE11 NEK11 MAD2L1BP DOT1L FANCD2 NAE1 CRY1 TEX14 PSMG2 ATR ETAA1 STK33 RAD9A RPL26 TAOK3 RPS27L THOC5 LCMT1 NBN HUS1 CHFR CDK5RAP3 EIF2AK4 PLK1 DDX39B DYNC1L…
ENSBTAG00000010339	ABHD11	ENSBTAG00000032424	FSHR	ENSBTAG00000038889	RILP	ENSBTAG00000006141	WDR93									ENSBTAG00000009703	MYH7		1.2439e-15	150	197	1.61293	Protein targeting	PRKAA1 YWHAZ HGS ERBIN IMMP1L TOMM20 MTERF4 MYO1C PMPCA CACNG3 C2CD5 TOMM40 PIKFYVE SEC61B ZDHHC7 AP4M1 PEX16 TOMM34 RNF215 HACL1 SLC51B PEX2 YWHAG IMMP2L CDK5R1 SEC61A1 AP3B1 VPS8 PEX13 MFN2 PEX6 YWHAE PINK1 SPCS2 AIFM1 SMURF1 VPS41 TRAM1 HSPA5 CDK5 SREBF1 FIS1 GOLGA7B TIMM22 SORT1 MIPEP TRAM2 PAM16 SRP68 PDCD5 PEX10 ZDHHC4 CHM TIMM21 TOMM22 RAB7A VPS37A AIP TIMM50 PEX5 SRP72 LONP2 SCARB2 AP1S3 …
ENSBTAG00000001420	ABHD12	ENSBTAG00000020957	FZD5	ENSBTAG00000044064	RNF144A	ENSBTAG00000000755	ZFR2									ENSBTAG00000014930	MYLK2		4.54814e-15	134	173	1.64077	MRNA catabolic process	SMG6 UPF2 DAZL TOB1 MYD88 ELAVL1 CSDE1 DCP2 TENT5A SUPV3L1 PATL2 AGO2 LSM1 RBM46 SECISBP2 EXOSC10 APEX1 DCPS SMG8 ZFP36L2 ANGEL2 CNOT2 CNOT9 E2F1 CSDC2 PAN2 MTPAP LSM7 EXOSC9 FXR2 DXO LSM2 FUS PATL1 NOCT DHX36 CASC3 EDC4 SYNCRIP EIF3E TENT2 EDC3 LSM3 HNRNPU SMG7 RBM8A ROCK1 LSM4 TRAF3IP2 MYEF2 NCBP2 PNPT1 EIF4ENIF1 TTC37 FASTKD3 SMG5 POLR2G PAN3 RNPS1 YTHDF1 TRAF2 TBRG4 FASTKD1 DCP1A PUM2 XRN2 XR…
ENSBTAG00000053854	ABHD14A	ENSBTAG00000013718	GC	ENSBTAG00000021526	RPRM	ENSBTAG00000016257	ZNF74									ENSBTAG00000003540	MYT1L		5.6226e-15	95	113	1.78088	Centrosome cycle	POC1B KAT2B SGO1 CEP131 BRCA2 RBM14 CNTLN CEP295 SAC3D1 HAUS1 FES CCP110 CKAP5 HAUS2 ROCK2 CEP250 CDK5RAP2 NSFL1C RANBP1 CEP63 PCM1 HAUS8 BBS4 CETN2 CHMP2B UBXN2B KIF11 CEP135 NUBP1 CEP85 NEK2 VPS4B FBXW5 CEP76 CEP72 C26H10orf90 CEP152 NDEL1 CHMP5 HAUS4 AURKA CEP120 RTTN XPO1 CEP192 HAUS5 CHMP3 CHORDC1 CHMP2A SPICE1 SIRT1 HAUS7 PLK1 PPP1R12A SLC16A1 NPM1 KIAA0753 UXT NDE1 CETN4 UVRAG CTNNB1 CEP68…
ENSBTAG00000025277	ABHD17A	ENSBTAG00000008641	GNAT3	ENSBTAG00000012980	RRAGB											ENSBTAG00000000413	NRTN		6.71919e-15	191	267	1.51535	Protein dephosphorylation	PDP1 PTPRF PTPRT PPP2CA PPP2R5A UBASH3B MTMR3 PPM1L PPP1R15A HTT CALM2 DUSP10 PPP2R2B PABIR2 PTPA SWAP70 PTPN11 PPP4R2 PTP4A1 PTPRE SSU72 RNGTT PHACTR4 CDCA2 DUSP29 PPM1M MTMR6 HSP90B1 PTPN12 PPP1R8 DUSP3 LMTK2 BOD1L1 DUSP23 PTPRN2 TSC1 CDC25C VRK3 TIPRL RPRD1A PPP2R5D YWHAE PTPDC1 ROCK2 PPP1R1B PPM1J PINK1 PTPRO PTPN1 PPP1R2 PPP1R10 PPP2R5B ENSA BTRC PGAM5 IKBKB PPP5C PPP6C LRRC40 ROCK1 CDC25B P…
ENSBTAG00000006816	ABHD17B	ENSBTAG00000010057	GZMB	ENSBTAG00000008421	SCRIB											ENSBTAG00000006924	NXPH1		8.32909e-15	106	130	1.72724	Protein modification by small protein removal	USP43 SENP3 ITCH TAF10 USP42 USPL1 USP38 DESI2 OTUD7B UIMC1 SENP2 USP28 COPS5 COPS6 OTULIN ZRANB1 USP46 OTUD6B WDR48 OTUB1 OTUD5 EIF3F UCHL1 COPS7B USP7 ATXN3 COPS8 SENP6 USP34 USP9X CYLD TANK VCPIP1 OTUD7A USP48 COPS4 ENY2 BRCC3 UCHL3 USP3 USP22 USP49 USP10 STAMBP USP2 USP53 MINDY3 USP15 UBXN1 USP39 USP47 USP54 COPS7A ATXN7 USP31 USP4 USP8 MINDY2 SENP1 TNIP1 USP35 COPS2 TRIM21 MYSM1 OTUB2 VCP US…
ENSBTAG00000032951	ABHD17C	ENSBTAG00000053792	H2AC7	ENSBTAG00000049091	SIX4											ENSBTAG00000004848	OLFML2A		8.89659e-15	90	106	1.79857	Telomere organization	SMG6 PINX1 DCP2 BRCA2 TNKS AURKB PNKP EXOSC10 DNA2 TINF2 APEX1 RAD51 ATM DCLRE1B PKIB SLX4 CCT4 CCNE1 CCNE2 PCNA XRCC6 DHX36 CCT3 NHP2 PPP1R10 CTC1 HNRNPU TERF2 PIF1 CCT6A YLPM1 MRE11 TNKS2 MAPKAPK5 NSMCE2 SMG5 NEK2 RPA1 XRCC3 DCLRE1C MAPK1 XRCC5 PRKCQ HMBOX1 TPRKB RAD50 ATR LTO1 CCT7 DKC1 POT1 NBN HUS1 HNRNPD GNL3 STN1 XRCC1 CTNNB1 ZBTB48 NAT10 NEK7 FBXO4 PRKDC ERCC1 CCT5 PTGES3 PARN SMC6 SMC5 A…
ENSBTAG00000010630	ABHD18	ENSBTAG00000053467	H2BC26	ENSBTAG00000019792	SLC16A9											ENSBTAG00000047752	OTUD1		1.32682e-14	156	210	1.5736	Response to endoplasmic reticulum stress	FOXRED2 CERT1 EIF2AK3 GRINA TBL2 SELENOS TP53 PPP1R15A SERINC3 PIK3R2 SESN2 POMT2 COPS5 NR1H2 HSP90B1 JKAMP MARCHF6 AMFR EDEM2 JUN UBXN8 SRPX UFD1 UBA5 ATF6 UGGT1 UBAC2 XBP1 P4HB CFTR PTPN1 ERP29 AIFM1 TMTC4 STT3B ERLIN1 HSPA5 ERLEC1 SEL1L TRIM13 UBXN6 DAB2IP DNAJC10 ATF6B HM13 TMTC3 SERP1 PPP2CB RNFT1 ERP44 FLOT1 TMCO1 HYOU1 CHAC1 UBE4B UBXN1 PTPN2 PIK3R1 TXNDC12 TMEM129 TMX1 TMUB1 TMEM259 EIF2B…
ENSBTAG00000019954	ABHD2	ENSBTAG00000048567	H2BC3	ENSBTAG00000003199	SLC35C1											ENSBTAG00000001260	PINLYP		1.55304e-14	89	105	1.79552	Telomere maintenance	SMG6 PINX1 DCP2 BRCA2 TNKS AURKB PNKP EXOSC10 DNA2 TINF2 APEX1 RAD51 ATM DCLRE1B PKIB SLX4 CCT4 CCNE1 CCNE2 PCNA XRCC6 DHX36 CCT3 NHP2 PPP1R10 CTC1 HNRNPU TERF2 PIF1 CCT6A YLPM1 MRE11 TNKS2 MAPKAPK5 NSMCE2 SMG5 NEK2 RPA1 XRCC3 DCLRE1C MAPK1 XRCC5 PRKCQ HMBOX1 TPRKB RAD50 ATR LTO1 CCT7 DKC1 POT1 NBN HUS1 HNRNPD GNL3 STN1 XRCC1 CTNNB1 ZBTB48 NAT10 NEK7 FBXO4 PRKDC ERCC1 CCT5 PTGES3 PARN SMC6 SMC5 A…
ENSBTAG00000005709	ABHD3	ENSBTAG00000049598	H2BC7	ENSBTAG00000027434	SORCS2											ENSBTAG00000009337	PNMA8A		1.58465e-14	91	108	1.78488	TRNA processing	TRMT10A TSEN54 TRMT6 TRMT11 DTWD2 POP4 ELP3 OSGEP RPP30 THUMPD3 RPP40 THADA GTPBP3 QTRT2 ELP1 POP5 TRMU ELAC1 DTWD1 TSEN34 CLP1 RPP38 PUS7 ALKBH1 TYW1 METTL2A PUS10 DDX1 THG1L ALKBH8 RTCB TPRKB TRMT1L ELP6 TRMT5 DUS3L OSGEPL1 POP1 TRUB1 PUS1 AARS2 TRIT1 LCMT2 DUS2 NSUN2 NSUN3 TRMT13 RPP25L TSEN15 METTL8 TRPT1 NAT10 MTO1 HSD17B10 FARS2 CDK5RAP1 DALRD3 ELP2 TYW5 TRMO TRMT1 TRNT1 POLR3K AARS1 RPP14 …
ENSBTAG00000016658	ABHD4	ENSBTAG00000024595	HECA	ENSBTAG00000011662	SOX18											ENSBTAG00000033954	PRPS1L1		2.41061e-14	102	125	1.72854	Cytokinesis	RTKN KLHL13 BRCA2 ENTR1 CALM2 CDC42 AURKB DRD3 SEPTIN9 SETD2 AURKC LZTS2 ACTR3 CCP110 MITD1 RHOA ARL3 DCDC1 PLK3 SNX9 SPTBN1 BBS4 CETN2 CHMP2B KLHL21 ROCK1 CDC25B SON CIT ANLN STAMBP TEX14 WASHC5 MYH9 VPS4B SPIRE1 DRD2 CDC14B USP8 GIT1 KLHL9 CHMP5 MAP10 MYO19 CUL7 RACGAP1 KIF4A UNC119 CHMP7 CHMP3 PKP4 CHMP2A AHCTF1 TRIM36 RHOC ZFYVE26 PLK1 CALM3 CSPP1 JTB SEPTIN4 UVRAG PLK2 E2F7 RAB11FIP4 PIN1 PD…
ENSBTAG00000008416	ABHD5	ENSBTAG00000020856	HFM1	ENSBTAG00000023529	SPEF2											ENSBTAG00000047022	PSCA		2.41061e-14	137	180	1.61227	Regulation of cellular protein catabolic process	ALAD OGT DET1 AGTPBP1 UBQLN4 UBE3A VPS35 FBXO22 FURIN RPL23 MSN HSPBP1 MYLIP RDX MAPK9 BBS7 ARAF RNF14 CSNK1A1 BAG2 PSMC1 USP7 CCAR2 ARIH2 PIAS1 PLK3 GABARAPL2 KLHL40 SMURF1 RCHY1 BTRC TRIM39 DAB2IP RNF19B PRICKLE1 MARCHF7 AMER1 SOCS5 TMTC3 PSMC4 RNFT1 CDC20 PDCL3 EPHA4 EZR UBXN1 DVL1 LRP1 TMEM259 PSEN1 AURKA XPO1 CCDC22 OSBPL7 PSMD10 DDRGK1 CSNK2A2 EIF3H CDK5RAP3 FHIT PLK1 UBQLN1 GBA GABARAP VCP…
ENSBTAG00000016615	ABHD6	ENSBTAG00000009979	HOXB2	ENSBTAG00000013196	STK17B											ENSBTAG00000016676	PTER		4.12532e-14	101	124	1.7254	Signal transduction in response to DNA damage	KMT5A TIPIN TAOK1 BRCA2 TP53 MAP3K20 SYF2 DYRK1A RPS6KA6 PTPN11 RAD17 ATF2 USP28 SESN2 TICRR CASP9 EEF1E1 MSH2 CLSPN ATM E2F1 RFWD3 GRB2 CHEK2 TIPRL CCAR2 KAT5 PPP1R10 XPC TRIM39 CDKN1A FEM1B ATRIP MARCHF7 MRE11 NEK11 PPM1D USP10 BCL3 KDM1A DOT1L FANCD2 CRY1 FOXO3 ATR CD44 ETAA1 STK33 RAD9A RPL26 TAOK3 RPS27L THOC5 SMYD2 NBN HUS1 MAD2L2 DYRK3 PSMD10 GADD45A SIRT1 CDK5RAP3 EIF2AK4 DDX39B SNAI1 HIN…
ENSBTAG00000005136	ABI1	ENSBTAG00000013498	HTR2A	ENSBTAG00000017602	TMEM45B											ENSBTAG00000013451	RHOH		4.50754e-14	97	118	1.74133	Cytosolic transport	RAB6A VPS54 YKT6 DOP1A TRIM27 RAB6B KIF16B RIC1 EHD3 SNX1 PIKFYVE VPS35 VPS52 AP1G1 AP4M1 DNAJC13 PPFIA2 MSN AP1AR LMTK2 RDX USP7 TBC1D14 EPS15 GBF1 DENND5A TRAPPC10 ARFRP1 HOOK3 SNX12 ATP9A VPS29 ARFIP1 HOOK2 DENND10 SORT1 TMEM87A ANKRD27 STX5 PHETA2 RAB7A LAMP1 EZR RAB9A ARL1 TMEM87B SPAG9 CCDC91 RAB7B SNX6 CHMP3 SNX8 BAIAP3 VPS50 DOP1B HEATR5B RNF126 SORL1 VPS26B TBC1D23 VPS51 GOSR2 GCC2 LRRK2…
ENSBTAG00000011017	ABI2	ENSBTAG00000013989	JHY	ENSBTAG00000003701	VASH2											ENSBTAG00000001615	RUNDC3A		5.55766e-14	140	186	1.59443	Meiotic cell cycle	SIRT7 ASZ1 MND1 RAD54B TUBGCP6 SGO1 BRCA2 ZCWPW1 CENPC MSH6 FIGNL1 PDIK1L CKS2 KIF18A FKBP6 NCAPD3 GPR3 FANCM REC8 RAD51 ATM AURKC ACTR3 STK35 SYCP2 CENPX SLX4 TOP2B WEE2 PKMYT1 CCNE1 CCNE2 TTK EHMT2 SMC4 UBR2 NDC1 RBBP8 TRIP13 M1AP BUB1B NUF2 MSH3 HSPA2 ASPM PLD6 ROCK1 CDC25B CCNB1IP1 SMC2 MRE11 ESPL1 IHO1 RPA1 CDC20 FANCD2 TEX14 WASHC5 MYH9 STAG3 SPIRE1 MSX1 UBE2B RAD50 NPR2 BRIP1 PTTG1 NCAPH2 …
ENSBTAG00000004996	ABITRAM	ENSBTAG00000030539	KRT222	ENSBTAG00000035710	ZBBX											ENSBTAG00000018307	SEMA3F		7.65221e-14	96	117	1.7381	Microtubule cytoskeleton organization involved in mitosis	CCSAP LSM14A HTT KIFC1 AURKB SPRY2 GJA1 DLGAP5 GNAI1 SETD2 KIF3B AURKC RCC1 SBDS TACC1 RHOA NUDC CKAP5 DCTN1 CHEK2 BCCIP CCDC61 CDK5RAP2 NSFL1C KPNB1 NUF2 HNRNPU MYBL2 CHMP2B SPDL1 ZNF207 CENPE STAG2 UBXN2B KIF11 NEK2 CDC20 KIF23 SPC25 VPS4B DCTN2 RAE1 TACC3 CLASP2 NDEL1 CHMP5 MAP10 RACGAP1 KIF4A AURKA CEP192 CEP97 EML1 CHMP2A SMC3 SPICE1 PLK1 VCP KIF2A MAPKBP1 FBXW11 WRAP73 ITGB1 NDE1 DYNC1H1 CL…
ENSBTAG00000017976	ABL1	ENSBTAG00000004789	LGR6	ENSBTAG00000004974	ZDHHC23											ENSBTAG00000051230	SLC43A1		1.23903e-13	143	192	1.5777	RRNA metabolic process	SIRT7 DIS3L RRP9 RRP8 KAT2B DDX49 NOP14 RRNAD1 RPL14 ERCC2 RRP12 LAS1L POP4 UTP11 DDX10 WDR18 RPS28 MRM2 FBL EXOSC10 NOL10 RPP30 WDR75 SART1 YBEY RPUSD2 UTP20 NOL6 RPP40 LYAR RRP1 SBDS PWP1 EXOSC9 FDXACB1 PIH1D2 POP5 SHQ1 WDR36 ERI2 NVL UTP15 ESF1 ZCCHC4 BMT2 RPP38 PES1 RPUSD3 RPF1 GTF2H5 RPS14 UTP3 WDR74 ERI1 PDCD11 MPHOSPH6 BOP1 RRP15 MPHOSPH10 RIOK3 BYSL MTREX XRN1 RPL7A RIOK2 DIMT1 DDX54 RPL2…
ENSBTAG00000015026	ABL2	ENSBTAG00000050382	LRCH2	ENSBTAG00000039711	ZFP62											ENSBTAG00000014975	SLC4A3		1.36772e-13	138	184	1.58874	RRNA processing	SIRT7 RRP9 RRP8 KAT2B DDX49 NOP14 RRNAD1 RPL14 ERCC2 RRP12 LAS1L POP4 UTP11 DDX10 WDR18 RPS28 MRM2 FBL EXOSC10 NOL10 RPP30 WDR75 SART1 YBEY RPUSD2 UTP20 NOL6 RPP40 LYAR RRP1 SBDS PWP1 EXOSC9 FDXACB1 PIH1D2 POP5 SHQ1 WDR36 ERI2 NVL UTP15 ESF1 ZCCHC4 BMT2 RPP38 PES1 RPUSD3 RPF1 GTF2H5 RPS14 UTP3 WDR74 ERI1 PDCD11 MPHOSPH6 BOP1 RRP15 MPHOSPH10 RIOK3 BYSL MTREX RPL7A RIOK2 DIMT1 DDX54 RPL26 URB1 PPAN…
ENSBTAG00000004899	ABLIM1	ENSBTAG00000010555	LSMEM1	ENSBTAG00000053568	ZNF70											ENSBTAG00000006578	SPEF1		2.57827e-13	122	159	1.62537	Regulation of proteolysis involved in cellular protein catabolic process	ALAD OGT DET1 AGTPBP1 UBQLN4 UBE3A FBXO22 RPL23 HSPBP1 MAPK9 BBS7 ARAF RNF14 CSNK1A1 BAG2 PSMC1 USP7 CCAR2 ARIH2 PIAS1 PLK3 GABARAPL2 KLHL40 SMURF1 RCHY1 BTRC TRIM39 DAB2IP RNF19B PRICKLE1 MARCHF7 SOCS5 TMTC3 PSMC4 RNFT1 CDC20 PDCL3 EPHA4 UBXN1 DVL1 TMEM259 PSEN1 AURKA XPO1 CCDC22 OSBPL7 PSMD10 DDRGK1 CSNK2A2 EIF3H FHIT PLK1 UBQLN1 GBA GABARAP VCP LATS1 SGTA RAD23A TMF1 TLK2 PSMC6 LRRK2 HERPUD1 D…
ENSBTAG00000004896	ABLIM3	ENSBTAG00000017618	MAP3K10	ENSBTAG00000052906	ZNF8											ENSBTAG00000013469	SRCIN1		2.9934e-13	120	156	1.62947	Negative regulation of mitotic cell cycle	TIPIN PINX1 CDT1 TAOK1 TP53 MAP3K20 NKX3-1 SYF2 AURKB RAD17 CDK2AP2 ATF2 TICRR MAD1L1 ZWINT ORC1 MSH2 CLSPN ANAPC15 ZFP36L2 ANGEL2 BMP4 TOM1L2 RFWD3 CHEK2 ZWILCH TTK PLK3 INTS3 RIPK1 CDK5RAP2 RB1 PPP1R10 TRIP13 TOM1L1 BUB1B RAD21 XPC TRIM39 SPDL1 CDKN1A ZNF207 MRE11 NEK11 EZH2 MAD2L1BP KANK2 FANCD2 NAE1 TEX14 PSMG2 USP47 SLC9A3R1 RBL1 STK33 RAD9A RPL26 TAOK3 SMAD3 OVOL1 RPS27L LCMT1 NBN HUS1 BRIN…
ENSBTAG00000008424	ABR	ENSBTAG00000019676	MC4R	ENSBTAG00000013001	ZNF84											ENSBTAG00000046812	TEX38		3.98842e-13	91	111	1.73664	Regulation of mRNA processing	SF1 TRA2B DYRK1A NOVA1 KHDRBS3 CELF1 SLC39A5 U2AF2 RNF40 VIRMA RBM39 MBNL1 CDK9 CELF4 FXR2 CCNT1 DHX36 RBM5 RBM15B RBFOX1 CPSF6 NELFE CIRBP HNRNPU SAFB WTAP SNW1 NUP98 SON SRSF6 NCBP2 CELF2 RNF20 ZC3H10 LARP7 DDX17 RNPS1 NUDT21 SUPT5H SLTM RESTB SF3B4 KHDRBS1 FMR1 RBM15 TRA2A C1QBP HSPA8 SRSF4 RBM42 LEO1 MBNL3 CELF6 PRPF19 PTCD2 SRSF7 CTR9 YTHDC1 NCL CDC73 SRPK1 RBM25 HMX2 SRSF2 MBNL2 DDX5 AHCYL1…
ENSBTAG00000001446	ABRACL	ENSBTAG00000007375	MIF													ENSBTAG00000011743	TLL2		3.99734e-13	116	150	1.63816	Peptidyl-lysine acetylation	PRKAA1 POLE3 GTF2B TAF10 KAT2B MSL2 OGT BRCA2 ISL1 MORF4L2 EPC1 GLYR1 AUTS2 YEATS4 ATF2 ACTL6A MAP3K7 KANSL2 KAT6B NAA40 MCM3AP PER1 SUPT7L KAT6A KANSL3 NAA60 JADE3 DIP2B ATG5 PHF20 KAT5 LDB1 DMAP1 LEF1 SMAD4 ATAT1 TRRAP NCOA3 BRPF1 FLCN CTBP1 DR1 BRD8 ING5 MSL3 TAF6L TAF5 SPHK2 MBIP SIN3A SMARCB1 HAT1 TADA2B MSL1 TADA1 MEAF6 KAT8 RPS6KA5 MORF4L1 HINT2 PCGF2 HCFC1 KANSL1 BRPF3 CTCF SIRT1 YEATS2 N…
ENSBTAG00000014076	ABRAXAS1	ENSBTAG00000054400	NKAIN3													ENSBTAG00000018418	TMEM74B		7.71077e-13	118	154	1.62312	Regulation of protein ubiquitination	SIRT7 PINX1 NXN OGT DCUN1D4 SENP2 SPRY2 SASH1 UBXN2A UBE3A FANCM U2AF2 RPL23 RNF40 HSPBP1 WDR48 OTUB1 CDK9 MAPK9 RPL37 BAG2 ATG5 RPS3 TOPORS PINK1 SPRTN HUWE1 KLHL40 ARRDC3 RCHY1 BTRC HSPA5 CDK5 SPHK1 PRICKLE1 MARCHF7 AMER1 FANCI UBE2S KDM1A RNF20 CDC20 CRY1 PEF1 RASSF5 UBXN1 GPS2 PRR7 PSEN1 FYN USP4 DCUN1D1 PLAA CBLB MAD2L2 PRMT3 SPOPL PSMD10 BCL10 RNF111 CDK5RAP3 NDFIP2 IVNS1ABP PLK1 UBQLN1 GAB…
ENSBTAG00000023840	ABRAXAS2	ENSBTAG00000054361	OR5P1G													ENSBTAG00000010472	TNFAIP8L3		9.15127e-13	104	132	1.66897	Protein stabilization	PIM1 HIP1 TAF9B TP53 PRKRA STX12 SAXO1 CTNND1 ATP1B1 ATF7IP RPL23 STK4 MTMR9 CCT4 PIM2 NAA15 CHEK2 TSC1 BAG2 USP7 CREB1 PEX6 PINK1 USP9X GLMP CCT3 TRIM39 CCT6A MARCHF7 ZNF207 MFSD1 AAK1 TBRG1 CCNH USP2 GNAQ FLOT1 PDCL3 EPHA4 FLOT2 LAMP1 DVL1 MSX1 UBE2B PIK3R1 CDK7 RTN4 MORC3 HCFC1 CCT7 DNLZ BAG4 SMO GET1 BAG3 ATP1B3 TMEM88 NLK GTPBP4 CALR RABL3 STXBP4 EP300 PPIB MT3 PIN1 HPS4 OTUD3 PHB HYPK P3H1 …
ENSBTAG00000010784	ABT1	ENSBTAG00000016124	PACSIN1													ENSBTAG00000008551	TUSC1		9.70258e-13	152	210	1.53326	Vesicle organization	VPS33B SEC31B SPG11 EEA1 SEC16B STX12 TMED9 INSIG1 PICALM VPS4A C2CD5 SYT4 SNX10 PI4K2A PIKFYVE DLG4 STAM SEC24C DNAJC13 SYNJ1 STXBP1 SEC24D SEC23A BLOC1S4 FER1L5 SNAP47 SRPX FNBP1L AP3B1 VPS8 CREB1 ZPBP SNAP23 TMED10 GBF1 EXOC8 PI4K2B PIP4K2B TMCC1 ARFGEF2 VPS41 ALS2 STX4 HOOK3 SEC22B CHMP2B STX2 CORO1C SPHK1 HOOK2 SERPINE2 SORT1 ANKRD27 PHETA2 KLHL12 RAB32 TSNARE1 RAB7A WASHC5 PEF1 VPS4B RAB3A …
ENSBTAG00000018238	ABTB1	ENSBTAG00000007331	PLOD2													ENSBTAG00000009476	VEGFD		9.85817e-13	109	140	1.64926	Regulation of proteasomal protein catabolic process	ALAD OGT DET1 UBQLN4 FBXO22 HSPBP1 MAPK9 BBS7 ARAF RNF14 CSNK1A1 BAG2 PSMC1 USP7 CCAR2 ARIH2 PIAS1 PLK3 GABARAPL2 KLHL40 RCHY1 BTRC TRIM39 DAB2IP RNF19B PRICKLE1 MARCHF7 SOCS5 TMTC3 PSMC4 RNFT1 CDC20 UBXN1 DVL1 TMEM259 PSEN1 AURKA XPO1 OSBPL7 PSMD10 DDRGK1 EIF3H FHIT PLK1 UBQLN1 GBA GABARAP VCP SGTA RAD23A TMF1 TLK2 PSMC6 LRRK2 HERPUD1 DDA1 UBB AKT1 RNF19A WAC PSMF1 GLMN USP19 PRKN USP14 USP25 NU…
ENSBTAG00000005923	ABTB2	ENSBTAG00000014367	PRKX													ENSBTAG00000053460	VWC2L		1.13746e-12	159	222	1.51717	Intrinsic apoptotic signaling pathway	DDIT4 EIF2AK3 POLB GRINA SELENOS RRP8 PIAS4 BRCA2 TP53 PRKRA NKX3-1 MSH6 FIGNL1 TMEM161A SERINC3 USP28 CASP9 MSH2 ATM PPP1R13B E2F1 FBH1 DIABLO SGPP1 RRN3 CHEK2 CXCL12 CCAR2 RPS3 TOPORS XBP1 HELLS P4HB PINK1 CYLD NFATC4 BCL2L1 PTPN1 BCL2L12 ERP29 AIFM1 MYBBP1A URI1 BCLAF1 FIS1 FLCN SNW1 DAB2IP CDKN1A PDK2 MARCHF7 SHISA5 STYXL1 BCL3 KDM1A YBX3 STK25 HYOU1 CHAC1 PTPN2 CDKN2D MSX1 USP47 PIK3R1 TXNDC…
ENSBTAG00000002863	ACAA2	ENSBTAG00000016827	RGL2													ENSBTAG00000003622	ZKSCAN7		1.2238e-12	169	239	1.49789	Protein polymerization	WASHC3 EPS8 TUBGCP6 TRIM27 IQGAP2 DYRK1A PIK3R2 KANK3 PSTPIP2 FES FER ADD3 ACTR3 MAPRE1 AP1AR PLEKHG2 CAPZA2 ARPC1A ARL3 CKAP5 CAPZB WASL SPTB GRB2 ABITRAM ARPC3 CAPG RPS3 CAMSAP1 CTTN MET SNX9 CDK5RAP2 RICTOR SPTBN1 AKAP9 BBS4 MTPN ARPC4 CAMSAP2 ARFIP1 PRKCD CYFIP2 ADD2 UBE2S RASA1 SCIN NAV3 MLST8 PAK1 WASHC5 ARPC2 SPIRE1 KANK1 SSH2 PFN2 CAMSAP3 GBA2 NDEL1 GIT1 CYRIA HAX1 BAG4 CEP192 CHMP3 CHMP2…
ENSBTAG00000017567	ACACA	ENSBTAG00000016574	RGS11													ENSBTAG00000047572	ZNF789		1.33884e-12	139	189	1.55791	Regulation of microtubule-based process	PRKAA1 CCSAP ARHGEF2 KAT2B TAOK1 CEP131 PHLDB2 RBM14 DYRK1A KATNB1 CEP295 MAP1B CCDC39 KIF18A CDK2AP2 GNAI1 FES CFAP298 SKA3 CFAP69 RCC1 MAPRE1 RHOA ARL3 CKAP5 CDK5R1 RPS3 ROCK2 SENP6 CAMSAP1 MET CYLD TTBK2 CDK5RAP2 BICD1 ATAT1 AKAP9 HNRNPU BBS4 MEMO1 MARK2 CHMP2B CAMSAP2 ROCK1 TTLL6 NUBP1 NAV3 PAK1 LAMP1 VPS4B FBXW5 CEP76 RAE1 ATXN7 CAMSAP3 GBA2 C26H10orf90 STK11 GIT1 CHMP5 MAP10 DNAH11 CEP120 H…
ENSBTAG00000022058	ACACB	ENSBTAG00000049010	RNF150																1.34001e-12	96	120	1.69465	Regulation of RNA splicing	SF1 HNRNPL TRA2B DYRK1A NOVA1 KHDRBS3 CELF1 ZPR1 SLC39A5 U2AF2 RBM39 MBNL1 CELF4 CLK1 FXR2 SMN2 FUS RBM5 RBM15B RBFOX1 CLK3 CIRBP HNRNPH2 HNRNPU WTAP RBM38 SNW1 NUP98 SON SRSF6 GRSF1 PTBP2 CELF2 HNRNPH1 ZC3H10 LARP7 DDX17 RNPS1 PIK3R1 HABP4 RESTB SF3B4 KHDRBS1 FMR1 RBM15 TRA2A C1QBP HSPA8 SRSF4 RBM12B RBM42 MBNL3 CELF6 HNRNPH3 PRPF19 CLK2 SRSF7 YTHDC1 NCL PTBP3 ERN1 RBM25 HMX2 SRSF2 MBNL2 DDX5 PQ…
ENSBTAG00000031010	ACAD11	ENSBTAG00000016323	SLC7A14																1.77687e-12	106	136	1.65104	Cytoskeleton-dependent intracellular transport	SPG11 CCDC88C CEP131 AP3M2 AGTPBP1 MYO1C AP3S2 HTT MAP1B KLC3 KIF5B PPFIA2 SUN2 MYO5C BLOC1S4 MYO7A ARL3 FNBP1L RHOT2 TUB AP3B1 IFT57 MYO5A BICD1 HSPB11 PCM1 BBS12 HNRNPU TERF2 HOOK3 IFT20 AP3B2 HOOK2 PURA BORCS5 RHOT1 FLOT2 LAMP1 TTC21A BLOC1S2 MYO9B MYO1B CAMSAP3 STK11 NDEL1 SPG7 BLOC1S6 MYO19 DTNBP1 IFT46 COPG1 PEX14 DYNC2LI1 IFT88 WDR19 TRAK2 DYNC2I2 FBXW11 MYO1D CILK1 FYCO1 TRAF3IP1 NDE1 TRA…
ENSBTAG00000012937	ACAD8	ENSBTAG00000005437	SMCP																1.94788e-12	135	183	1.56269	Positive regulation of cellular protein localization	PRKAA1 CD2AP RHOG HYAL2 PINX1 CNST NIPBL CDT1 GPR137B TM9SF4 MYO1C ENTR1 PRKCI MESD C2CD5 KIF5B LGALS3 PIK3R2 SESN2 ZDHHC5 EFCAB7 ZPR1 GNAI1 MSN ABCA12 SLC51B CDK5R1 CCT4 RDX RIC3 DPP10 PDZK1 ROCK2 DMAP1 EPB41L2 CEP250 CCT3 TRIM28 EPB41 BICD1 ABHD17B SPTBN1 CNPY4 GAS8 CDK5 FIS1 CCT6A LRIG2 TRAPPC12 PRKCD PDCD5 RER1 LARP7 CDK1 EZR LIMK2 LRP1 PIK3R1 RTN4 SYT11 TESK1 ATP2C1 EGFR STK11 PSEN1 FYN ERBB…
ENSBTAG00000003242	ACAD9	ENSBTAG00000000626	STK32A																2.72461e-12	128	172	1.57642	Protein-containing complex disassembly	CCSAP GRWD1 ARHGEF2 DDIT4 TMEM39A EPS8 TAOK1 ARID1A OGFOD1 VPS16 ATP2A2 UBQLN4 KATNB1 MAP1B SWAP70 EIF5A KIF18A KIF5B RPL23 ADD3 MRPL58 GSPT1 ZFAND1 CAPZA2 CAPZB SPTB CLEC16A NCKAP5 CAPG MCOLN1 SMN2 SH3GL1 CAMSAP1 MAP1LC3A TTBK2 SPTBN1 MTPN CALCOCO2 STX17 MICAL1 CAMSAP2 DHX8 RBM8A NSF ADD2 PIK3CA MTRF1L TBC1D25 LIX1 SCIN NAV3 SMARCB1 VPS4B EIF5A2 ARID2 ATXN7 CAMSAP3 ETF1 VMP1 EPG5 MTRF1 LIMA1 KIF…
ENSBTAG00000024240	ACADM	ENSBTAG00000050872	TMPRSS12																2.912e-12	110	143	1.62947	Internal protein amino acid acetylation	POLE3 GTF2B TAF10 KAT2B MSL2 OGT BRCA2 ISL1 MORF4L2 EPC1 GLYR1 AUTS2 YEATS4 ATF2 ACTL6A MAP3K7 KANSL2 KAT6B NAA40 MCM3AP PER1 SUPT7L KAT6A KANSL3 NAA60 JADE3 ATG5 PHF20 KAT5 LDB1 DMAP1 LEF1 SMAD4 ATAT1 TRRAP NCOA3 BRPF1 FLCN CTBP1 DR1 BRD8 ING5 MSL3 TAF6L TAF5 SPHK2 MBIP SIN3A SMARCB1 HAT1 TADA2B MSL1 TADA1 MEAF6 KAT8 RPS6KA5 MORF4L1 PCGF2 HCFC1 KANSL1 BRPF3 CTCF SIRT1 YEATS2 NCOA1 BMI1 PIWIL2 EP…
ENSBTAG00000007484	ACADS	ENSBTAG00000017489	TSHR																2.912e-12	110	143	1.62947	Internal peptidyl-lysine acetylation	POLE3 GTF2B TAF10 KAT2B MSL2 OGT BRCA2 ISL1 MORF4L2 EPC1 GLYR1 AUTS2 YEATS4 ATF2 ACTL6A MAP3K7 KANSL2 KAT6B NAA40 MCM3AP PER1 SUPT7L KAT6A KANSL3 NAA60 JADE3 ATG5 PHF20 KAT5 LDB1 DMAP1 LEF1 SMAD4 ATAT1 TRRAP NCOA3 BRPF1 FLCN CTBP1 DR1 BRD8 ING5 MSL3 TAF6L TAF5 SPHK2 MBIP SIN3A SMARCB1 HAT1 TADA2B MSL1 TADA1 MEAF6 KAT8 RPS6KA5 MORF4L1 PCGF2 HCFC1 KANSL1 BRPF3 CTCF SIRT1 YEATS2 NCOA1 BMI1 PIWIL2 EP…
ENSBTAG00000018041	ACADSB	ENSBTAG00000008064	VPS37C																3.08763e-12	140	192	1.5446	Ribonucleoprotein complex subunit organization	EIF3J SFSWAP SNRNP200 RSL24D1 AGO2 MDN1 SCAF11 EIF3D RPL5 SRPK2 LUC7L3 KIF5B RPS28 CELF1 EIF3A EIF3G RPL3 SF3A1 ZFAND1 DDX28 EIF3F MRPL20 CELF4 PIH1D2 RPL13A EIF3M SHQ1 LSM2 SNU13 RBM5 CLP1 EIF3E EIF4B SF3A3 CPSF6 RPL10 ADAR PRPF31 PSIP1 GCFC2 SNRPD1 DHX8 SLU7 CRNKL1 SRSF6 RPS14 PTBP2 SF3B1 CELF2 NUFIP1 RPL3L PRMT7 RPSA BOP1 NUDT21 GEMIN8 XRCC5 EIF2D GEMIN7 USP39 PRMT5 PRPF8 ATR PRPF6 USP4 MRTO4 …
ENSBTAG00000003072	ACADVL																		3.82265e-12	147	204	1.52643	Regulation of intracellular transport	PRKAA1 SIRT7 HYAL2 SEC16B CEP131 TM9SF4 LDLRAP1 MYO1C INSIG1 C2CD5 MAP1B PTPN11 PIK3R2 EFCAB7 ZPR1 SETD2 TXN DNAJC13 MSN ABCA12 ZFAND1 XPO4 SLC51B SCP2 EDEM2 BMP4 NDRG4 CDK5R1 RDX TMEM30A PKIG RAB23 NRDE2 USP7 UBAC2 STX18 DMAP1 PINK1 PLK3 TRIM28 PTPN1 RAPGEF3 LCP1 PCM1 CPSF6 CDK5 CAMK1 GRIPAP1 SNX12 SREBF1 FIS1 ATP9A ERLEC1 RINT1 ARFIP1 PRKCD DENND10 RIPOR1 DNAJC30 PDCD5 LAMP1 EZR AKAP8L SEC24B P…
ENSBTAG00000003378	ACAP2																		5.46966e-12	84	103	1.72756	Positive regulation of protein modification by small protein conjugation or removal	PIAS4 DCUN1D4 SENP2 UBE3A UBA2 FANCM SAE1 DCUN1D5 RNF40 HSPBP1 WDR48 CDK9 MAPK9 PIAS1 TOPORS SPRTN HUWE1 TANK ARRDC3 RCHY1 BTRC HSPA5 SPHK1 PRICKLE1 MARCHF7 AMER1 FANCI UBE2S KDM1A RNF20 CDC20 CRY1 PEF1 RASSF5 TNIP1 DCUN1D1 CBLB PSMD10 BCL10 RNF111 CDK5RAP3 NDFIP2 PLK1 GNL3 UBQLN1 GABARAP VCP RIPK2 CTR9 LRRK2 AXIN1 FBXO4 PIN1 TBC1D7 UBB MASTL PAXIP1 ARRDC4 MYCBP2 PRKN COMMD1 DERL1 UBE2D1 MUL1 PEL…
ENSBTAG00000009856	ACAP3																		5.92707e-12	93	117	1.68379	Negative regulation of translation	TOB1 LSM14A DAPK1 DCP2 PATL2 AGO2 SESN2 IREB2 DCPS ZFP36L2 CNOT2 PAN2 EXOSC9 TSC1 RPL13A FXR2 RPS3 PATL1 NOCT DHX36 MRPL13 EPRS1 CIRBP PUS7 PAIP2 ROCK1 PURA PNPT1 EIF4ENIF1 DDX6 POLR2G EIF4E PAN3 CPEB4 PCIF1 YTHDF1 DCP1A EIF6 DIS3L2 CNOT8 AGO1 FTO FMR1 RIDA EIF4G1 GIGYF2 METTL14 MOV10 GAPDH CALR PNLDC1 CPEB3 PDE12 SHFL BTG2 YTHDF2 CNOT6 TNRC6A CNOT7 PARN AGO3 EXOSC7 YTHDF3 TNRC6C DND1 EXOSC3 PUM1…
ENSBTAG00000012885	ACAT1																		9.29237e-12	83	102	1.72373	Regulation of DNA repair	SIRT7 RNF169 PARP1 CGAS ZCWPW1 KMT5B FIGNL1 UBQLN4 UIMC1 TMEM161A PNKP POLQ PPP4R2 RAD51 SETD2 SMCHD1 RADX WDR48 OTUB1 FBH1 CDK9 RAD52 RPS3 FUS PCNA SLF1 WRNIP1 TRIM28 NUDT16L1 BRCC3 NSD2 RNF8 KDM1A SPIRE1 ARID2 EYA1 EGFR RECQL5 SLF2 BABAM1 MMS19 DEK PPP4C POT1 MAD2L2 RNF168 SIRT1 SHLD1 ABRAXAS1 MRNIP FOXM1 XRCC1 FANCB TIGAR PRKDC TEX15 CHEK1 KAT7 MAGEF1 SHLD2 NPAS2 DHX9 SIRT6 CUL4A USP1 KLHL15 H…
ENSBTAG00000002827	ACAT2																		9.32258e-12	122	164	1.57582	Meiotic cell cycle process	SIRT7 ASZ1 MND1 RAD54B SGO1 BRCA2 ZCWPW1 CENPC MSH6 FIGNL1 CKS2 KIF18A NCAPD3 GPR3 FANCM REC8 RAD51 ATM ACTR3 SYCP2 CENPX SLX4 TOP2B WEE2 CCNE1 CCNE2 TTK EHMT2 SMC4 UBR2 NDC1 TRIP13 M1AP BUB1B NUF2 MSH3 HSPA2 ASPM ROCK1 CDC25B CCNB1IP1 SMC2 MRE11 ESPL1 IHO1 CDC20 FANCD2 TEX14 WASHC5 MYH9 STAG3 SPIRE1 MSX1 UBE2B RAD50 BRIP1 PTTG1 NCAPH2 OVOL1 SLC25A31 AURKA HUS1 HORMAD2 CHFR PTGS2 PLK1 NCAPD2 CALR…
ENSBTAG00000013128	ACBD3																		1.0843e-11	97	124	1.65707	Gene silencing	TARBP2 ELAVL1 RRP8 TP53 PRKRA AGO2 TUT7 FKBP6 CELF1 DNMT1 ATF7IP SMCHD1 SMARCA5 BMP4 MPHOSPH8 BAHD1 SUV39H1 HELZ CNOT10 ZAR1 NRDE2 HNRNPA2B1 HELLS RIPK1 TRIM28 PIWIL1 CLP1 TDRD1 SETDB2 ADAR WTIP CNOT11 EXD1 HENMT1 PPHLN1 EIF4ENIF1 DDX6 ERI1 PUS10 MORC2 SND1 KCNQ1 PUM2 EIF6 MRPL44 EGFR AGO1 FMR1 HDAC1 AJUBA DICER1 EIF4G1 NCOR1 PHF8 SIRT1 GIGYF2 MOV10 ZC3H7A METTL3 PIWIL3 PIWIL2 PPP3CA FXR1 MAEL SN…
ENSBTAG00000006054	ACBD4																		1.0843e-11	97	124	1.65707	Histone methylation	SIRT7 KMT5A OGT ASH2L KMT5B MTF2 N6AMT1 NSD3 PHF1 RTF1 KDM4A AUTS2 SETD1A FBL DNMT1 KMT2B SETD2 WDR82 PAXBP1 DNMT3B ASH1L PWP1 SUV39H1 CHTOP PRMT2 EHMT2 PRMT1 SMAD4 SETDB2 EED NSD2 SNW1 SMYD5 KMT2E DPY30 EZH2 RNF20 PRMT7 SMARCB1 DOT1L ZNF335 SUV39H2 PRMT5 CARM1 MYB PRDM5 EHMT1 JARID2 SMYD2 ZNF274 KDM3A NR1H4 CTCF SIRT1 KMT2D NTMT1 KDM4B CTR9 KPNA7 WDR61 RBBP5 MACROH2A1 CTNNB1 PIH1D1 GFI1 PAXIP1 L…
ENSBTAG00000017278	ACBD5																		1.0843e-11	97	124	1.65707	Regulation of RNA stability	DAZL TOB1 MYD88 ELAVL1 DCP2 DDX49 TENT5A PATL2 AGO2 RBM46 APEX1 DCPS ZFP36L2 ANGEL2 CNOT2 E2F1 CSDC2 PAN2 EXOSC9 FXR2 FUS PATL1 NOCT DHX36 SYNCRIP TENT2 HNRNPU ROCK1 TRAF3IP2 MYEF2 PNPT1 EIF4ENIF1 FASTKD3 POLR2G PHAX PAN3 YTHDF1 TRAF2 TBRG4 FASTKD1 DCP1A PUM2 DIS3L2 CNOT8 FTO FMR1 RIDA DKC1 HNRNPD GIGYF2 METTL14 MOV10 PNLDC1 CPEB3 NSUN2 PDE12 BTG2 YTHDF2 FASTKD2 ZCCHC17 CNOT6 YBX1 CALCR TNRC6A CN…
ENSBTAG00000046502	ACBD6																		1.14196e-11	107	140	1.619	Histone acetylation	POLE3 GTF2B TAF10 KAT2B MSL2 OGT BRCA2 ISL1 MORF4L2 EPC1 GLYR1 AUTS2 YEATS4 ATF2 ACTL6A MAP3K7 KANSL2 KAT6B NAA40 MCM3AP PER1 SUPT7L KAT6A KANSL3 NAA60 JADE3 ATG5 PHF20 KAT5 LDB1 DMAP1 LEF1 SMAD4 TRRAP NCOA3 BRPF1 FLCN CTBP1 DR1 BRD8 ING5 MSL3 TAF6L TAF5 SPHK2 MBIP SIN3A SMARCB1 HAT1 TADA2B MSL1 TADA1 MEAF6 KAT8 RPS6KA5 MORF4L1 PCGF2 HCFC1 KANSL1 BRPF3 CTCF SIRT1 YEATS2 NCOA1 BMI1 PIWIL2 EP300 IN…
ENSBTAG00000002858	ACBD7																		1.27388e-11	86	107	1.70257	Transport along microtubule	SPG11 CEP131 AP3M2 AGTPBP1 AP3S2 HTT MAP1B KLC3 KIF5B SUN2 BLOC1S4 ARL3 RHOT2 TUB AP3B1 IFT57 BICD1 HSPB11 PCM1 BBS12 HNRNPU TERF2 IFT20 AP3B2 PURA BORCS5 RHOT1 FLOT2 LAMP1 TTC21A BLOC1S2 CAMSAP3 STK11 NDEL1 SPG7 BLOC1S6 DTNBP1 IFT46 COPG1 PEX14 DYNC2LI1 IFT88 WDR19 TRAK2 DYNC2I2 FBXW11 CILK1 FYCO1 TRAF3IP1 NDE1 TRAK1 SFPQ TTC26 TTC21B DYNC1H1 RAB1A PAFAH1B1 UBB KIF17 APP TMEM108 SSX2IP IFT122 KI…
ENSBTAG00000008465	ACCS																		1.27388e-11	135	186	1.53749	Ribonucleoprotein complex assembly	EIF3J SFSWAP SNRNP200 RSL24D1 AGO2 MDN1 SCAF11 EIF3D RPL5 SRPK2 LUC7L3 RPS28 CELF1 EIF3A EIF3G RPL3 SF3A1 DDX28 EIF3F MRPL20 CELF4 PIH1D2 RPL13A EIF3M SHQ1 LSM2 SNU13 RBM5 CLP1 EIF3E EIF4B SF3A3 CPSF6 RPL10 ADAR PRPF31 PSIP1 GCFC2 SNRPD1 SLU7 CRNKL1 SRSF6 RPS14 PTBP2 SF3B1 CELF2 NUFIP1 RPL3L PRMT7 RPSA BOP1 NUDT21 GEMIN8 XRCC5 EIF2D GEMIN7 USP39 PRMT5 PRPF8 ATR PRPF6 USP4 MRTO4 RPS19 GEMIN5 SNRPD…
ENSBTAG00000012053	ACCSL																		1.28888e-11	100	129	1.6421	Nuclear export	SIRT7 THOC6 PTPN11 NUP155 SETD2 TXN MCM3AP LZTS2 NOL6 XPO4 DDX25 NUP133 NXT1 CHTOP TSC1 NRDE2 HNRNPA2B1 RANBP3 NUTF2 RAPGEF3 PABPN1 NUP107 SMURF1 CPSF6 ENY2 SDAD1 CDK5 CAMK1 THOC2 LSG1 EIF4ENIF1 PHAX XPO6 AKAP8L NUP188 RAE1 EIF6 HSPA9 NUP88 RIOK2 RITA1 RANGAP1 KHDRBS1 UHMK1 THOC5 XPO1 BAG3 HHEX DDX39B FYTTD1 CALR NPM1 CTDSPL2 NSUN2 YTHDC1 NUP42 NMD3 POLDIP3 RRS1 NUP153 ZC3H11A DNAJC27 AHCYL1 XPO5…
ENSBTAG00000018903	ACD																		1.78239e-11	101	131	1.6332	Negative regulation of cellular amide metabolic process	TOB1 LSM14A DAPK1 DCP2 PATL2 AGO2 SESN2 IREB2 DCPS ZFP36L2 CNOT2 PAN2 EXOSC9 TSC1 RPL13A FXR2 RPS3 PATL1 NOCT DHX36 MRPL13 EPRS1 CIRBP PUS7 RTN2 PAIP2 ROCK1 SPHK1 PURA PNPT1 EIF4ENIF1 DDX6 SPON1 POLR2G EIF4E PAN3 CPEB4 PCIF1 YTHDF1 NTRK2 DCP1A RTN4 EIF6 DIS3L2 CNOT8 AGO1 FTO FMR1 RIDA EIF4G1 ORMDL3 GIGYF2 METTL14 MOV10 SORL1 GAPDH CALR PNLDC1 CPEB3 PDE12 SHFL BTG2 YTHDF2 PIN1 CNOT6 TNRC6A CNOT7 P…
ENSBTAG00000017218	ACER3																		1.78239e-11	184	270	1.44359	Regulation of apoptotic signaling pathway	EIF2AK3 GRINA HYAL2 SELENOS PIAS4 RB1CC1 TP53 PRKRA NKX3-1 CAAP1 FXN FIGNL1 HTT SH3RF1 TMEM161A THBS1 BMPR1B SERINC3 RNF34 LGALS3 EEF1E1 STK4 BMP4 TMBIM1 ITPRIP FBH1 SRPX MAPK9 RRN3 PRELID1 CXCL12 TMEM14A CCAR2 RPS3 DEDD2 XBP1 HELLS P4HB CTTN PINK1 CYLD NFATC4 RIPK1 BCL2L1 PTPN1 BCL2L12 ERP29 URI1 TRIM39 BCLAF1 GCLM FIS1 FLCN DAB2IP FEM1B INCA1 PRKCD MARCHF7 ING5 STYXL1 KDM1A YBX3 HYOU1 TRAF2 PTP…
ENSBTAG00000001139	ACHE																		1.87694e-11	87	109	1.69076	Protein deubiquitination	USP43 ITCH TAF10 USP42 USP38 DESI2 OTUD7B UIMC1 USP28 COPS5 OTULIN ZRANB1 USP46 OTUD6B WDR48 OTUB1 OTUD5 EIF3F UCHL1 USP7 ATXN3 USP34 USP9X CYLD TANK VCPIP1 OTUD7A USP48 ENY2 BRCC3 UCHL3 USP3 USP22 USP49 USP10 STAMBP USP2 USP53 MINDY3 USP15 UBXN1 USP39 USP47 USP54 ATXN7 USP31 USP4 USP8 MINDY2 TNIP1 USP35 TRIM21 MYSM1 OTUB2 VCP USP37 USP11 USP24 OTUD3 USP12 SPATA2 USP45 USP19 USP14 USP25 USP5 USP3…
ENSBTAG00000011571	ACIN1																		2.52919e-11	118	159	1.57208	Protein methylation	RAB6A SIRT7 KMT5A OGT ASH2L KMT5B MTF2 N6AMT1 NSD3 PHF1 RTF1 KDM4A AUTS2 RAB3D SETD1A FBL DNMT1 KMT2B SETD2 WDR82 PAXBP1 GSPT1 DNMT3B ASH1L ARMT1 PWP1 SUV39H1 CHTOP PRMT2 VCPKMT EHMT2 PRMT1 SMAD4 SETDB2 EED NSD2 SNW1 FAM98A SMYD5 KMT2E DPY30 EZH2 RNF20 PRMT7 SMARCB1 DOT1L ZNF335 PCMT1 SUV39H2 PRMT9 PRMT5 ETF1 CARM1 MYB PRDM5 EHMT1 JARID2 SMYD2 LCMT1 ZNF274 PRMT3 KDM3A NR1H4 CTCF SIRT1 KMT2D NTMT1…
ENSBTAG00000014162	ACKR2																		2.52919e-11	118	159	1.57208	Protein alkylation	RAB6A SIRT7 KMT5A OGT ASH2L KMT5B MTF2 N6AMT1 NSD3 PHF1 RTF1 KDM4A AUTS2 RAB3D SETD1A FBL DNMT1 KMT2B SETD2 WDR82 PAXBP1 GSPT1 DNMT3B ASH1L ARMT1 PWP1 SUV39H1 CHTOP PRMT2 VCPKMT EHMT2 PRMT1 SMAD4 SETDB2 EED NSD2 SNW1 FAM98A SMYD5 KMT2E DPY30 EZH2 RNF20 PRMT7 SMARCB1 DOT1L ZNF335 PCMT1 SUV39H2 PRMT9 PRMT5 ETF1 CARM1 MYB PRDM5 EHMT1 JARID2 SMYD2 LCMT1 ZNF274 PRMT3 KDM3A NR1H4 CTCF SIRT1 KMT2D NTMT1…
ENSBTAG00000016740	ACLY																		3.13861e-11	93	119	1.65549	Regulation of microtubule cytoskeleton organization	PRKAA1 CCSAP ARHGEF2 TAOK1 PHLDB2 DYRK1A KATNB1 MAP1B KIF18A CDK2AP2 GNAI1 FES SKA3 RCC1 MAPRE1 RHOA ARL3 CKAP5 CDK5R1 RPS3 SENP6 CAMSAP1 MET CYLD TTBK2 CDK5RAP2 BICD1 ATAT1 AKAP9 HNRNPU MARK2 CHMP2B CAMSAP2 ROCK1 NAV3 PAK1 VPS4B RAE1 ATXN7 CAMSAP3 GBA2 GIT1 CHMP5 HDAC6 CEP97 STMN1 CHMP2A TRIM36 PLK1 TBCD APC2 SLC39A12 EML2 TRAF3IP1 PHLDB1 EFNA5 DYNC1H1 CLTC CLIP1 PAFAH1B1 GPSM2 MAPT ABL1 SKA1 CD…
ENSBTAG00000000555	ACO1																		3.2062e-11	119	161	1.56571	Mitochondrial transport	PRKAA1 IMMP1L ATP5F1D TOMM20 MTERF4 TP53 MRPL18 PMPCA TOMM40 ATF2 VPS35 ATP5F1A SLC25A33 TOMM34 SLC25A13 MCU SFXN2 IMMP2L RHOT2 THEM4 MRS2 SFXN3 TMEM14A UCP3 MFN2 ZNF205 MICU1 TMEM14C PINK1 AIFM1 SREBF1 FIS1 TIMM22 MIPEP PNPT1 DNAJC30 PAM16 PDCD5 SMDT1 TIMM21 RHOT1 TOMM22 AIP TIMM50 BLOC1S2 SLC8B1 AFG3L2 STOML2 SLC25A15 PSEN1 MPC1L SPG7 SLC25A28 BAD HSPD1 GDAP1 SLC25A31 DNLZ VDAC2 MCUB VDAC1 BAG4…
ENSBTAG00000006429	ACO2																		3.37802e-11	111	148	1.58874	RNA modification	TRMT10A TRMT6 RRNAD1 TRMT11 DTWD2 MRM2 FBL ELP3 OSGEP THUMPD3 DNAJB11 RPUSD2 THADA VIRMA GTPBP3 TRUB2 PUS7L FDXACB1 QTRT2 ELP1 TRMU TGS1 APOBEC2 DTWD1 ZCCHC4 ADAR BMT2 PUS7 RPUSD3 WTAP ALKBH1 TYW1 HENMT1 RNMT METTL2A ALKBH3 LARP7 PUS10 PCIF1 MRM1 THG1L ALKBH8 TPRKB ELP6 TRMT5 DIMT1 DUS3L FTO RBM15 OSGEPL1 TRUB1 PUS1 DKC1 AARS2 TRIT1 METTL14 LCMT2 DUS2 NOP2 METTL3 NSUN2 NSUN3 TRMT13 METTL8 NAT10 M…
ENSBTAG00000016337	ACOT13																		4.40924e-11	112	150	1.58167	Regulation of organelle assembly	PRKAA1 CCSAP TMEM39A MNS1 KAT2B MTMR3 RBM14 SAXO1 ENTR1 HTT CEP295 PIKFYVE SEPTIN9 STAM MSN DZIP1 CNOT2 RCC1 PIP4K2C CCP110 RHOA EVI5L PAN2 RDX MAPK9 ATG5 TBC1D14 EHMT2 STX18 SENP6 PINK1 PIP4K2B CDK5RAP2 RABEP2 SMAD4 LCP1 CDKL5 HNRNPU BBS4 SEC22B CHMP2B IFT20 ATMIN TRAPPC12 FEZ2 ATG3 FEZ1 STYXL1 CEP135 TBC1D12 PAN3 C8H9orf72 EZR VPS4B CEP76 LIMK2 TESK1 C26H10orf90 CHMP5 RAB3GAP2 ODF2L CEP120 RAB3…
ENSBTAG00000021202	ACOT7																		5.03464e-11	92	118	1.65157	Regulation of ubiquitin-dependent protein catabolic process	OGT DET1 AGTPBP1 UBQLN4 UBE3A FBXO22 RPL23 HSPBP1 MAPK9 BBS7 ARAF RNF14 CSNK1A1 USP7 CCAR2 ARIH2 PIAS1 PLK3 KLHL40 SMURF1 RCHY1 TRIM39 RNF19B PRICKLE1 SOCS5 CDC20 PDCL3 UBXN1 DVL1 PSEN1 AURKA XPO1 CCDC22 PSMD10 DDRGK1 CSNK2A2 EIF3H FHIT PLK1 UBQLN1 GBA GABARAP VCP LATS1 SGTA RAD23A TLK2 LRRK2 HERPUD1 DDA1 AKT1 RNF19A HIPK2 WAC GLMN PRKN MAGEF1 USP14 ZYG11B BAG6 USP5 COMMD1 SIRT6 N4BP1 UBE2K RNF13…
ENSBTAG00000020371	ACOT8																		5.19509e-11	97	126	1.63077	Microtubule-based transport	SPG11 CEP131 SPAG17 AP3M2 AGTPBP1 AP3S2 HTT MAP1B CCDC39 KLC3 KIF5B SUN2 BLOC1S4 STK36 ARL3 RHOT2 TUB AP3B1 IFT57 BICD1 HSPB11 PCM1 BBS12 HNRNPU TERF2 IFT20 AP3B2 PURA BORCS5 RHOT1 FLOT2 LAMP1 TTC21A LRRC6 BLOC1S2 CAMSAP3 SLC9A3R1 STK11 NDEL1 TTLL1 SPG7 BLOC1S6 DTNBP1 IFT46 DNAH11 COPG1 PEX14 DYNC2LI1 IFT88 WDR19 CFAP43 TRAK2 DYNC2I2 FBXW11 CILK1 FYCO1 TRAF3IP1 NDE1 CCDC40 TRAK1 SFPQ TTC26 TTC21B…
ENSBTAG00000011258	ACOT9																		6.53361e-11	88	112	1.66439	Regulation of mRNA stability	DAZL TOB1 MYD88 ELAVL1 DCP2 TENT5A PATL2 AGO2 RBM46 APEX1 DCPS ZFP36L2 ANGEL2 CNOT2 E2F1 CSDC2 PAN2 EXOSC9 FXR2 FUS PATL1 NOCT DHX36 SYNCRIP HNRNPU ROCK1 TRAF3IP2 MYEF2 PNPT1 EIF4ENIF1 FASTKD3 POLR2G PAN3 YTHDF1 TRAF2 TBRG4 FASTKD1 DCP1A PUM2 DIS3L2 CNOT8 FTO FMR1 RIDA HNRNPD GIGYF2 METTL14 MOV10 PNLDC1 CPEB3 PDE12 BTG2 YTHDF2 FASTKD2 CNOT6 YBX1 CALCR TNRC6A CNOT7 PARN EXOSC7 YTHDF3 PCBP4 TNRC6C …
ENSBTAG00000030174	ACOX1																		6.99881e-11	93	120	1.64169	RNA localization	DCP2 MRPL18 SLBP THOC6 HNRNPA1 NUP155 FBL EXOSC10 SETD2 MCM3AP NOL6 DDX25 CCT4 NUP133 NXT1 CHTOP TSC1 NRDE2 NOP58 HNRNPA2B1 CASC3 NUP93 NDC1 PABPN1 NUP107 SIDT2 CPSF6 ENY2 HNRNPU IGF2BP2 RBM8A THOC2 NUP98 PNPT1 PHAX NUP35 FLOT1 AKAP8L EIF5A2 NUP188 RAE1 NUP88 ATR PRPF6 KHDRBS1 DKC1 THOC5 HHEX DDX39B FYTTD1 NUP58 NPM1 NSUN2 YTHDC1 POLDIP3 PIH1D1 NUP153 ZC3H11A YBX1 NUP50 PARN KIF5C XPO5 CCT2 THOC1…
ENSBTAG00000004893	ACOX3																		7.30874e-11	86	109	1.67133	Signal transduction by p53 class mediator	KMT5A DDIT4 RRP8 BRCA2 TP53 DYRK1A RPS6KA6 RNF34 USP28 SESN2 TRIM24 EEF1E1 MSH2 RPL23 PPP1R13B E2F1 RRN3 KAT5 TOPORS HEXIM1 BCL2L12 MYBBP1A SNW1 CDKN1A PDK2 MARCHF7 SHISA5 PPM1D USP10 BCL3 KDM1A BOP1 MSX1 FOXO3 HIPK1 ATR CD44 STK11 RPL26 TP53BP2 RPS27L SMYD2 DYRK3 RFFL PSMD10 SIRT1 ARMC10 CDK5RAP3 E2F2 FHIT SNAI1 NOP2 TP63 FOXM1 WWOX EP300 RPF2 RRS1 MYO6 E2F7 ING4 UBB PAXIP1 HIPK2 CASP2 TMEM109 A…
ENSBTAG00000004297	ACOXL																		7.39226e-11	117	159	1.55876	Protein import	RANBP2 HYAL2 ELAVL1 TP53 TOMM40 PIK3R2 NUP155 EFCAB7 ZPR1 KPNA6 PEX16 BMP4 PEX2 IPO9 KPNA3 NUP133 TNPO3 NXT1 PEX13 PKIG RAB23 PEX6 DMAP1 NUTF2 TRIM28 KPNB1 APPL1 AIFM1 NUP107 TNPO1 CDKN1A PRICKLE1 PRKCD EIF4ENIF1 PAM16 PDCD5 PEX10 TIMM21 NUP35 TOMM22 MBTPS1 TIMM50 PEX5 NUP188 PPP3R1 LONP2 NUP54 PIK3R1 KPNA1 POLA2 NUP88 PSEN1 PEX26 RANBP6 KPNA2 HSPD1 PRKD1 DNLZ FAM53B PEX5L MED1 SMO PEX14 MAVS BAG…
ENSBTAG00000021002	ACP2																		1.15102e-10	116	158	1.55522	Positive regulation of DNA metabolic process	PARP1 ZCWPW1 KMT5B TNKS UIMC1 AURKB TMEM161A PNKP MSH2 RAD51 ATM SMCHD1 WDR48 CDK2 PKIB CCT4 USP7 RPS3 FUS PCNA SLF1 DHX36 USP9X CCT3 TRIM28 NVL PPP1R10 TERF2 BRCC3 NSD2 CCT6A RNF8 PRKCD MRE11 TNKS2 MAPKAPK5 NEK2 MAPK1 XRCC5 SPIRE1 PRKCQ RFC3 HMBOX1 UBE2B ARID2 EYA1 EGFR SLF2 CIZ1 BABAM1 MMS19 CCT7 DKC1 POT1 NBN MAD2L2 RNF168 HNRNPD SIRT1 SHLD1 ABRAXAS1 GNL3 RFC4 DSCC1 MRNIP FOXM1 XRCC1 CTNNB1 FA…
ENSBTAG00000017051	ACP6																		1.36045e-10	83	105	1.67448	Vesicle-mediated transport to the plasma membrane	RAB26 CNST ENTR1 EHD3 SNX27 GGA2 VPS35 VPS52 BLZF1 STEAP2 DENND1A NDRG4 LMTK2 SNAP47 ARL3 VPS26C C18H16orf70 EHD4 SPTBN1 ARFGEF2 ARFRP1 GRIPAP1 SNX12 ATP9A SNAP25 VPS29 NSF ANKRD27 RAB7A CCDC93 SNX4 RABEP1 ATP2C1 CLSTN1 GRIP2 EPG5 DENND1B STX3 EXOC5 CCDC22 EXOC4 VPS50 SORL1 VPS51 AMN GOPC OPTN ARHGAP1 GOLGA4 VPS26A ACSL3 RAB13 RAB14 RAB22A VPS53 EIPR1 SNF8 PKDCC VPS35L SNX17 CMTM6 COMMD1 EXOC2 ST…
ENSBTAG00000033384	ACRV1																		1.73165e-10	86	110	1.65614	Establishment of vesicle localization	YKT6 TCIRG1 SPG11 SEC16B MAP4K2 AP3M2 MYO1C TMED9 AP3S2 HTT PICALM KIF5B PPFIA2 MYO5C BLOC1S4 AP1AR MYO7A FNBP1L DCTN1 AP3B1 FAM91A1 TMED10 GBF1 IKBKG MYO5A AP3B2 KLHL12 RAB7A PEF1 DCTN2 RAB3A LIMK2 BLOC1S2 MYO9B SYT11 MYO1B DNM1 LIN7A TESK1 STK11 PSEN1 NDEL1 BLOC1S6 RAB27A MYO19 DTNBP1 CEP19 EXOC4 DNM3 TRAK2 TBC1D23 FBXW11 MYO1D FYCO1 NDE1 TRAK1 LRRK2 TFG CTNNB1 DYNC1H1 RAB1A PAFAH1B1 MYO16 KIF1…
ENSBTAG00000004344	ACSL1																		1.73165e-10	168	247	1.4408	Protein localization to cell periphery	TSPAN15 MRAP2 RAB26 RHOG CNST SKAP1 PPP2R5A ATP2C2 RAB10 LDLRAP1 PRKCI CACNG3 LZTFL1 PICALM EHD3 GPR179 VTI1B RAB3D KIF5B LGALS3 PIK3R2 GGA2 ZDHHC5 VPS35 DLG4 EFCAB7 ZDHHC7 PKP2 ATP1B1 BLZF1 GNAI1 DENND4C ABCA12 STXBP1 SEC23A TSPAN14 TMBIM1 SNAP47 ARL3 FAM126A RDX TUB C18H16orf70 ARL13B LYPD1 DPP10 ADAM10 PDZK1 ROCK2 EPB41L2 PIP5K1A TTC7B EPB41 EHD4 APPL1 SPTBN1 CNPY4 TSPAN33 ARFRP1 IKBKB CDK5 GR…
ENSBTAG00000017258	ACSL3																		1.73401e-10	157	228	1.45866	Positive regulation of cell cycle	FEN1 HES1 NIPBL CDT1 ANAPC4 FAM83D BRCA2 PRKCA MAP3K20 ADAM17 NKX3-1 CDC42 AURKB CEP295 PTPN11 DRD3 C23H6orf89 RPTOR ANAPC5 MEIS2 ASNS DUSP3 MTA3 RHOA ANKRD17 CDC25C CCNY DBF4B ROCK2 SLF1 NSFL1C RB1 RANBP1 PPP1R10 RAD21 HNRNPU HSPA2 CDC25B SPHK1 RCC2 CIT USP22 UBXN2B KMT2E NSMCE2 EZH2 EIF4E MAD2L1BP CDC25A USP2 SIN3A CCND3 CDK1 STAT5B LSM11 INO80 VPS4B DRD2 MSX1 PAGR1 UBE2B CITED2 CDC14B EGFR LRP…
ENSBTAG00000018986	ACSL4																		2.47766e-10	92	120	1.62404	Regulation of mRNA catabolic process	DAZL TOB1 MYD88 ELAVL1 DCP2 TENT5A PATL2 AGO2 RBM46 SECISBP2 APEX1 DCPS ZFP36L2 ANGEL2 CNOT2 E2F1 CSDC2 PAN2 EXOSC9 FXR2 FUS PATL1 NOCT DHX36 SYNCRIP HNRNPU ROCK1 TRAF3IP2 MYEF2 PNPT1 EIF4ENIF1 FASTKD3 POLR2G PAN3 YTHDF1 TRAF2 TBRG4 FASTKD1 DCP1A PUM2 DIS3L2 CNOT8 FTO FMR1 RIDA HNRNPD GIGYF2 METTL14 NBAS MOV10 PNLDC1 CPEB3 PDE12 BTG2 YTHDF2 FASTKD2 CNOT6 YBX1 CALCR TNRC6A CNOT7 PARN EXOSC7 YTHDF3…
ENSBTAG00000006707	ACSL5																		2.48869e-10	80	101	1.67787	Regulation of proteasomal ubiquitin-dependent protein catabolic process	OGT DET1 UBQLN4 FBXO22 HSPBP1 MAPK9 BBS7 ARAF RNF14 CSNK1A1 USP7 CCAR2 ARIH2 PIAS1 PLK3 KLHL40 RCHY1 TRIM39 RNF19B PRICKLE1 SOCS5 CDC20 UBXN1 DVL1 PSEN1 AURKA XPO1 PSMD10 DDRGK1 EIF3H FHIT PLK1 UBQLN1 GBA GABARAP VCP SGTA RAD23A TLK2 LRRK2 HERPUD1 DDA1 AKT1 RNF19A WAC GLMN PRKN USP14 ZYG11B BAG6 USP5 COMMD1 SIRT6 N4BP1 UBE2K UFL1 PARK7 BCAP31 RPL11 PBK NOP53 CAMLG UBQLN2 CDC20B SOCS4 RYBP TRIB1 S…
ENSBTAG00000019708	ACSL6																		3.64268e-10	195	296	1.39551	Positive regulation of GTPase activity	RIC8B ARHGAP20 RHOG ARHGAP27 ARHGEF10L AGFG2 IQGAP2 SIPA1L2 RASGRP2 ARFGAP3 RALGAPA1 DEPDC5 SRGAP2 PICALM RINL STXBP5L SEMA4D ARAP1 ASAP2 ARHGAP10 RGS10 ELMOD1 RALGAPB DVL2 ASAP1 BCAR3 DENND1A SEC23A GNB5 ARHGAP24 JUN ARHGAP29 EVI5L RGS16 ARHGAP42 ARFGAP1 TSC1 GDI2 RP2 CCL25 CRK TBC1D4 RANBP3 PIP5K1A SNX9 GIT2 LARS1 RAPGEF3 IQGAP3 AGAP2 ALS2 MYO9A RAB11FIP2 PGAM5 MAPRE2 RAP1GDS1 NET1 ARHGAP22 COR…
ENSBTAG00000013303	ACSS2																		3.64268e-10	195	296	1.39551	Regulation of protein transport	PRKAA1 SIRT7 RFX6 PFKM TCIRG1 CD2AP RBP4 HYAL2 CNST ICA1 SEC16B CEP131 TM9SF4 MYO1C APBB3 INSIG1 C2CD5 STXBP5L PTPN11 DRD3 PIK3R2 EFCAB7 ZPR1 TXN NR1H2 RHBDF2 ABCA12 ZFAND1 XPO4 SLC51B EDEM2 BMP4 MCU CDK5R1 TMEM30A PKIG SERGEF RAB23 AACS UBAC2 TMED10 SYTL4 DMAP1 PINK1 PLK3 TRIM28 CFTR PTPN1 ERP29 RAPGEF3 NOS2 TM7SF3 LCP1 ENSA SIDT2 PCM1 CDK5 CAMK1 GRIPAP1 HMGCR SNX12 SREBF1 FIS1 TLR2 ERLEC1 EXPH5…
ENSBTAG00000018694	ACSS3																		4.60437e-10	89	116	1.62526	Vacuolar transport	VPS54 HGS TMEM50A VPS16 EHD3 CDX2 SNX27 IGF2R VPS35 VPS52 AP1G1 AP4M1 RNF215 VPS36 AP3B1 CLEC16A VPS8 VTA1 LEPROT PINK1 AP1G2 SMURF1 VPS41 ALS2 HOOK3 CHMP2B UBXN6 HOOK2 SORT1 SLC15A4 C8H9orf72 RAB7A LAMP1 VPS37A VPS4B SCARB2 VPS18 EPG5 CHMP5 CCDC91 HSPA8 CHMP4B CHMP7 CHMP3 NEDD4 SCYL2 CHMP2A MTM1 NDFIP2 SORL1 VCP VPS51 GOSR2 GCC2 TRAK1 VPS13D RNF157 LYST VPS53 M6PR PRKN MGRN1 GAK KIF13A GNPTAB NC…
ENSBTAG00000014614	ACTA2																		4.60437e-10	89	116	1.62526	Response to UV	PRKAA1 TIPIN HYAL2 PARP1 BRCA2 TP53 MSH6 AURKB TMEM161A ERCC2 MEN1 USP28 CASP9 MSH2 IMPACT POLK CCAR2 PCNA SPRTN DHX36 MFAP4 NFATC4 XPC MAPK8 CDKN1A PRKCD BCL3 KDM1A CDC25A XPA MAPK13 INO80 UBE4B CDKN2D COPS9 USP47 UBE2B PIK3R1 POLD1 ATR EGFR STK11 RAD18 RPL26 UVSSA SDE2 NEDD4 RELA SIRT1 ERCC5 TP53I13 METTL3 CASP3 RHNO1 EP300 MAP4K3 NOC2L PPID ERCC1 CHEK1 AKT1 USF1 DTL CUL4B PRIMPOL N4BP1 MAP3K4 …
ENSBTAG00000026199	ACTB																		6.24147e-10	112	154	1.54059	Nucleobase-containing compound transport	LRRC8C MRPL18 SLBP THOC6 HNRNPA1 NUP155 SLC35A2 SETD2 MCM3AP SLC25A33 NOL6 SLC35B4 CD47 SLC35C2 DDX25 LRRC8E NUP133 NXT1 CHTOP TSC1 NRDE2 HNRNPA2B1 SLC25A17 CASC3 RIPK1 NUP93 NDC1 PABPN1 NUP107 SIDT2 CPSF6 ENY2 IGF2BP2 SLC29A4 MFSD3 SLC35B2 RBM8A THOC2 NUP98 PNPT1 SLC35A5 SLC35B3 PHAX NUP35 FLOT1 AKAP8L EIF5A2 NUP188 ABCC11 RAE1 NUP88 EPG5 SLC35A3 KHDRBS1 SLC25A31 LRRC8A THOC5 SLC25A4 HHEX SLC33A…
ENSBTAG00000006189	ACTG1																		7.27309e-10	104	141	1.56244	Vacuole organization	TMEM39A TCIRG1 SPG11 ATG101 RB1CC1 MTMR3 STX12 TMEM165 VPS16 ATP2A2 TMEM41B VPS4A UBXN2A PIKFYVE LAMTOR1 RAB33B WDR45B ATG16L1 PIP4K2C MYO7A SRPX AP3B1 MFN2 RAB23 ATG5 TBC1D14 CLN6 EHMT2 FIG4 PINK1 MAP1LC3A EXT1 PIP4K2B ATG2A SMURF1 HOOK3 TRAPPC8 SEC22B STX17 IFT20 TMEM199 CLN8 HOOK2 FEZ2 ATG3 FEZ1 TBC1D12 C8H9orf72 MBTPS1 RAB7A WASHC5 VPS18 VMP1 PSEN1 WIPI2 CHMP5 RAB3GAP2 ATG2B HEXA ULK1 PPT1 RA…
ENSBTAG00000002460	ACTL6A																		7.65332e-10	132	188	1.48733	Regulation of protein polymerization	EPS8 TRIM27 IQGAP2 DYRK1A PIK3R2 KANK3 FES FER ADD3 ACTR3 MAPRE1 AP1AR PLEKHG2 CAPZA2 ARPC1A ARL3 CKAP5 CAPZB WASL SPTB GRB2 ABITRAM ARPC3 CAPG RPS3 CAMSAP1 CTTN MET SNX9 CDK5RAP2 RICTOR SPTBN1 AKAP9 BBS4 MTPN ARPC4 CAMSAP2 ARFIP1 PRKCD CYFIP2 ADD2 RASA1 SCIN NAV3 MLST8 PAK1 WASHC5 ARPC2 SPIRE1 KANK1 SSH2 PFN2 CAMSAP3 GBA2 GIT1 CYRIA HAX1 BAG4 TMOD2 CAPZA1 WASF3 TMOD1 LATS1 NCK2 PICK1 ARPC5L MTOR…
ENSBTAG00000019467	ACTL7B																		8.79509e-10	123	173	1.50608	Phospholipid biosynthetic process	CRLS1 PIP5K1C LPCAT1 ITPKA PCYT2 PI4K2A PLCG2 MPPE1 PIKFYVE PIGM CHPT1 ATM DHDDS TAMM41 DPM2 DPM3 PIP4K2C BPNT1 IDI1 AGPAT1 DGKE FAM126A INPP4A PIK3C2A DGKG MVK DPAGT1 GPAT4 FIG4 CDS2 PIP5K1A TTC7B PI4K2B PIP4K2B PIK3CB PI4KB INPP1 PIGA DPM1 SELENOI CDIPT ABHD5 PGAP2 SOCS7 SAMD8 SOCS5 FAR1 PIK3CA PIGV SPHK2 PIP5K1B CHKA DOLK GPAT2 IP6K1 PIGU PIGZ IMPA1 PGAP3 SGMS1 HMGCS1 GPAM MVD AJUBA PIGS LPCAT…
ENSBTAG00000023453	ACTMAP																		8.94216e-10	133	190	1.48282	Negative regulation of transferase activity	HYAL2 PINX1 PARVA KAT2B PPP2R5A UBASH3B TRIM27 TP53 DUSP10 SPRY2 MEN1 MLLT1 RPTOR RPL23 BMP4 PIP4K2C PRKRIP1 PKIB WEE2 WARS1 RPL37 PKIG BAG2 AKT1S1 HEXIM1 PTPRO PIP4K2B ERRFI1 PTPN1 RB1 CBL COX11 ADAR AIDA HNRNPU PIF1 HMGCR MVP CORO1C PKIA DAB2IP CDKN1A RGS14 INCA1 PRKAR1A PRKCD PRDX3 CIT SOCS5 SH2B3 CEP85 GNAQ MBIP GGNBP2 PTPN2 DVL1 PPM1E INPP5K RASIP1 PSEN1 LRP6 DNAJC3 AJUBA DTNBP1 CBLB ITGB1BP…
ENSBTAG00000018255	ACTN1																		1.17627e-09	82	106	1.6387	Negative regulation of mitotic cell cycle phase transition	PINX1 CDT1 TAOK1 TP53 SYF2 AURKB RAD17 CDK2AP2 TICRR MAD1L1 ORC1 CLSPN ANAPC15 ZFP36L2 RFWD3 TTK PLK3 INTS3 RIPK1 CDK5RAP2 RB1 TRIP13 BUB1B RAD21 TRIM39 SPDL1 CDKN1A ZNF207 MRE11 EZH2 MAD2L1BP KANK2 NAE1 TEX14 PSMG2 USP47 RBL1 RPL26 TAOK3 RPS27L LCMT1 NBN HUS1 CDK5RAP3 PLK1 DYNC1LI1 IK MRNIP CTDSP2 CDC73 E2F7 TAOK2 JADE1 CHEK1 CASP2 NABP1 APC KNTC1 MIIP GEN1 ZW10 KLHL22 BLM ZNF830 DLG1 NACC2 FBXO…
ENSBTAG00000011215	ACTN4																		1.24619e-09	125	177	1.49598	Negative regulation of cellular catabolic process	TMEM39A ALAD DAZL TOB1 MYD88 ELAVL1 OGT TENT5A TP53 UBQLN4 RBM46 SECISBP2 KDM4A FURIN RPL23 FOXK2 ANGEL2 MTMR9 E2F1 CLEC16A IL10RA NRDE2 USP7 CCAR2 TBC1D14 EHMT2 FUS NOCT PINK1 DHX36 DAP GABARAPL2 KLHL40 SYNCRIP TENT2 HNRNPU CPTP TRIM39 SEC22B DAB2IP LRIG2 TRAF3IP2 MARCHF7 EIF4ENIF1 FEZ2 FEZ1 PHAX PDCL3 EPHA4 UBXN1 TRAF2 RASIP1 PSEN1 FMR1 EIF4G1 DKC1 MFSD2A DDRGK1 CSNK2A2 EIF3H ATP2B4 NBAS QSOX1 …
ENSBTAG00000014392	ACTR10																		1.34164e-09	80	103	1.64529	Establishment of RNA localization	MRPL18 SLBP THOC6 HNRNPA1 NUP155 SETD2 MCM3AP NOL6 DDX25 NUP133 NXT1 CHTOP TSC1 NRDE2 HNRNPA2B1 CASC3 NUP93 NDC1 PABPN1 NUP107 SIDT2 CPSF6 ENY2 IGF2BP2 RBM8A THOC2 NUP98 PNPT1 PHAX NUP35 FLOT1 AKAP8L EIF5A2 NUP188 RAE1 NUP88 ATR KHDRBS1 THOC5 HHEX DDX39B FYTTD1 NUP58 NPM1 NSUN2 YTHDC1 POLDIP3 NUP153 ZC3H11A YBX1 NUP50 KIF5C XPO5 THOC1 IGF2BP3 DHX9 TGFBR2 SARNP DDX19B NUP160 IWS1 SNUPN DDX39A NUP2…
ENSBTAG00000009761	ACTR2																		1.34164e-09	119	167	1.50946	Negative regulation of kinase activity	HYAL2 PARVA KAT2B PPP2R5A UBASH3B TRIM27 DUSP10 SPRY2 MEN1 MLLT1 RPTOR BMP4 PIP4K2C PRKRIP1 PKIB WEE2 WARS1 PKIG AKT1S1 HEXIM1 PTPRO PIP4K2B ERRFI1 PTPN1 RB1 CBL COX11 ADAR AIDA HNRNPU HMGCR MVP CORO1C PKIA DAB2IP CDKN1A RGS14 INCA1 PRKAR1A PRKCD PRDX3 CIT SOCS5 SH2B3 CEP85 GNAQ MBIP GGNBP2 PTPN2 DVL1 PPM1E INPP5K RASIP1 PSEN1 LRP6 DNAJC3 AJUBA DTNBP1 CBLB ITGB1BP1 NF2 TSG101 CHORDC1 GADD45A DUSP…
ENSBTAG00000003401	ACTR3																		1.74163e-09	108	149	1.53542	Meiotic nuclear division	SIRT7 ASZ1 MND1 RAD54B SGO1 BRCA2 ZCWPW1 CENPC FIGNL1 CKS2 KIF18A GPR3 FANCM REC8 ATM ACTR3 SYCP2 CENPX SLX4 TOP2B WEE2 CCNE1 CCNE2 TTK EHMT2 SMC4 UBR2 NDC1 TRIP13 M1AP BUB1B NUF2 MSH3 HSPA2 ASPM ROCK1 CDC25B CCNB1IP1 SMC2 MRE11 ESPL1 IHO1 CDC20 FANCD2 TEX14 WASHC5 STAG3 SPIRE1 MSX1 UBE2B BRIP1 PTTG1 NCAPH2 SLC25A31 AURKA HORMAD2 CHFR PLK1 CALR SPATA22 PIWIL2 FOXJ3 SYCE2 TEX11 TERB1 TEX12 MAEL TE…
ENSBTAG00000008032	ACTR3B																		2.47168e-09	151	223	1.43437	Negative regulation of catabolic process	PRKAA1 DDIT4 TMEM39A ALAD DAZL TOB1 MYD88 ELAVL1 OGT TENT5A TP53 UBQLN4 RBM46 SECISBP2 KDM4A ZDHHC7 FURIN RPL23 FOXK2 ANGEL2 MTMR9 E2F1 CLEC16A IL10RA NRDE2 USP7 CCAR2 TBC1D14 EHMT2 FUS NOCT PINK1 DHX36 DAP GABARAPL2 KLHL40 SYNCRIP TENT2 NOS2 HNRNPU CPTP TRIM39 SEC22B HMGCR SNX12 GRIN2A AZIN1 DAB2IP LRIG2 TRAF3IP2 SERPINE2 MARCHF7 EIF4ENIF1 FEZ2 FEZ1 PHAX PDCL3 EPHA4 UBXN1 TRAF2 SF3B3 CRTC3 RASIP…
ENSBTAG00000013842	ACTR6																		2.47561e-09	116	163	1.50751	Positive regulation of protein catabolic process	ITCH LPCAT1 DET1 AGTPBP1 VPS35 FBXO22 MSN HSPBP1 MYLIP RDX MAPK9 BBS7 GPLD1 RNF14 CSNK1A1 BAG2 NEDD4L PSMC1 ARIH2 PIAS1 HUWE1 PLK3 SNX9 SMURF1 RCHY1 SEC22B DAB2IP RNF19B NSF PRICKLE1 AMER1 SOCS5 TMTC3 ASB9 PSMC4 STX5 SGSM3 RNFT1 CDC20 RAB7A EZR DVL1 LRP1 TMEM259 PSEN1 TIPARP AURKA CBLB CCDC22 OSBPL7 PSMD10 DDRGK1 NEDD4 PLK1 SORL1 UBQLN1 GBA GABARAP VCP SGTA RAD23A APC2 WWP1 PSMC6 OAZ2 LRRK2 AXIN1…
ENSBTAG00000011180	ACTR8																		2.47561e-09	116	163	1.50751	Establishment of protein localization to membrane	RAB26 CNST RAB10 MYO1C C2CD5 PIKFYVE GGA2 SEC61B VPS35 ZDHHC7 BLZF1 PEX16 SLC51B EMC3 SNAP47 CDK5R1 SEC61A1 AP3B1 C18H16orf70 EMC4 SPTBN1 ATP13A1 EMC7 ARFRP1 TRAM1 HSPA5 CDK5 GRIPAP1 RILPL2 FIS1 RILPL1 GOLGA7B SNAP25 TIMM22 NSF SORT1 TRAM2 SRP68 PDCD5 ZDHHC4 CHM EMC2 TOMM22 RAB7A VPS37A SRP72 INPP5K ZDHHC3 ATP2C1 CLSTN1 PEX26 CCDC47 GET3 FYN GRIP2 GDI1 RAB3GAP2 RTP1 SRP19 STX3 ITGB1BP1 RAB3GAP1 T…
ENSBTAG00000013141	ACTRT3																		2.69402e-09	168	253	1.40663	Exocytosis	WASHC3 VPS33B YKT6 RAB26 HGS SYTL2 SYT10 RAB10 ATP2A2 WNT7A SYT4 STXBP5L RAB3D CACNB4 CSPG5 STAM KIT AP1G1 COPS5 RAB27B FES FER RAB33B CTBP2 ABCA12 RAB15 STEAP2 STXBP1 RIMS2 RABGEF1 SNAP47 VPS33A LLGL1 SYTL5 DOC2A CADPS2 CADPS SNAP23 TMED10 SYTL4 EXOC8 RAB11FIP5 CFTR RALA P2RX1 RAB3C STXBP3 SCAMP1 TRAPPC11 RAB11FIP2 STX4 ADORA2B CDK5 EXOC7 ATP9A STX2 MICAL1 EXPH5 SNAP25 FBXL20 SYNGR3 EXOC3 APBA1 …
ENSBTAG00000011909	ACVR1																		2.98237e-09	169	255	1.4039	Regulation of binding	LRPAP1 PTPRF PINX1 GTF2B HES1 CDT1 TAF10 WFIKKN2 UBASH3B HEY2 LDLRAP1 ISL1 ATP2A2 TNKS CALM2 CDC42 AURKB NEUROD1 PLXND1 EIF3D ERCC2 MEN1 KRIT1 TXN BAMBI STK4 CTBP2 DZIP1 AMFR BMP4 MAPRE1 MITD1 E2F1 JUN NME1 CDK9 CSNK1A1 BAG2 CRK CTNNBIP1 MET NFATC4 TRIM28 TTBK2 RB1 EPB41 EIF3E NVL LEF1 SMAD4 CPNE1 ZFP90 CKMT1A CDK5 CAMK1 MAPK8 NUCKS1 BDNF CDKN1A ROCK1 MED25 ADD2 SPON1 ITGA4 CDON BCL3 KDM1A ZNF593…
ENSBTAG00000018114	ACVR2A																		3.18908e-09	108	150	1.52519	Negative regulation of protein kinase activity	HYAL2 PARVA KAT2B UBASH3B TRIM27 DUSP10 SPRY2 MEN1 MLLT1 RPTOR BMP4 PRKRIP1 PKIB WEE2 WARS1 PKIG AKT1S1 HEXIM1 PTPRO ERRFI1 PTPN1 RB1 CBL ADAR AIDA HMGCR MVP CORO1C PKIA DAB2IP CDKN1A RGS14 INCA1 PRKAR1A PRKCD CIT SOCS5 SH2B3 CEP85 GNAQ MBIP GGNBP2 PTPN2 DVL1 PPM1E INPP5K RASIP1 PSEN1 LRP6 DNAJC3 DTNBP1 CBLB ITGB1BP1 NF2 TSG101 CHORDC1 GADD45A DUSP1 SIRT1 CDK5RAP3 PRKAR2A HHEX LATS2 PLK1 CEP43 SO…
ENSBTAG00000018105	ACVR2B																		3.43716e-09	78	101	1.63593	Nucleic acid transport	MRPL18 SLBP THOC6 HNRNPA1 NUP155 SETD2 MCM3AP NOL6 DDX25 NUP133 NXT1 CHTOP TSC1 NRDE2 HNRNPA2B1 CASC3 NUP93 NDC1 PABPN1 NUP107 SIDT2 CPSF6 ENY2 IGF2BP2 RBM8A THOC2 NUP98 PNPT1 PHAX NUP35 FLOT1 AKAP8L EIF5A2 NUP188 RAE1 NUP88 KHDRBS1 THOC5 HHEX DDX39B FYTTD1 NUP58 NPM1 NSUN2 YTHDC1 POLDIP3 NUP153 ZC3H11A YBX1 NUP50 KIF5C XPO5 THOC1 IGF2BP3 DHX9 TGFBR2 SARNP DDX19B NUP160 IWS1 SNUPN DDX39A NUP214 A…
ENSBTAG00000032304	ACY1																		3.43716e-09	78	101	1.63593	RNA transport	MRPL18 SLBP THOC6 HNRNPA1 NUP155 SETD2 MCM3AP NOL6 DDX25 NUP133 NXT1 CHTOP TSC1 NRDE2 HNRNPA2B1 CASC3 NUP93 NDC1 PABPN1 NUP107 SIDT2 CPSF6 ENY2 IGF2BP2 RBM8A THOC2 NUP98 PNPT1 PHAX NUP35 FLOT1 AKAP8L EIF5A2 NUP188 RAE1 NUP88 KHDRBS1 THOC5 HHEX DDX39B FYTTD1 NUP58 NPM1 NSUN2 YTHDC1 POLDIP3 NUP153 ZC3H11A YBX1 NUP50 KIF5C XPO5 THOC1 IGF2BP3 DHX9 TGFBR2 SARNP DDX19B NUP160 IWS1 SNUPN DDX39A NUP214 A…
ENSBTAG00000013992	ACYP1																		3.60406e-09	189	291	1.37581	Cell growth	SPG11 HYAL2 DDX49 TAF9B CDKN2AIP SUPV3L1 TP53 ADAM17 HRG FXN N6AMT1 BCL6 CDC42 SYT4 EMX1 SEMA4D MAP1B LLPH KDM2B RBBP7 RPTOR GNG4 IMPACT DCUN1D5 SLC25A33 LPAR3 IGFBP3 CDK5R1 EXOSC9 SEMA5A DIP2B NEDD4L CCAR2 BIN3 ADAM10 ARIH2 ADNP2 BARHL2 USP9X HSP90AA1 BMPR2 RB1 SMAD4 CPNE1 SEMA4F SMURF1 CDKL5 CIRBP SMARCA2 CPNE5 URI1 CDK5 SPART BDNF FN1 CDKN1A SPHK1 PLXNA3 SERPINE2 CYFIP2 GDF9 NUBP1 SPHK2 SIN3A …
ENSBTAG00000005280	ADA																		5.00393e-09	87	116	1.58874	G1/S transition of mitotic cell cycle	POLE TAF10 TP53 ADAM17 CDK17 CDK2AP2 ZPR1 RPTOR E2F1 CDK2 BACH1 RFWD3 PIM2 CCNE1 CCNE2 ANKRD17 PLK3 RIPK1 RB1 RBBP8 APPL1 IQGAP3 CDKN1A KMT2E EZH2 EIF4E KANK2 CCND3 NPAT LSM11 INO80 CDKN2D RBL1 EGFR E2F4 RPL26 EIF4G1 RPS27L PHF8 BID LATS2 HINFP LATS1 ITGB1 PPP3CA CTDSP2 USP37 CDC73 MEPCE CDK16 PLK2 E2F7 JADE1 AKT1 CASP2 CDKN1B CRLF3 APC TFDP1 PSME3 CUL4A PTPN6 DLG1 NACC2 FBXO7 E2F3 ID2 PSME1 BRD7…
ENSBTAG00000046191	ADAD1																		5.10802e-09	138	202	1.44716	Nucleic acid phosphodiester bond hydrolysis	FEN1 N4BP2 SMG6 DIS3L POLE DCP2 AGO2 LACTB2 POLQ ERCC2 LAS1L POP4 EXOSC10 FANCM DNA2 APEX1 RPP30 YBEY RPP40 DCLRE1B ZNF215 CNOT2 FBH1 PAN2 EXOSC9 POP5 DXO ELAC1 REXO2 NOCT DNASE2 NTHL1 EDC4 ERI2 PIWIL1 TSEN34 NUDT16L1 RBBP8 AIFM1 EDC3 CPSF6 XPC ASTE1 INTS11 RPP38 EXD1 ZC3H12C NCBP2 PNPT1 MRE11 IHO1 EXO1 RNASEH2A ERI1 XPA BOP1 FAN1 DDX1 PAN3 NUDT21 DCLRE1C CPSF2 STK31 SND1 REV3L DCP1A POLD1 TOE1 R…
ENSBTAG00000014476	ADAL																		5.6869e-09	167	253	1.39825	Response to oxidative stress	PRKAA1 HYAL2 SELENOS DAPK1 PARP1 TP53 PRKRA FXN ATP2A2 LONP1 TMEM161A PNKP TRPA1 ERCC2 SESN2 TXN SESN1 IMPACT FER KEAP1 EPAS1 SESN3 JUN DIABLO CCS PLEKHA1 DHCR24 MAPK9 RAD52 UCP3 TBC1D24 RPS3 CHD6 ADNP2 P4HB PINK1 PLK3 MET PRDX4 RIPK1 MTF1 SOD2 PTGS1 GSR NEIL1 ALS2 CHUK NET1 DHFR GCLM PSIP1 MAPK8 STX2 OXR1 SPHK1 MGST1 CLN8 PRDX5 PRKCD PRDX3 PDK2 MYEF2 PNPT1 PPP2CB EZH2 NDUFA6 STK25 MAPK13 FANCD2 …
ENSBTAG00000005481	ADAM10																		6.06026e-09	151	225	1.42162	Regulation of actin filament organization	EPS8 ARHGEF10L TRIM27 IQGAP2 PHLDB2 CDC42 SWAP70 ARAP1 PIK3R2 KANK3 FER ADD3 ACTR3 AP1AR PLEKHG2 CAPZA2 ARPC1A RHOA CAPZB WASL RDX SPTB GRB2 ABITRAM TSC1 ARPC3 CAPG ROCK2 CTTN MET ACTG1 SNX9 CCN2 RICTOR RAPGEF3 SPTBN1 BBS4 MTPN ARPC4 ARFIP1 CGNL1 PRKCD CYFIP2 ADD2 PIK3CA RASA1 SCIN MLST8 C8H9orf72 PAK1 WASHC5 ARPC2 SPIRE1 LIMCH1 PPM1E WNT11 KANK1 PIK3R1 SSH2 PFN2 TESK1 GBA2 INPP5K TGFB3 ASAP3 LIM…
ENSBTAG00000001735	ADAM11																		7.79153e-09	86	115	1.58413	Import into nucleus	RANBP2 HYAL2 ELAVL1 TP53 PIK3R2 NUP155 EFCAB7 ZPR1 KPNA6 BMP4 IPO9 KPNA3 NUP133 TNPO3 NXT1 PKIG RAB23 DMAP1 NUTF2 TRIM28 KPNB1 APPL1 NUP107 TNPO1 CDKN1A PRICKLE1 PRKCD EIF4ENIF1 NUP35 MBTPS1 NUP188 PPP3R1 NUP54 PIK3R1 KPNA1 POLA2 NUP88 PSEN1 RANBP6 KPNA2 PRKD1 FAM53B MED1 SMO HTATIP2 MAVS BAG3 IPO8 PRKAG1 KPNA7 CDH1 PPP3CA LRRK2 HEATR3 NFKBIA NUP153 HDAC3 KPNA4 LMNA AKT1 NUP50 IPO11 IPO13 HIKESHI…
ENSBTAG00000012444	ADAM12																		8.49188e-09	142	210	1.43238	Protein localization to plasma membrane	TSPAN15 MRAP2 RAB26 RHOG CNST SKAP1 PPP2R5A ATP2C2 RAB10 LDLRAP1 PRKCI PICALM EHD3 GPR179 VTI1B RAB3D KIF5B LGALS3 PIK3R2 GGA2 ZDHHC5 VPS35 ZDHHC7 PKP2 ATP1B1 BLZF1 DENND4C ABCA12 STXBP1 SEC23A TSPAN14 TMBIM1 FAM126A RDX C18H16orf70 LYPD1 DPP10 PDZK1 ROCK2 PIP5K1A TTC7B EHD4 APPL1 SPTBN1 CNPY4 TSPAN33 ARFRP1 IKBKB CDK5 GRIPAP1 RILPL2 RAB40C RILPL1 IFT20 ROCK1 NSF RER1 FYB2 PTCH1 FLOT1 FLOT2 RAB7A…
ENSBTAG00000001141	ADAM17																		9.33425e-09	84	112	1.58874	Protein import into nucleus	RANBP2 HYAL2 ELAVL1 TP53 PIK3R2 NUP155 EFCAB7 ZPR1 KPNA6 BMP4 IPO9 KPNA3 NUP133 TNPO3 NXT1 PKIG RAB23 DMAP1 NUTF2 TRIM28 KPNB1 APPL1 NUP107 TNPO1 CDKN1A PRICKLE1 PRKCD EIF4ENIF1 NUP35 MBTPS1 NUP188 PPP3R1 NUP54 PIK3R1 KPNA1 POLA2 NUP88 PSEN1 RANBP6 KPNA2 PRKD1 FAM53B MED1 SMO MAVS BAG3 IPO8 KPNA7 CDH1 PPP3CA LRRK2 HEATR3 NFKBIA NUP153 HDAC3 KPNA4 LMNA AKT1 NUP50 IPO11 IPO13 HIKESHI TXNIP FERMT1 E…
ENSBTAG00000003836	ADAM19																		1.10391e-08	96	132	1.54059	Cell cycle G1/S phase transition	POLE FAM83D TAF10 TP53 ADAM17 CDK17 CDK2AP2 ZPR1 RPTOR E2F1 CDK2 MAP3K11 BACH1 RFWD3 PIM2 CCNE1 CCNE2 ANKRD17 CCNA2 PLK3 RIPK1 RB1 RBBP8 APPL1 IQGAP3 CIRBP TRIM39 CDKN1A KMT2E EZH2 EIF4E KANK2 CCND3 NPAT LSM11 INO80 CDKN2D PAGR1 RBL1 EGFR E2F4 RPL26 EIF4G1 RPS27L PHF8 BID ATP2B4 LATS2 HINFP LATS1 ITGB1 PPP3CA STXBP4 CTDSP2 USP37 CDC73 MEPCE CDK16 PLK2 E2F7 JADE1 AKT1 CASP2 CDKN1B CRLF3 APC TFDP1 …
ENSBTAG00000019694	ADAM23																		1.11544e-08	82	109	1.59359	Peptidyl-lysine methylation	KMT5A OGT ASH2L KMT5B MTF2 N6AMT1 NSD3 PHF1 RTF1 KDM4A AUTS2 SETD1A DNMT1 KMT2B SETD2 WDR82 DNMT3B ASH1L PWP1 SUV39H1 VCPKMT EHMT2 SMAD4 SETDB2 NSD2 SNW1 SMYD5 KMT2E DPY30 EZH2 SMARCB1 DOT1L ZNF335 SUV39H2 MYB PRDM5 EHMT1 JARID2 SMYD2 ZNF274 KDM3A SIRT1 KMT2D KDM4B CTR9 KPNA7 WDR61 RBBP5 MACROH2A1 CTNNB1 PIH1D1 GFI1 PAXIP1 LMNA TET2 ATPSCKMT KMT2A SETD3 SETD4 SUZ12 ARID4A SETMAR SETD5 RLF SETD6 R…
ENSBTAG00000017455	ADAM9																		1.26675e-08	88	119	1.56648	Regulation of histone modification	NIPBL OGT TP53 ISL1 MTF2 BCL6 NSD3 PHF1 RTF1 GLYR1 KDM4A AUTS2 C23H6orf89 DNMT1 PAXBP1 RNF40 DNMT3B OTUB1 CDK9 CHTOP ATG5 PINK1 SMAD4 MAPK8 SREBF1 FLCN SNW1 CTBP1 KMT2E JDP2 KDM1A RNF20 SPHK2 SIN3A SMARCB1 ZNF335 TADA2B AKAP8L RPS6KA5 UBE2B MYB FMR1 PRKD1 JARID2 ZNF274 KDM3A CTCF SIRT1 KDM4B CTR9 KPNA7 PIWIL2 WDR61 MACROH2A1 LRRK2 CTNNB1 PIH1D1 NOC2L GFI1 PAXIP1 LMNA CHEK1 KMT2A KAT7 ZNF451 SETD5…
ENSBTAG00000012558	ADAMTS12																		1.26675e-08	88	119	1.56648	Vesicle localization	YKT6 TCIRG1 SPG11 SEC16B MAP4K2 AP3M2 MYO1C TMED9 AP3S2 HTT PICALM KIF5B PPFIA2 MYO5C BLOC1S4 AP1AR MYO7A FNBP1L DCTN1 AP3B1 FAM91A1 TMED10 GBF1 IKBKG MYO5A AP3B2 KLHL12 RAB7A PEF1 DCTN2 RAB3A LIMK2 BLOC1S2 TPGS1 MYO9B SYT11 MYO1B DNM1 LIN7A TESK1 STK11 PSEN1 NDEL1 BLOC1S6 RAB27A MYO19 DTNBP1 CEP19 EXOC4 DNM3 TRAK2 TBC1D23 FBXW11 MYO1D FYCO1 NDE1 TRAK1 LRRK2 TFG CTNNB1 DYNC1H1 RAB1A PAFAH1B1 PCLO…
ENSBTAG00000019823	ADAMTS17																		1.3411e-08	97	134	1.53341	Regulation of intracellular protein transport	PRKAA1 SIRT7 HYAL2 SEC16B CEP131 TM9SF4 MYO1C INSIG1 C2CD5 PTPN11 PIK3R2 EFCAB7 ZPR1 TXN ZFAND1 XPO4 SLC51B EDEM2 BMP4 CDK5R1 TMEM30A PKIG RAB23 UBAC2 DMAP1 PINK1 PLK3 TRIM28 PTPN1 RAPGEF3 LCP1 PCM1 CDK5 CAMK1 GRIPAP1 SREBF1 FIS1 ERLEC1 PRKCD RIPOR1 PDCD5 PIK3R1 INPP5K PSEN1 FYN NDEL1 GDI1 RANGAP1 UHMK1 PRKD1 EDEM1 ITGB1BP1 BAG4 XPO1 SMO MAVS BAG3 SORL1 CTDSPL2 OAZ2 CDH1 GCC2 LRRK2 B3GAT3 MIEF2 H…
ENSBTAG00000001010	ADAMTS18																		1.4362e-08	83	111	1.58396	TOR signaling	PRKAA1 DDIT4 FAM83D GPR137C GPR137B CTNS MEAK7 DEPDC5 SESN2 PIP4P1 RPTOR LAMTOR1 SESN1 ATM SYAP1 RELN SESN3 TTI1 ARAF TSC1 CLEC16A TIPRL AKT1S1 UBR2 RHEBL1 RICTOR LARS1 BMT2 ITFG2 LAMTOR3 FLCN MAPKAPK5 RRAGC MLST8 C8H9orf72 SEH1L STK11 LAMTOR2 DYRK3 C5H12orf66 MIOS SH3BP4 SIRT1 GBA LAMTOR5 FBXO9 SIK3 MTOR DEPTOR TMEM127 PIH1D1 NPRL3 RPS6KB1 WDR59 TBC1D7 DGKQ HDAC3 GPAT3 AKT3 SEC13 CASTOR1 RRAGD P…
ENSBTAG00000000395	ADAMTS20																		1.70738e-08	111	158	1.48818	Establishment or maintenance of cell polarity	SPINT2 TCIRG1 RHOG HES1 PARVA PRKCI HTT WNT7A CDC42 SPRY2 CDX2 GJA1 MAP1B KRIT1 ACTR3 MSN FAM89B RHOA CKAP5 DCTN1 WDPCP WEE1 CRK GBF1 HSP90AA1 CDK5RAP2 NSFL1C RICTOR CYTH3 MYO9A RAB11FIP2 SHTN1 SYNJ2BP FRMD4B MARK2 PARVG IFT20 SPDL1 FRMD4A UBXN2B CORO7 MTCL1 STK25 FLOT2 EZR MYH9 WNT11 KANK1 LHX2 DLG3 CAMSAP3 SLC9A3R1 STK11 NDEL1 RPGRIP1L KIF26B PTK7 SPAG5 DLG5 WDR1 CTNNA1 RHOC PLK1 DOCK2 PARD3 KI…
ENSBTAG00000013210	ADAMTS4																		1.70918e-08	125	182	1.45489	Protein-containing complex localization	ATAD1 CEP131 CACNG3 THOC6 KIF5B NUP155 VPS35 DLG4 SETD2 MCM3AP NOL6 RELN GPHN SNAP47 DDX25 ARL3 WASL TUB NUP133 CHTOP TSC1 ADAM10 HNRNPA2B1 IFT57 NDC1 PABPN1 NUP107 HSPB11 PCM1 ENY2 BBS12 SYNJ2BP HNRNPU SDAD1 GRIPAP1 IFT20 NPTN SNAP25 KLHL21 THOC2 LSG1 RCC2 PURA WASHC5 EZR AKAP8L TTC21A PPP3R1 SEH1L RAE1 EIF6 DLG3 DBN1 CEP72 NUP88 DAG1 NUMB RIOK2 CLSTN1 GRIP2 EXOC3L1 STX3 NETO1 IFT46 THOC5 XPO1 D…
ENSBTAG00000001396	ADAMTS7																		2.01389e-08	93	128	1.53909	Regulation of intrinsic apoptotic signaling pathway	EIF2AK3 GRINA SELENOS PIAS4 TP53 PRKRA NKX3-1 FIGNL1 TMEM161A SERINC3 FBH1 RRN3 CXCL12 CCAR2 RPS3 XBP1 HELLS P4HB PINK1 CYLD BCL2L1 PTPN1 BCL2L12 ERP29 URI1 BCLAF1 FIS1 FLCN MARCHF7 STYXL1 KDM1A YBX3 HYOU1 PTPN2 CDKN2D MSX1 USP47 TXNDC12 SLC9A3R1 CREB3 CD44 DDIAS DAPK2 RAD9A RPL26 BAD HDAC1 PLAUR ENO1 BID RTKN2 SIRT1 PTGS2 ARMC10 IVNS1ABP PARL SNAI1 UBQLN1 MCL1 GSDME LRRK2 SFPQ NOC2L PPIF HERPUD1…
ENSBTAG00000002997	ADAMTSL1																		2.01389e-08	119	172	1.46558	Positive regulation of cell cycle process	FEN1 NIPBL CDT1 ANAPC4 FAM83D MAP3K20 ADAM17 CDC42 AURKB CEP295 DRD3 RPTOR ANAPC5 MTA3 RHOA ANKRD17 CDC25C DBF4B ROCK2 SLF1 NSFL1C RB1 RANBP1 PPP1R10 RAD21 HNRNPU HSPA2 CDC25B SPHK1 RCC2 CIT UBXN2B KMT2E NSMCE2 EZH2 MAD2L1BP CDC25A SIN3A CCND3 CDK1 LSM11 INO80 VPS4B DRD2 MSX1 PAGR1 UBE2B CDC14B EGFR SLF2 MAP10 RACGAP1 EIF4G1 THOC5 CEP120 MED1 DYRK3 PKP4 PTGS2 DDX39B CSPP1 DYNC1LI1 DBF4 PIWIL2 RHN…
ENSBTAG00000046263	ADAMTSL5																		2.47245e-08	77	102	1.59912	Positive regulation of cellular protein catabolic process	DET1 AGTPBP1 VPS35 FBXO22 MSN HSPBP1 RDX MAPK9 BBS7 RNF14 CSNK1A1 BAG2 PSMC1 ARIH2 PIAS1 PLK3 SMURF1 RCHY1 DAB2IP RNF19B PRICKLE1 AMER1 SOCS5 TMTC3 PSMC4 RNFT1 CDC20 EZR DVL1 LRP1 TMEM259 PSEN1 AURKA CCDC22 OSBPL7 PSMD10 DDRGK1 PLK1 UBQLN1 GBA GABARAP VCP SGTA RAD23A PSMC6 LRRK2 HERPUD1 AKT1 RNF19A PRKN MAGEF1 ZYG11B BAG6 USP5 SIRT6 RNF139 BCAP31 PSMC5 NOP53 FBXL5 PSMC3 PTTG1IP UBQLN2 CDC20B SOCS…
ENSBTAG00000015952	ADAP1																		2.60171e-08	185	289	1.35601	Regulation of actin cytoskeleton organization	CD2AP RHOG EPS8 ARHGEF10L TRIM27 IQGAP2 STAP1 PHLDB2 HRG CDC42 SWAP70 ARAP1 PIK3R2 KANK3 FES FER ADD3 ACTR3 AP1AR PLEKHG2 CAPZA2 ARPC1A RHOA CDK5R1 CAPZB WASL RDX SPTB GRB2 ABITRAM TSC1 ARPC3 CAPG CRK ROCK2 CTTN MET ACTG1 SNX9 CCN2 RICTOR RAPGEF3 IQGAP3 SMAD4 SPTBN1 BBS4 MTPN NOTCH2 ARPC4 ROCK1 ARFIP1 CGNL1 PRKCD CYFIP2 ADD2 PIK3CA GPM6B RASA1 SCIN MLST8 ITGB3 C8H9orf72 PAK1 WASHC5 ARPC2 SPIRE1 L…
ENSBTAG00000007519	ADAR																		3.29529e-08	130	192	1.43428	Protein polyubiquitination	ITCH ANAPC4 TRIM27 UBE2H TNKS HACE1 SASH1 CDC34 RNF34 UBE3A UBE3B CDC27 FBXO22 ANAPC5 MARCHF6 AMFR OTUB1 UBE2D4 UBE2Q2 UBE2D2 UBE2T PELI2 RNF14 RNF6 NEDD4L ARIH2 SPOP TOPORS HUWE1 DZIP3 SMURF1 BTRC UBE2Q1 UBE3C SHPRH TTC3 MKRN1 RNF8 RNF19B TRAF3IP2 MARCHF7 CDC23 DCAF15 UBE2S TNKS2 RNF20 UBE4B TRAF2 GPS2 UBE2B TMEM129 SHARPIN RNF26 PLAA HDAC6 RNF168 TRAF3 RFFL NEDD4 TRIM21 CHFR RNF111 RNF126 PRPF1…
ENSBTAG00000015669	ADAT1																		4.48153e-08	82	111	1.56488	Cellular protein complex disassembly	CCSAP ARHGEF2 EPS8 TAOK1 OGFOD1 KATNB1 MAP1B SWAP70 EIF5A KIF18A ADD3 MRPL58 GSPT1 CAPZA2 CAPZB SPTB NCKAP5 CAPG SMN2 SH3GL1 CAMSAP1 TTBK2 SPTBN1 MTPN MICAL1 CAMSAP2 NSF ADD2 PIK3CA MTRF1L SCIN NAV3 VPS4B EIF5A2 ATXN7 CAMSAP3 ETF1 MTRF1 LIMA1 KIF24 HSPA8 HDAC6 GSPT2 PEX14 WDR1 TMOD2 CAPZA1 TMOD1 MICAL2 CFL2 KIF2C SPTAN1 APC2 DSTN SHFL NES FLII CARMIL1 HDGFL3 TPX2 APC GAK CLASP1 ABCE1 STMN2 C17H12…
ENSBTAG00000026519	ADAT2																		5.87948e-08	161	248	1.3752	Glycerophospholipid metabolic process	SERINC1 CRLS1 PIP5K1C SYNJ2 LPCAT1 MTMR3 ABHD12 SERINC5 ITPKA PCYT2 PI4K2A PLCG2 MPPE1 SMPD4 PIKFYVE SERINC3 PIGM CHPT1 PIP4P1 SYNJ1 ATM MTMR6 NR1H2 TAMM41 DPM2 SACM1L DPM3 MTMR9 PIP4K2C BPNT1 AGPAT1 DGKE FAM126A INPP4A PIK3C2A GPLD1 DGKG LPGAT1 PLA2G4D ABHD3 GPAT4 FIG4 CDS2 PIP5K1A TTC7B PI4K2B PIP4K2B PIK3CB PI4KB PLA2G15 INPP1 PIGA DPM1 SELENOI CDIPT MBOAT2 GPCPD1 PLCB1 ABHD5 PGAP2 SOCS7 SOCS5…
ENSBTAG00000012106	ADCK1																		6.67047e-08	124	183	1.43536	Actin polymerization or depolymerization	WASHC3 EPS8 TRIM27 IQGAP2 SWAP70 PIK3R2 KANK3 PSTPIP2 FER ADD3 ACTR3 AP1AR PLEKHG2 CAPZA2 ARPC1A CAPZB WASL SPTB GRB2 ABITRAM ABI1 ARPC3 CAPG CTTN SNX9 RICTOR SPTBN1 BBS4 MTPN ARPC4 MICAL1 ARFIP1 PRKCD CYFIP2 ADD2 PIK3CA RASA1 SCIN MLST8 WASHC5 ARPC2 SPIRE1 KANK1 SSH2 ABI2 PFN2 GBA2 LIMA1 CYRIA HAX1 BAG4 WDR1 TMOD2 CAPZA1 WASF3 TMOD1 MICAL2 CFL2 LATS1 NCK2 PICK1 ARPC5L MTOR SPTAN1 ARHGAP18 DSTN A…
ENSBTAG00000020484	ADCK2																		8.09787e-08	76	102	1.57835	Positive regulation of cellular amide metabolic process	GUF1 TARBP2 DAZL TOB1 ELAVL1 AGO2 PKM PICALM EIF3D THBS1 EIF5A SP1 IMPACT FXR2 ROCK2 BARHL2 PINK1 DHX36 EIF3E ZCCHC4 RPUSD3 PRKCD SERP1 FASTKD3 POLR2G BCL3 SPHK2 EPHA4 PCIF1 YTHDF1 EIF5A2 EIF6 HABP4 RCC1L DNAJC3 RPL26 KHDRBS1 FMR1 UHMK1 EIF4G1 RPS27L RMND1 RELA HNRNPD METTL14 NGRN NIBAN1 METTL3 MTOR PIWIL2 CASP3 FASTKD2 POLDIP3 NAT10 LARP4 PLD1 NCK1 CDK5RAP1 YTHDF3 NFE2L2 DHX9 USP16 PAIP1 UPF3A R…
ENSBTAG00000019210	ADCY2																		9.39111e-08	135	203	1.40873	Regulation of autophagy	PRKAA1 TMEM39A DAPK1 KDR GPR137B TRIM27 MTMR3 TP53 DEPDC5 HTT UBQLN4 KDM4A SPTLC1 SESN2 RPTOR SESN1 MTDH ATM KEAP1 FOXK2 MTMR9 ATG16L1 PIP4K2C FBXL2 SESN3 PIK3C2A CLEC16A IL10RA ATF6 TBC1D14 KAT5 PAFAH1B2 EHMT2 CTTN PINK1 PLK3 DAP PIP4K2B CPTP SEC22B SREBF1 CALCOCO2 TRIM13 ROCK1 FEZ2 FEZ1 TBC1D25 RRAGC USP10 MTCL1 DRAM2 C8H9orf72 SUPT5H KAT8 FOXO3 RASIP1 STK11 RAB3GAP2 PRKD1 EIF4G1 ULK1 GNAI3 VDA…
ENSBTAG00000018705	ADCY3																		9.39111e-08	135	203	1.40873	Cellular response to chemical stress	PRKAA1 SELENOS DAPK1 PARP1 TP53 PRKRA FXN ATP2A2 LONP1 TMEM161A SESN2 TXN IMPACT FER KEAP1 EPAS1 JUN DIABLO LRRC8E CCS PLEKHA1 MAPK9 RAD52 ATG5 TBC1D24 RPS3 CHD6 MICU1 ADNP2 P4HB PINK1 MET RIPK1 SOD2 GSR CHUK NET1 DHFR MAPK8 STX2 OXR1 SPHK1 MGST1 PRDX5 PRKCD PRDX3 PDK2 PNPT1 SLC2A4 PIK3CA EZH2 YBX3 STK25 MAPK13 FANCD2 MAPKAP1 MAPK1 FOXO3 PCGF2 EGFR RESTB PRDX2 BAD PRKD1 ZNF277 HDAC6 NFE2L1 RELA S…
ENSBTAG00000018777	ADCY5																		1.05501e-07	120	177	1.43615	Positive regulation of cytoskeleton organization	ARHGEF10L TRIM27 IQGAP2 STAP1 CDC42 KATNB1 CEP295 SWAP70 FES FER ACTR3 MAPRE1 AP1AR ARPC1A RHOA ARL3 CKAP5 WASL GRB2 ARPC3 RPS3 ROCK2 CTTN MET SNX9 CCN2 KATNBL1 CDK5RAP2 RICTOR RAPGEF3 AKAP9 ARPC4 ARFIP1 PLXNA3 SCIN NAV3 MLST8 PAK1 WASHC5 ARPC2 VPS4B SPIRE1 LIMCH1 PPM1E WNT11 PFN2 TESK1 TGFB3 GIT1 HAX1 ITGB1BP1 BAG4 NF2 CEP120 WDR1 RHOC SORBS3 FERMT2 WASF3 CFL2 S100A10 NCK2 PICK1 ARPC5L MTOR DSTN…
ENSBTAG00000005464	ADCY6																		1.12657e-07	113	165	1.45072	Negative regulation of apoptotic signaling pathway	GRINA SELENOS RB1CC1 CAAP1 FXN FIGNL1 HTT SH3RF1 TMEM161A RNF34 LGALS3 BMP4 TMBIM1 ITPRIP RRN3 PRELID1 CXCL12 TMEM14A CCAR2 XBP1 HELLS CTTN PINK1 RIPK1 BCL2L1 PTPN1 BCL2L12 URI1 GCLM MARCHF7 KDM1A YBX3 HYOU1 CDKN2D CDK11B USP47 TXNDC12 ZC3HC1 EYA1 CREB3 PCGF2 CD44 DDIAS PSEN1 PRDX2 HDAC1 PLAUR COL2A1 SGK3 ENO1 RFFL PSMD10 RELA BID RTKN2 SIRT1 PTGS2 ARMC10 CTNNA1 IVNS1ABP UNC5B PARL SNAI1 MCL1 BMI…
ENSBTAG00000006208	ADCY7																		1.66092e-07	79	108	1.54951	Organelle fusion	SPG11 EEA1 STX12 VPS16 C2CD5 SYT4 BNIP1 PIKFYVE STXBP1 FER1L5 SNAP47 VPS8 MFN2 SNAP23 HUWE1 PIP4K2B VCPIP1 ZDHHC6 VPS41 STX4 SEC22B FIS1 STX2 PLD6 SPHK1 ANKRD27 TSNARE1 RAB7A THG1L MFN1 RAB3A MIGA2 SYT11 AFG3L2 STOML2 VPS18 RCC1L SPG7 ADCK1 GDAP1 STX3 DYSF RUBCNL CHMP3 PARL GOSR2 OMA1 RAB13 BNIP3 PIP4K2A RAB39A PRKN OPA1 USP30 PLEKHM1 STX6 SOX30 VAMP4 MUL1 ANKFY1 STXBP6 TGFBRAP1 CHCHD3 SNCA MIGA1…
ENSBTAG00000016629	ADCY9																		1.7438e-07	170	267	1.34874	Negative regulation of phosphorylation	DDIT4 HYAL2 OCLN SMAD6 PARVA KAT2B PPP2R5A UBASH3B TRIM27 STAP1 DUSP10 SPRY2 SEMA4D MEN1 MLLT1 RPTOR IMPACT BMP4 RABGEF1 PIP4K2C JUN PRKRIP1 PKIB PWP1 WEE2 WARS1 PKIG AKT1S1 HEXIM1 PTPRO PIP4K2B ERRFI1 PTPN1 RB1 CBL COX11 ADAR AIDA HNRNPU HMGCR MVP CORO1C MICAL1 PKIA DAB2IP CDKN1A ROCK1 RGS14 INCA1 PRKAR1A PRKCD PRDX3 CIT SOCS5 SH2B3 LDLRAD4 CEP85 GNAQ MBIP C8H9orf72 GGNBP2 SNX25 CACTIN PTPN2 DVL…
ENSBTAG00000020650	ADCYAP1																		1.82967e-07	187	298	1.32928	Regulation of cellular component size	EPS8 TRIM27 RB1CC1 IQGAP2 PPP1R15A PICALM WNT7A SEMA4D SWAP70 PIK3R2 KANK3 RPTOR ANO6 FER ADD3 ACTR3 MSN LPAR3 AP1AR PLEKHG2 CAPZA2 ARPC1A RHOA LRRC8E CDK5R1 CAPZB WASL RDX SPTB GRB2 ABITRAM SEMA5A TSC1 DIP2B RAB3B ARPC3 CAPG CREB1 AKT1S1 BARHL2 CTTN SNX9 BMPR2 SLC12A3 RICTOR LARS1 SLC12A7 IQGAP3 SEMA4F SPTBN1 ALS2 CDKL5 BBS4 CDK5 MTPN ARPC4 SPART BDNF FN1 PEX11B ARFIP1 PLXNA3 CLN8 PRKCD CYFIP2 A…
ENSBTAG00000009076	ADD2																		2.0494e-07	110	161	1.4473	Positive regulation of supramolecular fiber organization	ARHGEF10L TRIM27 IQGAP2 CDC42 KATNB1 SWAP70 FES FER ACTR3 MAPRE1 AP1AR ARPC1A RHOA ARL3 CKAP5 WASL GRB2 ARPC3 RPS3 ROCK2 CTTN MET SNX9 CCN2 CDK5RAP2 RB1 RICTOR RAPGEF3 AKAP9 ARPC4 ARFIP1 SCIN NAV3 MLST8 PAK1 WASHC5 ARPC2 SPIRE1 LIMCH1 PPM1E WNT11 PFN2 TESK1 PSEN1 TGFB3 GIT1 COLGALT1 ITGB1BP1 BAG4 NF2 WDR1 RHOC SORBS3 FERMT2 WASF3 CFL2 S100A10 NCK2 PICK1 ARPC5L MTOR DSTN BRK1 CARMIL1 WASF1 CLIP1 C…
ENSBTAG00000003265	ADD3																		2.13443e-07	118	175	1.42835	Protein autophosphorylation	EIF2AK3 PIM1 DAPK1 PPP2R5A KDR PASK SLK FLT4 DYRK1A PIKFYVE TRIM24 KIT FES IMPACT FER STK4 JUN MAP3K11 RAP2C LMTK2 PIM2 DDR2 MINK1 CHEK2 TXK TEC CLK1 TTK PPP2R5D ULK3 PINK1 RIPK1 TRIM28 ERRFI1 TOM1L1 PPP2R5B CLK3 EIF2AK1 CDKL5 MVP GRK5 MAP3K3 WNK2 MRE11 MAPKAPK5 PTK2 NEK2 STK25 EPHA4 PAK1 CAMKK2 ATR EGFR STK11 RIOK2 FGR FYN STK33 CSNK2A1 DYRK1B TAOK3 ERBB4 UHMK1 CSF1R PRKD1 ULK1 NBN CDK12 MARK3 H…
ENSBTAG00000004653	ADGRA3																		2.83625e-07	133	202	1.39473	Regulation of canonical Wnt signaling pathway	RECK TLE1 CCDC88C TLE6 ISL1 TNKS GID8 CTNND1 LGR4 PPM1M BAMBI OTULIN STK4 LZTS2 ANKRD6 TLE4 AMFR RSPO1 DKK3 WNK1 CSNK1A1 SOSTDC1 CCAR2 CCNY UBAC2 USP34 PTPRO CYLD CBY1 BTRC SULF2 ASPM IFT20 RSPO3 SOX13 DAB2IP WNK2 PRICKLE1 GPC5 AMER1 PFDN5 TNKS2 KREMEN1 GNAQ EGR1 FZD6 BICC1 WNT11 USP47 KANK1 FRZB UBE2B KPNA1 FOXO3 SLC9A3R1 EGFR STK11 PSEN1 USP8 HDAC1 PTK7 DKK2 FAM53B WLS MAD2L2 SCYL2 MLLT3 HHEX D…
ENSBTAG00000038141	ADGRG1																		3.09931e-07	102	148	1.45992	Glycerophospholipid biosynthetic process	CRLS1 PIP5K1C LPCAT1 ITPKA PCYT2 PI4K2A PLCG2 MPPE1 PIKFYVE PIGM CHPT1 ATM TAMM41 DPM2 DPM3 PIP4K2C BPNT1 AGPAT1 DGKE FAM126A INPP4A PIK3C2A DGKG GPAT4 FIG4 CDS2 PIP5K1A TTC7B PI4K2B PIP4K2B PIK3CB PI4KB INPP1 PIGA DPM1 SELENOI CDIPT ABHD5 PGAP2 SOCS7 SOCS5 FAR1 PIK3CA PIGV PIP5K1B CHKA GPAT2 IP6K1 PIGU PIGZ IMPA1 PGAP3 GPAM AJUBA PIGS LPCAT3 PIGL NR1H4 DGKZ PTDSS1 PI4KA PLA2G6 INPP4B GPAA1 BPNT2…
ENSBTAG00000000576	ADGRG2																		5.88099e-07	161	254	1.34271	Regulation of Wnt signaling pathway	RECK TLE1 CCDC88C NXN TLE6 ISL1 TNKS TSKU GID8 CTNND1 LGR4 PPM1M SPIN1 BAMBI OTULIN STK4 LZTS2 ZRANB1 ANKRD6 TLE4 AMFR RSPO1 DKK3 BARX1 HNF1B WNK1 CSNK1A1 SOSTDC1 CCAR2 CCNY UBAC2 CTNNBIP1 USP34 PTPRO CYLD NFATC4 CBY1 LEF1 BTRC SULF2 ASPM TLR2 IFT20 RSPO3 SOX13 DAB2IP WNK2 PRICKLE1 GPC5 AMER1 PFDN5 TNKS2 KREMEN1 GNAQ EGR1 FZD6 BICC1 WNT11 USP47 KANK1 FRZB UBE2B KPNA1 FOXO3 SLC9A3R1 EGFR STK11 PSE…
ENSBTAG00000006221	ADGRG3																		5.95389e-07	156	245	1.3488	Regulation of protein serine/threonine kinase activity	STRADA CBS HGS PPP2CA HYAL2 CCNI KAT2B ADAM17 HTT DUSP10 SPRY2 SASH1 MEN1 MAP3K7 KIT RPTOR DVL2 SYAP1 BMP4 CCNL1 MAP3K11 RHOA ACSL1 DAZAP2 PKIB WEE2 CCNE1 CCNL2 CCNA2 CCNB2 PKIG CCNY RPS3 DBF4B BCCIP CCNT1 HEXIM1 PTPN1 RICTOR CCNA1 AIDA CAMK1 HMGCR DIPK2A PKIA DAB2IP CDKN1A RGS14 INCA1 PRKAR1A PRKCD CIT SH2B3 EZH2 CCNH TCL1B ROBO1 EPHA4 CCND3 PAK1 TRAF2 CDKN2D SLC8A2 CCNQ INPP5K RASIP1 EGFR ETAA1…
ENSBTAG00000003675	ADGRL1																		6.95802e-07	108	160	1.42986	Actin filament polymerization	WASHC3 EPS8 TRIM27 IQGAP2 PIK3R2 KANK3 PSTPIP2 FER ADD3 ACTR3 AP1AR PLEKHG2 CAPZA2 ARPC1A CAPZB WASL SPTB GRB2 ABITRAM ARPC3 CAPG CTTN SNX9 RICTOR SPTBN1 BBS4 MTPN ARPC4 ARFIP1 PRKCD CYFIP2 ADD2 RASA1 SCIN MLST8 WASHC5 ARPC2 SPIRE1 KANK1 SSH2 PFN2 GBA2 CYRIA HAX1 BAG4 TMOD2 CAPZA1 WASF3 TMOD1 LATS1 NCK2 PICK1 ARPC5L MTOR SPTAN1 ARHGAP18 PAK3 BRK1 FLII CARMIL1 WASF1 CYFIP1 DBNL MYADM NCK1 SSH1 FCH…
ENSBTAG00000006031	ADGRV1																		7.28536e-07	90	129	1.47789	Negative regulation of cytoskeleton organization	ARHGEF2 EPS8 KAT2B TAOK1 PHLDB2 RBM14 DYRK1A KATNB1 SWAP70 ARAP1 KANK3 ADD3 MAPRE1 CAPZA2 CAPZB SPTB CAPG CAMSAP1 MET TTBK2 CDK5RAP2 SMAD4 SPTBN1 BBS4 MTPN CAMSAP2 CGNL1 PRKCD ADD2 PIK3CA NUBP1 SCIN NAV3 KANK1 PIK3R1 SSH2 ATXN7 CAMSAP3 INPP5K LIMA1 CORO2B HDAC6 TMOD2 CAPZA1 TMOD1 SPTAN1 TBCD APC2 DLC1 EML2 FLII CARMIL1 F11R CENATAC MYADM WASF2 HDGFL3 TPX2 SSH1 APC PRKN CLIP3 MDM1 CLASP1 STMN2 MYO…
ENSBTAG00000016007	ADH5																		7.87616e-07	183	295	1.31407	Ribonucleotide metabolic process	ADSL DDIT4 PFKM IMPDH1 ATP5F1D PARP1 OGT PKM CTPS1 DLD ATP5MF PFKFB2 CACNB4 SLC4A4 LDHC ATP5F1A ATP6V1A ATP5MC3 PAPSS2 EFL1 FOXK2 SLC25A13 GUCY1B1 MLYCD ACSL1 NME1 MVK NUDT11 ADA RAB23 ADCY6 ENO3 GPAT4 ATP5MC2 OGDH DCAKD ADCY7 AK1 GPI ATP5PB DLST ACSL5 SUCLA2 ENTPD4 HSD17B4 OXSM NUDT7 NUDT4 HMGCR PANK2 FLCN PDE4B PDK2 BPGM DNAJC30 FAR1 GART SUCLG2 SPHK2 PANK1 MFN1 ELOVL6 PPAT DLAT HINT1 ADK EIF6 …
ENSBTAG00000004476	ADHFE1																		9.767e-07	103	152	1.43544	Protein folding	CWC27 RANBP2 DNAJB6 HSP90AB1 TBCC MESD PPIC CLGN FKBP6 PPIL1 DNAJC7 NKTR TOR1B DNAJB11 TBCA HSP90B1 DNAJA2 DNAJB14 CCT4 PPIH HSPH1 PPIL3 P4HB PRDX4 ST13 HSP90AA1 NUDCD3 CCT3 FKBP4 HSPA2 CCT6A CLPX DNAJC10 PFDN4 PFDN5 PDCD5 PDRG1 ERP44 PDCL3 DNAJA3 AIP HSPA9 PPIA DNAJC3 HSPD1 CCT7 SDF2 DNLZ HSPA8 FKBP2 CHORDC1 DNAJB12 QSOX1 CCT8 NUDCD2 CALR TBCD ERO1A DNAJC5 FKBP11 DNAJA4 DNAJA1 PPID FKBP9 PPIF PP…
ENSBTAG00000005403	ADI1																		1.01074e-06	138	214	1.36602	Regulation of cell morphogenesis	RHOG EPS8 KDR PLXNA2 CDC42 PDPN SYT4 PLXND1 SEMA4D ARAP1 TRIOBP KIT FES MELTF BAMBI TBCCD1 ZRANB1 MSN RELN SH3KBP1 AP1AR FMNL1 RHOA CAPZB RDX PLEKHO1 NEDD4L CRK RREB1 CAMSAP1 P4HB EPB41 SMURF1 STRIP2 CPNE5 WTIP CORO1C FN1 ZMYM3 PLXNA3 CUX2 RCC2 DNMBP SLC26A5 ANKRD27 PTK2 ITGB3 EZR MYH9 MKLN1 LIMS1 KANK1 PLXNC1 SLC9A3R1 DBN1 PDZD8 TESK1 CPNE9 CD44 FGR FYN SEMA4A UNC13A C1QBP CUL7 CSF1R ALDOA PLAA …
ENSBTAG00000009727	ADIPOR1																		1.08629e-06	149	234	1.34884	Negative regulation of protein phosphorylation	HYAL2 OCLN SMAD6 PARVA KAT2B UBASH3B TRIM27 DUSP10 SPRY2 SEMA4D MEN1 MLLT1 RPTOR IMPACT BMP4 RABGEF1 JUN PRKRIP1 PKIB PWP1 WEE2 WARS1 PKIG AKT1S1 HEXIM1 PTPRO ERRFI1 PTPN1 RB1 CBL ADAR AIDA HMGCR MVP CORO1C MICAL1 PKIA DAB2IP CDKN1A RGS14 INCA1 PRKAR1A PRKCD CIT SOCS5 SH2B3 LDLRAD4 CEP85 GNAQ MBIP C8H9orf72 GGNBP2 SNX25 CACTIN PTPN2 DVL1 PPM1E UBE2B INPP5K RASIP1 PSEN1 LRP6 DNAJC3 EIF4G1 DTNBP1 C…
ENSBTAG00000009050	ADIPOR2																		1.10447e-06	160	254	1.33437	Positive regulation of proteolysis	DAPK1 HIP1 OGT DET1 NKX3-1 AGTPBP1 PICALM CASP9 FBXO22 MELTF HSPBP1 WDR48 DIABLO NCSTN MAPK9 AURKAIP1 BBS7 GPLD1 PRELID1 RNF14 CSNK1A1 BAG2 PSMC1 ARIH2 PIAS1 CLN6 RPS3 IFT57 ROCK2 PLK3 SNX9 DAP TANK AIFM1 F3 SMURF1 P2RX1 RCHY1 BTRC FIS1 EGLN3 DAB2IP FN1 RNF19B CLPX PRICKLE1 CCBE1 CYFIP2 SOCS5 TMTC3 SPON1 PDCD5 PSMC4 RNFT1 CDC20 ROBO1 EPHA4 CIDEB MYH9 DVL1 FAM162A PDCD2 CASP8AP2 TMEM259 PRR7 PSEN1…
ENSBTAG00000032774	ADIRF																		1.32854e-06	77	108	1.51028	Establishment of cell polarity	TCIRG1 HES1 PRKCI HTT WNT7A CDC42 SPRY2 GJA1 MAP1B KRIT1 MSN FAM89B RHOA DCTN1 WDPCP WEE1 CRK GBF1 HSP90AA1 CDK5RAP2 NSFL1C RICTOR CYTH3 MYO9A RAB11FIP2 SHTN1 FRMD4B MARK2 IFT20 SPDL1 FRMD4A UBXN2B CORO7 FLOT2 MYH9 KANK1 CAMSAP3 SLC9A3R1 STK11 NDEL1 KIF26B PTK7 SPAG5 PLK1 DOCK2 PARD3 FBXW11 EPHB1 ITGB1 NDE1 AMOT PAFAH1B1 GPSM2 SDCCAG8 SIPA1L3 NUMA1 AMOTL1 MOS SYNE4 CLASP1 DOCK7 ZW10 LLGL2 FERMT1 …
ENSBTAG00000018735	ADISSP																		1.90477e-06	113	171	1.39982	Cellular response to oxidative stress	PRKAA1 SELENOS DAPK1 PARP1 TP53 PRKRA FXN ATP2A2 LONP1 TMEM161A SESN2 TXN IMPACT FER KEAP1 EPAS1 JUN DIABLO CCS PLEKHA1 MAPK9 RAD52 TBC1D24 RPS3 CHD6 ADNP2 P4HB PINK1 MET RIPK1 SOD2 GSR CHUK NET1 DHFR MAPK8 STX2 OXR1 SPHK1 MGST1 PRDX5 PRKCD PRDX3 PDK2 PNPT1 EZH2 STK25 MAPK13 FANCD2 MAPKAP1 MAPK1 FOXO3 PCGF2 EGFR RESTB PRDX2 PRKD1 ZNF277 HDAC6 NFE2L1 RELA SIRT1 VKORC1L1 UBQLN1 ETV5 MCL1 SIGMAR1 PD…
ENSBTAG00000011072	ADK																		1.97995e-06	101	150	1.42633	Ribose phosphate biosynthetic process	ADSL IMPDH1 ATP5F1D PARP1 CTPS1 DLD ATP5MF LDHC ATP5F1A ATP6V1A ATP5MC3 PAPSS2 TKT SLC25A13 GUCY1B1 MLYCD ACSL1 NME1 ADCY6 ATP5MC2 DCAKD ADCY7 AK1 ATP5PB ACSL5 PANK2 FLCN PDK2 DNAJC30 GART SPHK2 PANK1 ELOVL6 PPAT DLAT ADK STOML2 NPR2 PANK3 UPP2 ACAT1 ALDOA PAPSS1 PPCS GMPS AMPD2 ATP5F1B ENO1 UMPS ADSS2 ATP5F1C PPCDC HPRT1 VCP ELOVL4 ELOVL3 UCKL1 AMPD3 NME3 NME4 ADCY9 ACLY PDK1 ELOVL1 CTPS2 PPARGC…
ENSBTAG00000021048	ADM																		2.21074e-06	119	182	1.38505	Positive regulation of establishment of protein localization	PRKAA1 RFX6 PFKM CD2AP RBP4 HYAL2 CNST SEC16B CEP131 TM9SF4 MYO1C APBB3 C2CD5 CEP295 PIK3R2 EFCAB7 ZPR1 NR1H2 ZFAND1 XPO4 SLC51B EDEM2 MCU CDK5R1 CCT4 TMEM30A AACS TMED10 SYTL4 DMAP1 PLK3 CCT3 TRIM28 CFTR RAPGEF3 TM7SF3 PCM1 CDK5 CAMK1 FIS1 TLR2 CCT6A EXPH5 FRMD4A PRKCD RIPOR1 SERP1 PDCD5 CEP135 EZR SRI PIK3R1 ATP2C1 PSEN1 FYN TGFB3 BAD CORO2B CCT7 PRKD1 EDEM1 WLS DKC1 ITGB1BP1 CEP120 SMO MAVS TS…
ENSBTAG00000000340	ADNP																		2.24908e-06	80	114	1.48654	Positive regulation of intracellular transport	PRKAA1 HYAL2 SEC16B CEP131 TM9SF4 LDLRAP1 MYO1C C2CD5 PIK3R2 EFCAB7 ZPR1 MSN ABCA12 ZFAND1 XPO4 SLC51B SCP2 EDEM2 CDK5R1 RDX TMEM30A NRDE2 STX18 DMAP1 PLK3 TRIM28 RAPGEF3 PCM1 CPSF6 CDK5 CAMK1 FIS1 PRKCD RIPOR1 PDCD5 EZR PIK3R1 STK11 PSEN1 RIOK2 FYN KHDRBS1 PRKD1 EDEM1 ITGB1BP1 SMO TBC1D20 MAVS BAG3 NEDD4 SORL1 CTDSPL2 OAZ2 CDH1 DYNC1H1 B3GAT3 MIEF2 HDAC3 MIEF1 EIPR1 NUMA1 ICE1 DHX9 BCAP31 UBR5 A…
ENSBTAG00000005916	ADNP2																		2.2903e-06	115	175	1.39203	Positive regulation of protein-containing complex assembly	CDT1 SKAP1 TRIM27 IQGAP2 TP53 LGALS3 FES FER NR1H2 ACTR3 MSN MAPRE1 AP1AR ARPC1A RHOA ARL3 CKAP5 WASL WARS1 MAPK9 GRB2 ARPC3 RPS3 CTTN SLF1 MET SNX9 CDK5RAP2 RICTOR ATAT1 LCP1 AKAP9 ARPC4 DAB2IP ARFIP1 MED25 SCIN NAV3 MLST8 PAK1 WASHC5 ARPC2 SPIRE1 PFN2 ATR RASIP1 GIT1 SLF2 AJUBA EIF4G1 BAG4 BID RHOC FERMT2 WASF3 ABCA3 VCP NCK2 PICK1 ARPC5L MTOR PSMC6 BRK1 PIH1D1 CARMIL1 WASF1 CLIP1 CYFIP1 MAPT C…
ENSBTAG00000011461	ADORA1																		2.41601e-06	107	161	1.40782	Regulation of actin polymerization or depolymerization	EPS8 TRIM27 IQGAP2 SWAP70 PIK3R2 KANK3 FER ADD3 ACTR3 AP1AR PLEKHG2 CAPZA2 ARPC1A CAPZB WASL SPTB GRB2 ABITRAM ARPC3 CAPG CTTN SNX9 RICTOR SPTBN1 BBS4 MTPN ARPC4 ARFIP1 PRKCD CYFIP2 ADD2 PIK3CA RASA1 SCIN MLST8 WASHC5 ARPC2 SPIRE1 KANK1 SSH2 PFN2 GBA2 LIMA1 CYRIA HAX1 BAG4 WDR1 TMOD2 CAPZA1 WASF3 TMOD1 CFL2 LATS1 NCK2 PICK1 ARPC5L MTOR SPTAN1 ARHGAP18 DSTN ARHGAP35 PAK3 BRK1 FLII CARMIL1 WASF1 CY…
ENSBTAG00000007581	ADORA2B																		2.41601e-06	107	161	1.40782	Regulation of actin filament length	EPS8 TRIM27 IQGAP2 SWAP70 PIK3R2 KANK3 FER ADD3 ACTR3 AP1AR PLEKHG2 CAPZA2 ARPC1A CAPZB WASL SPTB GRB2 ABITRAM ARPC3 CAPG CTTN SNX9 RICTOR SPTBN1 BBS4 MTPN ARPC4 ARFIP1 PRKCD CYFIP2 ADD2 PIK3CA RASA1 SCIN MLST8 WASHC5 ARPC2 SPIRE1 KANK1 SSH2 PFN2 GBA2 LIMA1 CYRIA HAX1 BAG4 WDR1 TMOD2 CAPZA1 WASF3 TMOD1 CFL2 LATS1 NCK2 PICK1 ARPC5L MTOR SPTAN1 ARHGAP18 DSTN ARHGAP35 PAK3 BRK1 FLII CARMIL1 WASF1 CY…
ENSBTAG00000001578	ADPGK																		2.44594e-06	74	104	1.50726	Meiosis I	SIRT7 MND1 RAD54B SGO1 BRCA2 ZCWPW1 CENPC CKS2 FANCM REC8 ATM CENPX SLX4 TOP2B WEE2 CCNE1 CCNE2 EHMT2 UBR2 NDC1 TRIP13 M1AP MSH3 HSPA2 CDC25B CCNB1IP1 MRE11 ESPL1 IHO1 FANCD2 STAG3 UBE2B BRIP1 PTTG1 SLC25A31 AURKA PLK1 SPATA22 PIWIL2 FOXJ3 SYCE2 TEX11 TERB1 TEX12 MAEL TEX15 UBB HSF2BP PSMA8 MSH4 TOP2A MLH3 BAG6 MSH5 RAD54L CNTD1 TDRD9 RMI1 FBXO5 MUS81 EME1 ERCC4 BCL2L11 C3H1orf146 SGO2 MAJIN TERF…
ENSBTAG00000009391	ADPRH																		2.60748e-06	182	297	1.29809	Purine nucleotide metabolic process	ADSL DDIT4 PFKM IMPDH1 ATP5F1D PARP1 OGT PKM DLD NOS1 ATP5MF PFKFB2 CACNB4 SLC4A4 LDHC ATP5F1A ATP6V1A ATP5MC3 PAPSS2 EFL1 FOXK2 SLC25A13 GUCY1B1 MLYCD ACSL1 NME1 MVK NUDT11 ADA RAB23 ADCY6 ENO3 GPAT4 ATP5MC2 OGDH DCAKD ADCY7 AK1 GPI ATP5PB DLST ACSL5 SUCLA2 ENTPD4 NOS2 HSD17B4 OXSM NUDT7 NUDT4 ADORA2B HMGCR PANK2 FLCN PDE4B PDK2 BPGM DNAJC30 FAR1 GART SUCLG2 MTHFD1 SPHK2 PANK1 MFN1 ELOVL6 PPAT D…
ENSBTAG00000021715	ADPRS																		2.64757e-06	152	242	1.33051	Regulation of cell growth	HYAL2 DDX49 TAF9B CDKN2AIP SUPV3L1 TP53 ADAM17 HRG FXN N6AMT1 BCL6 CDC42 SYT4 SEMA4D KDM2B RBBP7 RPTOR GNG4 DCUN1D5 SLC25A33 LPAR3 IGFBP3 CDK5R1 EXOSC9 SEMA5A DIP2B NEDD4L CCAR2 ADAM10 ADNP2 BARHL2 BMPR2 RB1 SMAD4 SEMA4F SMURF1 CDKL5 CIRBP SMARCA2 CPNE5 URI1 CDK5 SPART BDNF FN1 CDKN1A SPHK1 PLXNA3 SERPINE2 GDF9 NUBP1 SPHK2 SIN3A INO80 SERTAD1 SERTAD3 CDKN2D WNT11 MSX1 USP47 FRZB RTN4 SEMA7A CPNE9…
ENSBTAG00000019504	ADRA1D																		2.90347e-06	75	106	1.49881	Meiosis I cell cycle process	SIRT7 MND1 RAD54B SGO1 BRCA2 ZCWPW1 CENPC MSH6 CKS2 FANCM REC8 ATM CENPX SLX4 TOP2B WEE2 CCNE1 CCNE2 EHMT2 UBR2 NDC1 TRIP13 M1AP MSH3 HSPA2 CDC25B CCNB1IP1 MRE11 ESPL1 IHO1 FANCD2 STAG3 UBE2B BRIP1 PTTG1 SLC25A31 AURKA PLK1 SPATA22 PIWIL2 FOXJ3 SYCE2 TEX11 TERB1 TEX12 MAEL TEX15 UBB HSF2BP PSMA8 MSH4 TOP2A MLH3 BAG6 MSH5 RAD54L CNTD1 TDRD9 RMI1 FBXO5 MUS81 EME1 ERCC4 BCL2L11 C3H1orf146 SGO2 MAJIN…
ENSBTAG00000003058	ADRM1																		2.97121e-06	172	279	1.30591	Purine ribonucleotide metabolic process	ADSL DDIT4 PFKM IMPDH1 ATP5F1D PARP1 OGT PKM DLD ATP5MF PFKFB2 CACNB4 SLC4A4 LDHC ATP5F1A ATP6V1A ATP5MC3 PAPSS2 EFL1 FOXK2 SLC25A13 GUCY1B1 MLYCD ACSL1 NME1 MVK NUDT11 ADA RAB23 ADCY6 ENO3 GPAT4 ATP5MC2 OGDH DCAKD ADCY7 AK1 GPI ATP5PB DLST ACSL5 SUCLA2 ENTPD4 HSD17B4 OXSM NUDT7 NUDT4 HMGCR PANK2 FLCN PDE4B PDK2 BPGM DNAJC30 FAR1 GART SUCLG2 SPHK2 PANK1 MFN1 ELOVL6 PPAT DLAT HINT1 ADK EIF6 NUDT9 …
ENSBTAG00000000077	ADSL																		3.00236e-06	72	101	1.51009	Protein deacylation	PRKAA1 SIRT7 NIPBL TP53 RBM14 MORF4L2 BCL6 DYRK1A RCOR1 C23H6orf89 FNTA HDAC9 PER1 LYPLA1 ABHD10 MIER1 CCAR2 PINK1 FRY ABHD17B RCOR3 HDAC11 RCOR2 MAPK8 SREBF1 CTBP1 MIDEAS MSL3 SIN3B JDP2 SPHK2 SIN3A AKAP8L MORF4L1 LYPLA2 RESTB HDAC2 MTA2 PRDM5 ZNF541 HDAC1 PRKD1 HDAC6 PPT1 SIRT1 SIRT5 TRERF1 LYPLAL1 EP300 LRRK2 SFPQ SMARCAD1 PHB HDAC3 MAPT BRMS1 TBL1X PRKAA2 SPRED2 SUDS3 MIER2 SIRT6 NEK3 SIRT4 T…
ENSBTAG00000013885	ADSS2																		3.2086e-06	110	167	1.3953	Regulation of dephosphorylation	FARP1 CNST PPP2R5A MTMR3 PPP1R15A HTT GPATCH2 CALM2 PPP2R2B PABIR2 PTPA SEMA4D SWAP70 PPP4R2 PHACTR4 CDCA2 HSP90B1 ELL MTMR9 PPP1R8 LMTK2 BOD1L1 PKMYT1 FKBP15 TSC1 WNK1 ZCCHC9 VRK3 TIPRL PPP2R5D YWHAE ROCK2 PPP1R1B PINK1 NPNT PPP1R2 PPP1R10 PPP2R5B ENSA URI1 IKBKB IGBP1 PPP1R36 ROCK1 PRKCD SFI1 SMG5 STYXL1 PPP6R3 PPP2R3C PPP4R1 PCIF1 PPP1R1A CSRNP2 ARPP19 ZFYVE1 DLG3 CAMSAP3 INPP5K PHACTR1 SYMPK …
ENSBTAG00000010818	AEBP2																		3.40129e-06	98	146	1.42188	Ribonucleotide biosynthetic process	ADSL IMPDH1 ATP5F1D PARP1 CTPS1 DLD ATP5MF LDHC ATP5F1A ATP6V1A ATP5MC3 PAPSS2 SLC25A13 GUCY1B1 MLYCD ACSL1 NME1 ADCY6 ATP5MC2 DCAKD ADCY7 AK1 ATP5PB ACSL5 PANK2 FLCN PDK2 DNAJC30 GART SPHK2 PANK1 ELOVL6 PPAT DLAT ADK STOML2 NPR2 PANK3 UPP2 ACAT1 ALDOA PAPSS1 PPCS GMPS AMPD2 ATP5F1B ENO1 UMPS ADSS2 ATP5F1C PPCDC HPRT1 VCP ELOVL4 ELOVL3 UCKL1 AMPD3 NME3 NME4 ADCY9 ACLY PDK1 ELOVL1 CTPS2 PPARGC1A A…
ENSBTAG00000012464	AFAP1																		3.84377e-06	171	278	1.30299	Cilium assembly	MNS1 CPLANE1 POC1B PARVA CEP131 DNAH17 SPAG17 SAXO1 ENTR1 HTT EHD3 SNX10 CCDC39 SEPTIN9 SPATA6 ASAP1 DNAAF6 CEP162 ACTR3 CFAP69 DZIP1 MBD1 TEKT3 STK36 MAPRE1 CCP110 EVI5L ARL3 FNBP1L OFD1 CEP83 CLUAP1 CEP89 ABLIM3 ABLIM1 DNAAF2 BBS7 WDPCP ARL13B RAB23 ATG5 TTC39C IFT57 PTPDC1 CEP250 NUDCD3 TTBK2 BBS9 RABEP2 CBY1 EHD4 GAS8 PCM1 TCTN2 CEP41 CDKL5 BBS4 RILPL2 CEP350 IFT20 ATMIN CFAP221 ATG3 TCTN1 FA…
ENSBTAG00000004895	AFAP1L2																		4.77395e-06	89	131	1.43916	DNA biosynthetic process	POLB PINX1 POLE DCP2 TP53 TNKS AURKB PNKP POLQ MEN1 EXOSC10 TINF2 ATM POLL POLK PKIB HROB CCT4 PCNA SPRTN WRNIP1 CCT3 NHP2 BMPR2 NVL CTC1 TK1 HNRNPU TERF2 PIF1 POLM POLA1 CCT6A CDKN1A SPHK1 POLI MAPKAPK5 NEK2 RPA1 MAPK1 XRCC5 PRKCQ CDKN2D REV3L RFC3 HMBOX1 POLD1 RAD50 POLD2 CCT7 NIBAN2 DKC1 POT1 HNRNPD SIRT1 LIG1 RFC4 VCP STN1 DSCC1 SPATA22 LIG4 CTNNB1 NAT10 NEK7 FBXO4 PHB POLN CCT5 PTGES3 PARN D…
ENSBTAG00000005557	AFDN																		4.82116e-06	93	138	1.42756	Phosphatidylinositol metabolic process	PIP5K1C SYNJ2 MTMR3 ITPKA PI4K2A PLCG2 MPPE1 PIKFYVE PIGM PIP4P1 SYNJ1 ATM MTMR6 DPM2 SACM1L DPM3 MTMR9 PIP4K2C BPNT1 DGKE FAM126A INPP4A PIK3C2A GPLD1 LPGAT1 FIG4 PIP5K1A TTC7B PI4K2B PIP4K2B PIK3CB PI4KB INPP1 PIGA DPM1 CDIPT PLCB1 PGAP2 SOCS7 SOCS5 PIK3CA MTMR1 PIGV PIP5K1B MTMR7 INPP5K IP6K1 PIGU PIGZ IMPA1 PGAP3 MTMR12 CSF1R PIGS PIGL PI4KA INPP4B MTM1 MTMR10 GPAA1 BPNT2 MBOAT7 PIGT MTMR2 PI…
ENSBTAG00000018488	AFF1																		5.25941e-06	86	126	1.44583	Regulation of protein localization to membrane	MRAP2 RHOG CNST PPP2R5A LDLRAP1 MYO1C PRKCI LZTFL1 MESD PICALM C2CD5 VTI1B KIF5B LGALS3 PIK3R2 ZDHHC5 EFCAB7 ZDHHC7 SLC51B TMBIM1 CDK5R1 LYPD1 DPP10 ADAM10 PDZK1 APPL1 SPTBN1 CNPY4 CDK5 GRIPAP1 FIS1 GPC5 GPC2 PDCD5 RER1 EZR LRP1 PIK3R1 INPP5K DAG1 ATP2C1 EGFR NUMB FYN GDI1 STX3 ITGB1BP1 RHOQ ATP2B4 SQSTM1 ITGB1 GOPC CLTC PTPN9 MIEF2 STX7 ACSL3 MIEF1 AKT1 STX8 RANGRF PRKN PKDCC CLIP3 DLG1 GPC3 GPC…
ENSBTAG00000020750	AFF2																		6.08879e-06	91	135	1.4279	Synaptic vesicle cycle	BTBD9 SYNJ2 ATP2A2 PICALM WNT7A STXBP5L CACNB4 CSPG5 SYNJ1 CTBP2 STXBP1 ABCA13 DENND1A STON1 SNAP47 SLC18A2 AP3B1 CADPS2 CADPS RAB3B TBC1D24 SNAP23 SH3GL1 BTBD8 ACTG1 STX4 ADORA2B GRIPAP1 STX2 SNAP25 FBXL20 ROCK1 APBA1 RAP1B ERC2 RAB3A DVL1 DRD2 PFN2 DNM1 UNC13B VPS18 PSEN1 GIT1 UNC13A STX3 DTNBP1 PLAA CHRNA5 DNM3 DNAJC5 LRRK2 CTNNB1 STX1A DGKQ PCLO PLD1 FCHO2 SLC4A8 RIMS3 BACE1 PPP3CB DGKI CLCN3…
ENSBTAG00000012449	AFF3																		6.30239e-06	73	104	1.48689	Macromolecule deacylation	PRKAA1 SIRT7 NIPBL TP53 RBM14 MORF4L2 BCL6 DYRK1A RCOR1 C23H6orf89 FNTA HDAC9 PER1 LYPLA1 PPT2 ABHD10 MIER1 CCAR2 PINK1 FRY ABHD17B RCOR3 HDAC11 RCOR2 MAPK8 SREBF1 CTBP1 MIDEAS MSL3 SIN3B JDP2 SPHK2 SIN3A AKAP8L MORF4L1 LYPLA2 RESTB HDAC2 MTA2 PRDM5 ZNF541 HDAC1 PRKD1 HDAC6 PPT1 SIRT1 SIRT5 TRERF1 LYPLAL1 EP300 LRRK2 SFPQ SMARCAD1 PHB HDAC3 MAPT BRMS1 TBL1X PRKAA2 SPRED2 SUDS3 MIER2 SIRT6 NEK3 SI…
ENSBTAG00000014592	AFG1L																		6.51426e-06	123	192	1.35704	Intracellular receptor signaling pathway	PIM1 ERBIN NR4A1 RXRB LSM14A ARID1A NKX3-1 CLPB ZCCHC3 RNF34 TRIM24 UBE3A OTULIN CTBP2 PADI2 CNOT2 CNOT9 FAM120B PER1 RHOA UFD1 UBA5 ESR2 ANKRD17 RNF14 RNF6 PRMT2 ZNF536 AHR PIAS2 SAFB SREBF1 SNW1 ESRRA ALOX15B SLC15A4 NR1I3 NR5A2 EZH2 KANK2 DDX17 RIOK3 ALDH1A2 CRY1 PAK1 ESRRG USP15 GPS2 THRA PAGR1 SRARP PUM2 CITED2 RARB VPS18 RARA HDAC1 C1QBP NODAL MED1 NCOR1 LMO3 KDM3A NR1H4 SLC46A2 SEC14L1 NR2…
ENSBTAG00000011250	AFG3L2																		7.34316e-06	110	169	1.37878	Cellular respiration	NDUFB8 DHTKD1 ATP5F1D UQCR10 IDH3G FXN UQCRB DLD IREB2 ATP5F1A MSH2 SLC25A33 NDUFA10 NDUFS4 SLC25A13 RHOA NDUFA8 COQ10A IMMP2L COQ10B NDUFV2 PRELID1 COX7A2 NDUFB6 OGDH SUCLG1 PINK1 IDH3A NFATC4 ACO2 DLST SUCLA2 MYBBP1A PANK2 FLCN SDHB MTFR1 PNPT1 DNAJC30 PIK3CA NDUFA5 UQCRQ SUCLG2 UQCRH NDUFS6 CDK1 NDUFAF1 LYRM7 STOML2 NDUFS8 SCO2 COX6A1 ATP5F1B ATP5F1C BID AFG1L COX7A1 VCP SDHAF2 COX10 PDE12 SDH…
ENSBTAG00000009299	AFTPH																		7.4326e-06	97	146	1.40737	Regulation of exocytosis	HGS SYT10 RAB10 ATP2A2 WNT7A SYT4 STXBP5L RAB3D CACNB4 CSPG5 STAM AP1G1 RAB27B FES FER RAB33B RAB15 STXBP1 RABGEF1 DOC2A CADPS2 CADPS SYTL4 CFTR RALA RAB3C STXBP3 ADORA2B CDK5 ATP9A MICAL1 EXPH5 FBXL20 APBA1 RAP1B SPHK2 RAB7A LAMP1 RAB12 VPS4B RAB3A DVL1 DRD2 RAB9A PFN2 SYT11 SNX4 VPS18 FGR RESTB GIT1 ATP6AP1 RAB27A DTNBP1 UNC13D TSG101 CHRNA5 CHMP2A SYT17 SEPTIN4 LRRK2 STX1A PCLO PDCD6IP RAB13 S…
ENSBTAG00000017085	AGA																		7.4326e-06	97	146	1.40737	Vesicle-mediated transport in synapse	BTBD9 ATAD1 SYNJ2 ATP2A2 PICALM WNT7A STXBP5L CACNB4 CSPG5 SYNJ1 CTBP2 STXBP1 ABCA13 DENND1A STON1 SNAP47 SLC18A2 AP3B1 CADPS2 CADPS RAB3B TBC1D24 SNAP23 SH3GL1 BTBD8 ACTG1 STX4 ADORA2B GRIPAP1 STX2 SNAP25 FBXL20 ROCK1 APBA1 RAP1B ERC2 PPP3R1 RAB3A DVL1 DRD2 PFN2 DNM1 UNC13B VPS18 NUMB PSEN1 CLSTN1 GRIP2 GIT1 UNC13A STX3 DTNBP1 PLAA CHRNA5 DNM3 DNAJC5 LRRK2 CTNNB1 STX1A DGKQ PCLO PLD1 FCHO2 SLC4A…
ENSBTAG00000016504	AGAP1																		7.4326e-06	153	247	1.31215	Canonical Wnt signaling pathway	RECK TLE1 CCDC88C TCF7 TLE6 ISL1 HESX1 TNKS WNT7A GID8 CTNND1 BCL9 LGR4 PPM1M BAMBI DVL2 OTULIN STK4 LZTS2 ANKRD6 TLE4 KDM6A AMFR RSPO1 DKK3 WNK1 CSNK1A1 SOSTDC1 CCAR2 CCNY UBAC2 USP34 EXT1 PTPRO CYLD CBY1 MITF LEF1 BTRC SULF2 ASPM IFT20 RSPO3 SOX13 DAB2IP WNK2 PRICKLE1 GPC5 AMER1 PFDN5 PYGO1 TNKS2 PORCN KREMEN1 GNAQ EGR1 TCF7L1 FZD6 BICC1 DVL1 WNT11 USP47 KANK1 FRZB UBE2B KPNA1 FOXO3 SLC9A3R1 EG…
ENSBTAG00000007156	AGAP2																		8.191e-06	82	120	1.44751	RNA phosphodiester bond hydrolysis	SMG6 DIS3L DCP2 AGO2 LACTB2 POP4 EXOSC10 RPP30 RPP40 ZNF215 CNOT2 PAN2 EXOSC9 POP5 ELAC1 REXO2 NOCT ERI2 PIWIL1 TSEN34 NUDT16L1 EDC3 CPSF6 INTS11 RPP38 ZC3H12C NCBP2 PNPT1 RNASEH2A ERI1 BOP1 PAN3 NUDT21 CPSF2 SND1 TOE1 XRN2 MRPL44 XRN1 DIS3L2 CNOT8 ENDOU RIDA POP1 DICER1 BMS1 MOV10 POLR2I PNLDC1 ENDOV PDE12 PIWIL2 RNASEH1 RRS1 NOL9 ERN1 CNOT6 DROSHA PARN AGO3 EXOSC7 NUDT16 EXOG POLR3K DIS3 N4BP1 …
ENSBTAG00000008468	AGAP3																		8.191e-06	98	148	1.40267	Regulation of actin filament polymerization	EPS8 TRIM27 IQGAP2 PIK3R2 KANK3 FER ADD3 ACTR3 AP1AR PLEKHG2 CAPZA2 ARPC1A CAPZB WASL SPTB GRB2 ABITRAM ARPC3 CAPG CTTN SNX9 RICTOR SPTBN1 BBS4 MTPN ARPC4 ARFIP1 PRKCD CYFIP2 ADD2 RASA1 SCIN MLST8 WASHC5 ARPC2 SPIRE1 KANK1 SSH2 PFN2 GBA2 CYRIA HAX1 BAG4 TMOD2 CAPZA1 WASF3 TMOD1 LATS1 NCK2 PICK1 ARPC5L MTOR SPTAN1 ARHGAP18 PAK3 BRK1 FLII CARMIL1 WASF1 CYFIP1 DBNL MYADM NCK1 SSH1 FCHSD2 BAIAP2L1 EL…
ENSBTAG00000051215	AGBL2																		8.44296e-06	75	108	1.47105	Positive regulation of protein polymerization	TRIM27 IQGAP2 FES FER ACTR3 MAPRE1 AP1AR ARPC1A ARL3 CKAP5 WASL GRB2 ARPC3 RPS3 CTTN MET SNX9 CDK5RAP2 RICTOR AKAP9 ARPC4 ARFIP1 SCIN NAV3 MLST8 PAK1 WASHC5 ARPC2 SPIRE1 PFN2 GIT1 BAG4 WASF3 NCK2 PICK1 ARPC5L MTOR BRK1 CARMIL1 WASF1 CLIP1 CYFIP1 MAPT CDKN1B NCK1 NUMA1 PSRC1 FCHSD2 BAIAP2L1 VASP TPPP3 NIN DLG1 PRKCE LMOD3 HIP1R SLAIN2 CDC42EP3 FMN2 FMN1 JMY ARPIN CTNNA2 NCKAP1 SPIRE2 CRACD ARPC5 A…
ENSBTAG00000013403	AGBL5																		1.05006e-05	105	161	1.38151	Regulated exocytosis	RAB26 SYT10 RAB10 ATP2A2 WNT7A SYT4 STXBP5L RAB3D CACNB4 CSPG5 KIT AP1G1 FES FER CTBP2 ABCA12 RAB15 STEAP2 STXBP1 RABGEF1 SNAP47 DOC2A CADPS2 CADPS SNAP23 TMED10 RAB11FIP5 P2RX1 STXBP3 RAB11FIP2 STX4 ADORA2B CDK5 STX2 MICAL1 SNAP25 FBXL20 SYNGR3 APBA1 RAP1B STXBP2 CHGA SPHK2 ERC2 ANXA3 LAMP1 MYH9 RAB3A DVL1 DRD2 PFN2 SYT11 SNX4 UNC13B VPS18 PSEN1 FGR RESTB GIT1 UNC13A STX3 DTNBP1 UNC13D CHRNA5 BA…
ENSBTAG00000021323	AGFG1																		1.05595e-05	84	124	1.43499	Cellular response to steroid hormone stimulus	DDIT4 RXRB ARID1A NKX3-1 ATP1A1 CASP9 UBE3A PADI2 ZFP36L2 CNOT2 CNOT9 BMP4 PER1 RHOA UBA5 ESR2 RNF14 RNF6 PRMT2 LEF1 URI1 HNRNPU PIAS2 SAFB ESRRA EIF4E KANK2 DDX17 CRY1 SCNN1G PAK1 ESRRG PAGR1 SRARP VPS18 RESTB HDAC1 NODAL MED1 NCOR1 LMO3 KDM3A DDRGK1 NEDD4 SIRT1 CALCOCO1 LATS1 CALR NPC1 TRERF1 BMP7 TP63 NR0B1 TMF1 EP300 DAXX RPS6KB1 PHB SSTR2 PTGES3 DDX5 UFSP2 SMARCA4 ZMIZ1 NR3C1 ABHD2 RBFOX2 UF…
ENSBTAG00000000713	AGFG2																		1.50267e-05	161	264	1.29185	Ras protein signal transduction	RIT1 ARHGEF2 RHOG EPS8 RTKN PLEKHG7 OGT TP53 BRAP MRAS CYTH2 BCL6 SPRY2 PDPN USP28 RAB30 KCTD10 PHACTR4 DNMT1 DENND4C RAB33B RAB15 DENND1A RCC1 RABGEF1 ARHGAP24 JUN RAP2C RHOA ARHGAP42 ARFGAP1 CCNA2 CTNNAL1 MFN2 STK19 ROCK2 CDC42SE2 GBF1 MET TRIM28 KPNB1 RB1 RALA CYTH1 FBXO8 CBL RAPGEF3 RASGEF1A IQGAP3 PIK3CB ARFGEF2 CYTH3 MAPRE2 NET1 SHOC2 NOTCH2 RASGRP3 TNFAIP1 CDKN1A ROCK1 RIPOR1 RAP1B MAPKAPK…
ENSBTAG00000034823	AGGF1																		1.82308e-05	73	106	1.45884	Negative regulation of binding	LRPAP1 PTPRF WFIKKN2 HEY2 ATP2A2 TNKS AURKB MITD1 E2F1 JUN BAG2 CTNNBIP1 NFATC4 TTBK2 LEF1 CPNE1 ZFP90 CKMT1A CAMK1 MAPK8 CDKN1A ROCK1 ITGA4 KDM1A ZNF593 NEK2 SIN3A C8H9orf72 TEX14 SRI DVL1 MSX1 LHX2 HABP4 PSEN1 SYMPK WAPL DTNBP1 AURKA ITGB1BP1 MAD2L2 SMO PEX14 EFHB SORL1 GTPBP4 HEY1 ZFPM1 NES PPP3CA BTAF1 LRRK2 MEPCE PIN1 SUMO3 AKT1 EPB41L5 TMBIM6 CTSZ ZNF462 RSF1 PARK7 USP33 GTF2F1 ERCC4 ACTB D…
ENSBTAG00000019265	AGK																		2.24619e-05	95	145	1.38786	Dendrite development	C1H21orf91 SRGAP2 PICALM WNT7A CDC42 SEMA4D MAP1B DLG4 PPFIA2 SHANK2 RELN SDK1 FAT3 CDK5R1 WASL ABITRAM DGKG ABI1 NEDD4L TBC1D24 CRK MAPK6 NFATC4 CDKL5 BBS4 CDK5 CAMK1 TRAPPC4 CAMSAP2 DAB2IP CUX2 ANKRD27 EPHA4 MARK1 DVL1 DBN1 STK11 PSEN1 FYN PHACTR1 NTN1 RAPGEF2 FMR1 CUL7 DTNBP1 MFSD2A DLG5 HDAC6 NEDD4 PAK4 SLC12A5 SS18L1 BMP7 EPHB1 PAK3 SIPA1L1 ITGB1 SEZ6 PPP3CA ARF4 LRRK2 CAPRIN1 PAFAH1B1 FSTL4…
ENSBTAG00000006491	AGL																		2.51601e-05	116	183	1.34276	Glycerolipid biosynthetic process	CRLS1 PIP5K1C LPCAT1 ITPKA PCYT2 PI4K2A PLCG2 MPPE1 PIKFYVE PIGM CHPT1 ATM NR1H2 TAMM41 DPM2 DPM3 PIP4K2C BPNT1 AGPAT1 DGKE FAM126A INPP4A PIK3C2A DGKG GPAT4 FIG4 CDS2 PIP5K1A TTC7B PI4K2B PIP4K2B PIK3CB PI4KB PLA2G15 INPP1 PIGA DPM1 SELENOI SREBF1 CDIPT ABHD5 MOGAT1 PGAP2 SOCS7 SOCS5 FAR1 PIK3CA PIGV PIP5K1B CHKA GPAT2 IP6K1 PIGU PIGZ IMPA1 PGAP3 GPAM LPIN2 AJUBA MFSD2A PIGS LPCAT3 PIGL PLA2G4A …
ENSBTAG00000002478	AGMAT																		2.69722e-05	147	240	1.29747	Energy derivation by oxidation of organic compounds	NDUFB8 UGP2 MRAP2 PFKM DHTKD1 ATP5F1D PASK RB1CC1 UQCR10 IDH3G TP53 FXN UQCRB GYG1 DLD IREB2 ATP5F1A MSH2 SLC25A33 NDUFA10 PHKG2 NDUFS4 SLC25A13 RHOA NDUFA8 COQ10A IMMP2L PYGB COQ10B PHKB NDUFV2 PRELID1 COX7A2 NDUFB6 OGDH SUCLG1 PINK1 IDH3A NFATC4 ACO2 DLST AGL SUCLA2 MYBBP1A POMC PANK2 FLCN PHKG1 SDHB MTFR1 PNPT1 DNAJC30 PIK3CA NDUFA5 UQCRQ SUCLG2 UQCRH NDUFS6 CDK1 STBD1 NDUFAF1 LYRM7 PPP1CC KHK…
ENSBTAG00000012253	AGO1																		2.69722e-05	168	279	1.27554	Myeloid cell differentiation	VPS33B SP3 TCIRG1 GPR137B UBASH3B HOXA7 BCL6 SNX10 PTPN11 ERCC2 CDIN1 FBN1 RCOR1 IREB2 KIT GAB2 FES FSTL3 MEIS2 LYAR EPAS1 BMP4 KAT6A JUN ALAS1 VPS33A UBA5 AP3B1 ABI1 CREB1 P4HTM HOXB7 LDB1 TMEM14C CTNNBIP1 DNASE2 RIPK1 RB1 PRMT1 MITF LEF1 EIF2AK1 ADAR STAT1 NOTCH2 NCOA6 LBR TFE3 PRDX3 ITGB6 SH2B3 KMT2E PIR SCIN STAT5B OSTM1 MYH9 KAT8 PTPN2 THRA ANKRD54 JAGN1 PIK3R1 CITED2 EIF6 ZBTB16 HSPA9 PSEN1…
ENSBTAG00000001579	AGO2																		2.74619e-05	107	167	1.35724	Positive regulation of protein transport	PRKAA1 RFX6 PFKM CD2AP RBP4 HYAL2 CNST SEC16B CEP131 TM9SF4 MYO1C APBB3 C2CD5 PIK3R2 EFCAB7 ZPR1 NR1H2 ZFAND1 XPO4 SLC51B EDEM2 MCU CDK5R1 TMEM30A AACS TMED10 SYTL4 DMAP1 PLK3 TRIM28 CFTR RAPGEF3 TM7SF3 PCM1 CDK5 CAMK1 FIS1 TLR2 EXPH5 FRMD4A PRKCD RIPOR1 SERP1 PDCD5 EZR SRI PIK3R1 ATP2C1 PSEN1 FYN TGFB3 BAD PRKD1 EDEM1 WLS ITGB1BP1 SMO MAVS TSG101 BAG3 PLA2G6 BAIAP3 SORL1 C2CD2L CTDSPL2 OAZ2 CDH1…
ENSBTAG00000018324	AGO3																		3.44638e-05	82	123	1.41221	Cellular response to radiation	HYAL2 NIPBL PARP1 TP53 MAP3K20 FIGNL1 AURKB TMEM161A RDH11 USP28 CASP9 RAD51 IMPACT POLK GRB2 PCNA XRCC6 DHX36 MFAP4 NFATC4 TANK XPC NET1 NUCKS1 CDKN1A GTF2H5 PRKCD ITGB6 KDM1A CDC25A XPA MAPK13 EGR1 INO80 XRCC5 COPS9 USP47 PIK3R1 POLD1 ATR STK11 RAD9A RPL26 SDE2 HUS1 NEDD4 GADD45A SIRT1 METTL3 TLK2 LIG4 RHNO1 EP300 NOC2L PPID FBXO4 CHEK1 TMEM109 INTS7 SFRP2 CUL4B N4BP1 BLM HSF1 YY1 PTPRK DDB2 PB…
ENSBTAG00000004442	AGPAT1																		3.55536e-05	91	139	1.38681	Regulation of plasma membrane bounded cell projection assembly	MNS1 RHOG EPS8 STAP1 HRG SAXO1 ENTR1 HTT CDC42 ARAP1 KLF5 SEPTIN9 FER ACTR3 DZIP1 ARHGAP24 CCP110 EVI5L FNBP1L RDX ABITRAM WDPCP ATG5 FXR2 BIN3 ATP8B1 GAP43 RABEP2 RALA CDKL5 BBS4 CORO1C IFT20 ATMIN FAM98A RCC2 PRKCD RAP1GAP ATG3 ANLN CEP135 EPS8L1 ARPC2 PODXL LIMK2 KANK1 PIK3R1 PFN2 TESK1 NDEL1 FMR1 ODF2L CEP120 CEP97 DYNC2LI1 RHOQ VDAC3 MTOR ARHGAP35 WRAP73 BRK1 PLEK2 CYFIP1 CENPJ TBC1D7 CCDC88…
ENSBTAG00000020456	AGPAT3																		3.88725e-05	75	111	1.43129	Response to reactive oxygen species	PRKAA1 HYAL2 FXN TRPA1 SESN2 TXN SESN1 IMPACT FER SESN3 JUN CCS PLEKHA1 MAPK9 UCP3 RPS3 PINK1 PLK3 MET RIPK1 SOD2 CHUK NET1 DHFR MAPK8 SPHK1 PRDX5 PRKCD PRDX3 PDK2 PPP2CB EZH2 STK25 MAPK13 MAPK1 PCGF2 EGFR PRDX2 ZNF277 PPP1R15B HDAC6 RELA APTX SIRT1 SIGMAR1 PDE8A LRRK2 PPIF MT3 FANCC ADAM9 AKT1 ABL1 NFE2L2 NUDT15 STK26 PARK7 ANKZF1 PTPRK HIF1A CAT COA8 ADPRS ECT2 SETX ROMO1 PDCD10 ERCC6 PJVK GCH1…
ENSBTAG00000004922	AGPAT5																		4.49472e-05	89	136	1.38625	Hormone-mediated signaling pathway	RXRB ARID1A NKX3-1 PTPN11 UBE3A PADI2 CNOT2 CNOT9 BMP4 PER1 RHOA ACSL1 UBA5 ESR2 RNF14 RNF6 PRMT2 APPL1 LEF1 PIAS2 SAFB ESRRA ADIPOR2 NR5A2 KANK2 ADIPOR1 DDX17 CRY1 PAK1 ESRRG THRA PAGR1 SRARP RARB VPS18 RARA HDAC1 NODAL MED1 NCOR1 LMO3 KDM3A DDRGK1 NEDD4 SIRT1 CRHR2 LATS2 NCOA1 CALCOCO1 LATS1 CALR TRERF1 BMP7 TP63 NR0B1 TMF1 EP300 SLC27A1 DAXX PHB SSTR2 PPARD PTGES3 LANCL2 DDX5 UFSP2 SMARCA4 ZMI…
ENSBTAG00000009897	AGPS																		4.9215e-05	73	108	1.43182	Negative regulation of protein-containing complex assembly	LMO4 EPS8 SMAD6 CDC42 DYRK1A KANK3 IMPACT JAM3 ADD3 MAPRE1 CAPZA2 CAPZB SPTB RPL13A CAPG CTNNBIP1 SPTBN1 AIDA BBS4 CPTP MTPN PRKCD ADD2 LDLRAD4 ANKRD27 SCIN RIOK3 THRA KANK1 SSH2 ULK1 LCMT1 HDAC6 TMOD2 PRKCZ CAPZA1 SORL1 TMOD1 GBA SPTAN1 TBCD EML2 TRAF3IP1 FLII EP300 CARMIL1 TBX20 MYADM SSH1 CLIP3 STMN2 HSF1 CYRIB TWF1 NOP53 LMOD3 FHOD3 HIP1R KIF14 SNCA SVIL SSH3 DNAJC15 MKKS DDX3X CRACD RAF1 GSK…
ENSBTAG00000024406	AGR2																		5.94953e-05	83	126	1.3954	Regulation of cell division	KLHL13 BRCA2 NKX3-1 ENTR1 CALM2 CDC42 AURKB ORC6 CDK2AP2 DRD3 SETD2 AURKC CCP110 RHOA DCDC1 PLK3 BBS4 CETN2 ASPM KLHL21 CDC25B CIT PTCH1 TEX14 DRD2 RBL1 CDC14B TGFB3 GIT1 KLHL9 MAP10 MYO19 RACGAP1 INTU PKP4 AHCTF1 MLLT3 ZFYVE26 PLK1 PDGFA CALM3 CSPP1 VEGFC TP63 RBL2 UVRAG PLK2 E2F7 RAB11FIP4 PIN1 EFHC1 SFRP2 PRC1 MAP9 KIF13A KDF1 BECN1 TXNIP BLM PRKCE PIK3R4 CAT PRDM15 SPAST CUL3 KIF14 PKN2 ECT2 …
ENSBTAG00000001257	AGTPBP1																		6.12314e-05	79	119	1.40628	Actin filament bundle assembly	EPS8 ARHGEF10L PHLDB2 CDC42 SWAP70 ARAP1 MARCKS PIK3R2 HSP90B1 RHOA RDX TSC1 ROCK2 MET ACTG1 CCN2 ESPN RAPGEF3 LCP1 BBS4 TNFAIP1 CGNL1 ADD2 PAK1 EZR SPIRE1 LIMCH1 PPM1E WNT11 PIK3R1 PFN2 MYO1B TESK1 INPP5K PLS3 TGFB3 PHACTR1 ASAP3 LIMA1 CORO2B ITGB1BP1 BAG4 NF2 ITGB5 RHOC SORBS3 FERMT2 SHROOM1 S100A10 MTOR DLC1 KCTD13 CARMIL1 CCDC88A F11R ABL1 TGFBR1 ACTN1 WASF2 PRKN BAIAP2 BAIAP2L1 ELN CLASP1 MY…
ENSBTAG00000009384	AGTRAP																		6.1623e-05	108	171	1.33788	Developmental growth involved in morphogenesis	SPG11 SPRY2 SYT4 EMX1 SEMA4D MAP1B LLPH IMPACT LZTS2 LPAR3 BMP4 CDK5R1 HNF1B SEMA5A DIP2B NEDD4L BIN3 BARHL2 KDM5B EXT1 USP9X HSP90AA1 BMPR2 TRIM28 CPNE1 SEMA4F SMURF1 CDKL5 CPNE5 CDK5 SPART BDNF FN1 PLXNA3 CYFIP2 SIN3A C8H9orf72 DVL1 WNT11 LHX2 RTN4 SEMA7A CPNE9 MST1 STK11 LRP6 NRP2 NDEL1 NTN1 SIX1 UNC13A KIF26B PTK7 ULK1 AURKA PLAA IQGAP1 MED1 HDAC6 PRKCZ SYT17 DRAXIN PLXNA4 SEMA3E TNN ITGB1 WN…
ENSBTAG00000013949	AHCTF1																		6.16655e-05	88	135	1.38083	Purine ribonucleotide biosynthetic process	ADSL IMPDH1 ATP5F1D PARP1 DLD ATP5MF LDHC ATP5F1A ATP6V1A ATP5MC3 PAPSS2 SLC25A13 GUCY1B1 MLYCD ACSL1 NME1 ADCY6 ATP5MC2 DCAKD ADCY7 AK1 ATP5PB ACSL5 PANK2 FLCN PDK2 DNAJC30 GART SPHK2 PANK1 ELOVL6 PPAT DLAT ADK STOML2 NPR2 PANK3 ACAT1 ALDOA PAPSS1 PPCS GMPS AMPD2 ATP5F1B ENO1 ADSS2 ATP5F1C PPCDC HPRT1 VCP ELOVL4 ELOVL3 AMPD3 NME3 NME4 ADCY9 ACLY PDK1 ELOVL1 PPARGC1A ATP5ME ACACA AK2 PDK3 ATPSCKM…
ENSBTAG00000018101	AHCY																		7.14461e-05	173	292	1.25503	Microtubule-based movement	MNS1 SPG11 DYNC1LI2 CEP131 DNAH17 KIF16B SPAG17 AP3M2 AGTPBP1 AP3S2 HTT KIFC1 KATNB1 MAP1B CCDC39 KLC3 KIF18A KIF5B KIF7 LDHC DYNC1I2 CFAP298 KIF3B DNAAF6 ACTR3 CFAP69 ROPN1L SUN2 BLOC1S4 MBD1 TEKT3 STK36 ASH1L CFAP251 ARL3 RHOT2 TUB AP3B1 KIF20B IFT57 DYNLRB1 KPNB1 BICD1 GAS8 HSPB11 PCM1 BBS12 HNRNPU BBS4 TERF2 KIFC2 IFT20 AP3B2 APOB DNAH2 DDX4 PURA BORCS5 CENPE CFAP221 TTLL6 KIF11 RSPH9 KIF23 R…
ENSBTAG00000018893	AHCYL1																		7.43719e-05	117	188	1.31831	Protein glycosylation	MPDU1 PLOD3 POMGNT2 PGM3 OGT TMEM165 B4GALT4 MGAT1 B4GALT7 ALG1 GFPT2 ALG2 POMT2 TMTC2 DHDDS DPM2 DPM3 SLC35C2 POMK SLC51B PMM1 B3GNT4 UGGT2 ALG14 ST3GAL6 RXYLT1 GALNT2 C1GALT1 MGAT5B RPN1 TMTC1 DPAGT1 UGGT1 GALNT13 ALG3 DPY19L1 DDOST EXT1 TMTC4 STT3A STT3B DPM1 POFUT2 POGLUT3 EXTL3 POGLUT2 TMTC3 GALNT12 TUSC3 LARGE2 FKTN ALG11 ST6GAL1 MGAT4A KRTCAP2 POMT1 GALNT1 ST3GAL5 OSTC PSEN1 B4GALT5 POMGNT…
ENSBTAG00000001754	AHCYL2																		7.43719e-05	117	188	1.31831	Macromolecule glycosylation	MPDU1 PLOD3 POMGNT2 PGM3 OGT TMEM165 B4GALT4 MGAT1 B4GALT7 ALG1 GFPT2 ALG2 POMT2 TMTC2 DHDDS DPM2 DPM3 SLC35C2 POMK SLC51B PMM1 B3GNT4 UGGT2 ALG14 ST3GAL6 RXYLT1 GALNT2 C1GALT1 MGAT5B RPN1 TMTC1 DPAGT1 UGGT1 GALNT13 ALG3 DPY19L1 DDOST EXT1 TMTC4 STT3A STT3B DPM1 POFUT2 POGLUT3 EXTL3 POGLUT2 TMTC3 GALNT12 TUSC3 LARGE2 FKTN ALG11 ST6GAL1 MGAT4A KRTCAP2 POMT1 GALNT1 ST3GAL5 OSTC PSEN1 B4GALT5 POMGNT…
ENSBTAG00000017958	AHI1																		7.43719e-05	158	264	1.26778	Peptidyl-serine phosphorylation	PRKAA1 PRKCI TNKS AURKB DYRK1A SPRY2 RPS6KA6 NOS1 SRPK2 PIKFYVE MAST3 CLSPN RPTOR TXN BCAR3 STK4 AURKC PRKCH CNOT9 CDK2 LMTK2 CDK5R1 PWP1 MAPK9 CAMKV ARAF WNK1 CSNK1A1 CLK1 TTK GRK2 ROCK2 PINK1 HSP90AA1 RIPK1 TTBK2 RICTOR RAPGEF3 TLK1 AKAP9 IKBKB CDK5 CAMK1 MARK2 MAPK8 TOP1 ROCK1 PRKCD PIK3CA MAPKAPK5 TCL1B PLCL2 MAPK13 CDK1 PAK1 PKN3 MAPKAP1 GGNBP2 MAPK1 NTRK2 PRKCQ RPS6KA5 PFN2 HIPK1 INPP5K ATR…
ENSBTAG00000007746	AHR																		7.7787e-05	124	201	1.30682	Nucleotide biosynthetic process	ADSL FLAD1 NADK IMPDH1 ATP5F1D PARP1 CTPS1 DLD NOS1 ATP5MF LDHC ATP5F1A ATP6V1A ATP5MC3 PAPSS2 SLC25A13 GUCY1B1 MLYCD ACSL1 NME1 ADA ADCY6 ATP5MC2 DCAKD ADCY7 AK1 ATP5PB ACSL5 NOS2 TYMS ADORA2B PANK2 FLCN RRM2 PDK2 DNAJC30 GART MTHFD1 SPHK2 PANK1 ELOVL6 PPAT DLAT ADK NADK2 STOML2 NPR2 PANK3 DUT UPP2 ACAT1 ALDOA PAPSS1 PPCS FCSK GMPS AMPD2 RRM1 ATP5F1B ENO1 UMPS ADSS2 ATP5F1C PPCDC HPRT1 PRPSAP2 V…
ENSBTAG00000020477	AHSA1																		7.84692e-05	91	141	1.36714	Regulation of cell projection assembly	MNS1 RHOG EPS8 STAP1 HRG SAXO1 ENTR1 HTT CDC42 ARAP1 KLF5 SEPTIN9 FER ACTR3 DZIP1 ARHGAP24 CCP110 EVI5L FNBP1L RDX ABITRAM WDPCP ATG5 FXR2 BIN3 ATP8B1 GAP43 RABEP2 RALA CDKL5 BBS4 CORO1C IFT20 ATMIN FAM98A RCC2 PRKCD RAP1GAP ATG3 ANLN CEP135 EPS8L1 ARPC2 PODXL LIMK2 KANK1 PIK3R1 PFN2 TESK1 NDEL1 FMR1 ODF2L CEP120 CEP97 DYNC2LI1 RHOQ VDAC3 MTOR ARHGAP35 WRAP73 BRK1 PLEK2 CYFIP1 CENPJ TBC1D7 CCDC88…
ENSBTAG00000006025	AHSA2																		8.05297e-05	169	285	1.25612	Peptidyl-serine modification	PRKAA1 PARP1 PRKCI TNKS AURKB DYRK1A SPRY2 RPS6KA6 NOS1 SRPK2 PIKFYVE MAST3 CLSPN RPTOR TXN BCAR3 STK4 AURKC PRKCH CNOT9 CDK2 LMTK2 CDK5R1 PWP1 MAPK9 GALNT2 CAMKV ARAF MGAT5B WNK1 CSNK1A1 CLK1 TTK GALNT13 GRK2 ROCK2 PINK1 HSP90AA1 RIPK1 TTBK2 RICTOR RAPGEF3 TLK1 AKAP9 IKBKB CDK5 CAMK1 MARK2 MAPK8 TOP1 ROCK1 POGLUT3 PRKCD POGLUT2 PIK3CA MAPKAPK5 PARP2 TCL1B PLCL2 MAPK13 CDK1 PAK1 PKN3 MAPKAP1 GGNB…
ENSBTAG00000007593	AIDA																		8.52265e-05	126	205	1.30199	Nucleoside phosphate biosynthetic process	ADSL FLAD1 NADK IMPDH1 ATP5F1D PARP1 CTPS1 DLD NOS1 ATP5MF LDHC ATP5F1A ATP6V1A ATP5MC3 PAPSS2 SLC25A13 GUCY1B1 MLYCD ACSL1 NME1 ADA ADCY6 ATP5MC2 DCAKD ADCY7 AK1 ATP5PB ACSL5 NOS2 TYMS TK1 ADORA2B PANK2 FLCN RRM2 PDK2 DNAJC30 GART MTHFD1 SPHK2 PANK1 ELOVL6 PPAT DLAT ADK NADK2 STOML2 NPR2 PANK3 DUT DGUOK UPP2 ACAT1 ALDOA PAPSS1 PPCS FCSK GMPS AMPD2 RRM1 ATP5F1B ENO1 UMPS ADSS2 ATP5F1C PPCDC HPRT1…
ENSBTAG00000006838	AIFM1																		8.64552e-05	133	218	1.29237	Homeostasis of number of cells	VPS54 SP3 POLB TCIRG1 BCL6 EMX1 PTPN11 ERCC2 CDIN1 RCOR1 IREB2 LGR4 KIT LIPA LYAR EPAS1 WDR48 BMP4 ALAS1 UBAP2L NCSTN UBA5 RRN3 AP3B1 ADA P4HTM SOS2 LDB1 TMEM14C MERTK DNASE2 EXT1 GPI RB1 PRMT1 PIK3CB SPNS2 ADAR ZFX STAT1 TRAF3IP2 PDE4B SH2B3 SLC15A4 KMT2E EZH2 MTHFD1 PPP2R3C SH2B2 KRAS STAT5B PTPN2 THRA ANKRD54 CITED2 HSPA9 SOS1 GPAM JAK2 PRDX2 MAEA FAM210B FOXN1 LPCAT3 MED1 RPS24 SMO DYRK3 MPIG…
ENSBTAG00000004230	AIMP1																		8.85212e-05	127	207	1.29964	Cellular response to abiotic stimulus	HYAL2 MYD88 NIPBL PARP1 TP53 MAP3K20 FIGNL1 AURKB TMEM161A RDH11 USP28 CASP9 RAD51 IMPACT POLK LRRC8E GRB2 GPLD1 MCOLN1 MICU1 PCNA XRCC6 DHX36 MFAP4 NFATC4 TANK MAP3K14 XPC NET1 MAPK8 NUCKS1 CDKN1A GTF2H5 PRKCD SLC9A1 ITGB6 SLC2A4 PIK3CA KDM1A CDC25A YBX3 XPA MAPK13 EGR1 INO80 XRCC5 PKD2L1 WNT11 COPS9 USP47 PIK3R1 POLD1 ATR STK11 RESTB MAP2K4 RAD9A GNA11 RPL26 BAD SDE2 HUS1 BAG3 MAP3K1 NEDD4 BCL1…
ENSBTAG00000010478	AIP																		8.85212e-05	127	207	1.29964	Cellular response to environmental stimulus	HYAL2 MYD88 NIPBL PARP1 TP53 MAP3K20 FIGNL1 AURKB TMEM161A RDH11 USP28 CASP9 RAD51 IMPACT POLK LRRC8E GRB2 GPLD1 MCOLN1 MICU1 PCNA XRCC6 DHX36 MFAP4 NFATC4 TANK MAP3K14 XPC NET1 MAPK8 NUCKS1 CDKN1A GTF2H5 PRKCD SLC9A1 ITGB6 SLC2A4 PIK3CA KDM1A CDC25A YBX3 XPA MAPK13 EGR1 INO80 XRCC5 PKD2L1 WNT11 COPS9 USP47 PIK3R1 POLD1 ATR STK11 RESTB MAP2K4 RAD9A GNA11 RPL26 BAD SDE2 HUS1 BAG3 MAP3K1 NEDD4 BCL1…
ENSBTAG00000012724	AJUBA																		8.94243e-05	134	220	1.29025	Response to light stimulus	PRKAA1 LRRN4 TIPIN RBM4B PDE6C HYAL2 CTNS PARP1 FBXL6 BRCA2 TP53 MSH6 AURKB TMEM161A PER2 RDH11 ERCC2 MEN1 CACNB4 REEP6 USP28 CASP9 MSH2 IMPACT MEIS2 PER1 NDRG4 POLK TANC1 PDE1B CCAR2 PPP1R1B PCNA SPRTN DHX36 MFAP4 EXT1 NFATC4 XPC CDK5 HMGCR MAPK8 GRIN2A IFT20 CDKN1A PRKCD BCL3 KDM1A CDC25A XPA USP2 KRAS GNAQ MAPK13 CRY1 INO80 UBE4B CDKN2D DRD2 COPS9 USP47 UBE2B PIK3R1 POLD1 PPP1CC ATR EGFR STK11…
ENSBTAG00000006305	AK1																		9.68336e-05	94	147	1.35457	Purine nucleotide biosynthetic process	ADSL IMPDH1 ATP5F1D PARP1 DLD NOS1 ATP5MF LDHC ATP5F1A ATP6V1A ATP5MC3 PAPSS2 SLC25A13 GUCY1B1 MLYCD ACSL1 NME1 ADA ADCY6 ATP5MC2 DCAKD ADCY7 AK1 ATP5PB ACSL5 NOS2 ADORA2B PANK2 FLCN PDK2 DNAJC30 GART MTHFD1 SPHK2 PANK1 ELOVL6 PPAT DLAT ADK STOML2 NPR2 PANK3 ACAT1 ALDOA PAPSS1 PPCS GMPS AMPD2 ATP5F1B ENO1 ADSS2 ATP5F1C PPCDC HPRT1 VCP ELOVL4 ELOVL3 AMPD3 NME3 NME4 ADCY9 ACLY PDK1 ELOVL1 PPARGC1A …
ENSBTAG00000017605	AK2																		9.68336e-05	94	147	1.35457	Actomyosin structure organization	RTKN ARHGEF10L PHLDB2 CDC42 ARAP1 PIK3R2 RHOA KRT19 TSC1 FRMD3 ROCK2 EPB41L2 MET ACTG1 CCN2 RAPGEF3 NEB SMAD4 BBS4 TNFAIP1 CGNL1 PRKAR1A CIT ANLN PAK1 MYH9 MEF2A LIMCH1 KLHL41 PPM1E WNT11 PIK3R1 PFN2 CNN1 TESK1 INPP5K TGFB3 PHACTR1 ASAP3 CORO2B RACGAP1 ITGB1BP1 BAG4 NF2 NEBL CSRP2 WDR1 ITGB5 TMOD2 RHOC SORBS3 FERMT2 TMOD1 EPB41L4A MYLK3 CFL2 S100A10 MTOR DLC1 ITGB1 KCTD13 FLII CDC42BPB CARMIL1 EP…
ENSBTAG00000017147	AK3																		0.000104606	90	140	1.36177	Regulation of phosphatase activity	FARP1 CNST PPP2R5A PPP1R15A HTT GPATCH2 CALM2 PPP2R2B PABIR2 PTPA SEMA4D PPP4R2 PHACTR4 HSP90B1 ELL MTMR9 PPP1R8 LMTK2 BOD1L1 PKMYT1 FKBP15 TSC1 WNK1 ZCCHC9 VRK3 TIPRL PPP2R5D ROCK2 PPP1R1B NPNT PPP1R2 PPP1R10 PPP2R5B ENSA URI1 IKBKB PPP1R36 ROCK1 SFI1 STYXL1 PPP6R3 PPP4R1 PCIF1 PPP1R1A CSRNP2 ARPP19 ZFYVE1 DLG3 CAMSAP3 PHACTR1 CSNK2A1 PPP1R15B BAG4 CEP192 CDK5RAP3 CALM3 PPP1R12A PHACTR3 CD2BP2 M…
ENSBTAG00000030674	AK4																		0.000108674	125	204	1.29799	Glycosylation	MPDU1 PLOD3 POMGNT2 PGM3 OGT TMEM165 B4GALT4 MGAT1 B4GALT7 ALG1 GFPT2 PIGM ALG2 POMT2 TMTC2 DHDDS DPM2 DPM3 SLC35C2 POMK SLC51B PMM1 B3GNT4 UGGT2 ALG14 ST3GAL6 RXYLT1 GALNT2 C1GALT1 MGAT5B RPN1 TMTC1 DPAGT1 UGGT1 GALNT13 ALG3 DPY19L1 DDOST EXT1 TMTC4 STT3A STT3B DPM1 POFUT2 POGLUT3 EXTL3 POGLUT2 TMTC3 GALNT12 TUSC3 LARGE2 PIGV FKTN ALG11 ST6GAL1 MGAT4A KRTCAP2 POMT1 GALNT1 GBA2 ST3GAL5 OSTC PIGZ …
ENSBTAG00000046192	AK6																		0.000111719	86	133	1.36974	Neural tube development	SPINT2 LMO4 PLOD3 HES1 GPR161 PLXNA2 KDM2B PHACTR4 SETD2 DVL2 SALL4 STK4 KDM6A BMP4 AMBRA1 LRP2 NUP133 ARL13B TSC1 IFT57 CBY1 RALA MIB1 BBS4 PRICKLE1 GBX2 TCTN1 LUZP1 TBC1D32 MTHFD1 CECR2 ITPK1 MTHFD1L PTCH1 ALDH1A2 FZD6 DVL1 SSBP3 SEC24B LHX2 BRD2 CITED2 GLI2 PSEN1 LRP6 PRKACB RPGRIP1L RARA PTK7 INTU NODAL SALL2 SMO BCL10 WDR19 LIAS BMP7 ARHGAP35 BMI1 CASP3 TULP3 ABL1 SFRP2 CC2D2A GLMN DVL3 OPA1…
ENSBTAG00000010116	AK9																		0.000127737	98	155	1.33932	Purine-containing compound biosynthetic process	ADSL IMPDH1 ATP5F1D APRT PARP1 DLD NOS1 ATP5MF LDHC ATP5F1A ATP6V1A ATP5MC3 PAPSS2 AMD1 SLC25A13 GUCY1B1 MLYCD ACSL1 NME1 ADA ADCY6 ATP5MC2 DCAKD ADCY7 AK1 ATP5PB ACSL5 NOS2 ADORA2B PANK2 FLCN PDK2 DNAJC30 GART MTHFD1 SPHK2 PANK1 ELOVL6 PPAT DLAT ADK STOML2 NPR2 PANK3 ACAT1 ALDOA PAPSS1 PPCS GMPS AMPD2 ATP5F1B ENO1 ADSS2 ATP5F1C PPCDC ADAL HPRT1 VCP ELOVL4 ELOVL3 AMPD3 NME3 NME4 ADCY9 ACLY PDK1 E…
ENSBTAG00000025320	AKAP1																		0.000130419	160	270	1.2553	Response to inorganic substance	PRKAA1 TCIRG1 ACO1 SYT10 KDR SLC30A5 RASGRP2 FXN HESX1 HNRNPA1 CALM2 SYT4 THBS1 TRPA1 PLCG2 CPNE2 ALG2 DLG4 RAD51 TXN IMPACT GSS ZFAND1 SLC25A13 CASR JUN GPHN NCSTN CCS PLEKHA1 MAPK9 SLC18A2 GPLD1 UCP3 SLC41A1 NEDD4L CREB1 MCOLN1 RPS3 SLC6A1 PINK1 DHX36 MET ADCY7 NFATC4 RIPK1 MTF1 SOD2 CPNE1 CPNE5 CHUK NET1 DHFR MAPK8 CYBRD1 SPHK1 PRKCD PRDX3 SCN5A PIK3CA PPP2CB EZH2 CLIC4 STK25 PTCH1 MAPK13 MAPK…
ENSBTAG00000003439	AKAP10																		0.000137008	79	121	1.38303	Actin filament bundle organization	EPS8 ARHGEF10L PHLDB2 CDC42 SWAP70 ARAP1 MARCKS PIK3R2 HSP90B1 RHOA RDX TSC1 ROCK2 MET ACTG1 CCN2 ESPN RAPGEF3 LCP1 BBS4 TNFAIP1 CGNL1 ADD2 PAK1 EZR SPIRE1 LIMCH1 PPM1E WNT11 PIK3R1 PFN2 MYO1B TESK1 INPP5K PLS3 TGFB3 PHACTR1 ASAP3 LIMA1 CORO2B ITGB1BP1 BAG4 NF2 ITGB5 RHOC SORBS3 FERMT2 SHROOM1 S100A10 MTOR DLC1 KCTD13 CARMIL1 CCDC88A F11R ABL1 TGFBR1 ACTN1 WASF2 PRKN BAIAP2 BAIAP2L1 ELN CLASP1 MY…
ENSBTAG00000014752	AKAP11																		0.000140111	84	130	1.36876	Negative regulation of supramolecular fiber organization	ARHGEF2 EPS8 TAOK1 PHLDB2 DYRK1A KATNB1 SWAP70 ARAP1 KANK3 ADD3 MAPRE1 CAPZA2 CAPZB SPTB CAPG CAMSAP1 MET TTBK2 SMAD4 SPTBN1 BBS4 MTPN CAMSAP2 CGNL1 PRKCD PFDN5 ADD2 PIK3CA SCIN NAV3 KANK1 PIK3R1 SSH2 ATXN7 CAMSAP3 INPP5K LIMA1 CORO2B HSPA8 HDAC6 TMOD2 CAPZA1 TMOD1 SPTAN1 TBCD APC2 DLC1 EML2 FLII CARMIL1 VBP1 F11R MYADM WASF2 HDGFL3 TPX2 SSH1 APC PRKN CLIP3 CLASP1 STMN2 PFDN2 MYOC CYRIB TWF1 CKAP…
ENSBTAG00000014788	AKAP12																		0.000144896	173	295	1.24227	Signal release	RFX6 PFKM TCIRG1 RBP4 SYT10 PASK ICA1 NKX3-1 ATP2A2 LIN7C WNT7A NEUROD1 SYT4 GJA1 STXBP5L PTPN11 DRD3 CACNB4 CSPG5 CTBP2 ABCA12 STXBP1 MCU SNAP47 ILDR1 HNF1B LTBP4 DOC2A CADPS2 SPP1 CADPS CREB1 SNAP23 AACS PINK1 KDM5B CFTR NOS2 SMAD4 TM7SF3 ENSA P2RX1 SIDT2 STXBP3 RAB11FIP2 UBE2Q1 STX4 ADORA2B SREBF1 POMC STX2 SNAP25 FBXL20 APBA1 RAP1B SERP1 STXBP2 SLC16A10 PORCN GDF9 ERC2 CRY1 SRI RAB3A DVL1 DRD…
ENSBTAG00000037383	AKAP13																		0.000162642	91	143	1.34802	Regulation of protein binding	LRPAP1 PTPRF WFIKKN2 UBASH3B LDLRAP1 ATP2A2 CDC42 AURKB PLXND1 MEN1 KRIT1 BAMBI STK4 DZIP1 AMFR BMP4 MAPRE1 MITD1 BAG2 CRK CTNNBIP1 NFATC4 TTBK2 EPB41 NVL CKMT1A CDK5 CAMK1 MAPK8 BDNF CDKN1A ROCK1 ADD2 SPON1 ITGA4 CDON KDM1A PLCL2 FLOT1 TEX14 LRRC6 DVL1 LRP1 RFNG PSEN1 SYMPK RAPGEF2 DTNBP1 AURKA CBLB ITGB1BP1 MARK3 PEX14 EFHB TRIM21 PLK1 SORL1 RIPK2 ZFPM1 NES EP300 NMD3 LRRK2 SPPL3 PIN1 AKT1 APP …
ENSBTAG00000054242	AKAP17A																		0.000176917	87	136	1.3551	Aerobic respiration	NDUFB8 DHTKD1 ATP5F1D UQCR10 IDH3G FXN UQCRB DLD IREB2 ATP5F1A MSH2 SLC25A33 NDUFA10 RHOA NDUFA8 NDUFV2 COX7A2 NDUFB6 OGDH SUCLG1 PINK1 IDH3A ACO2 DLST SUCLA2 PANK2 SDHB MTFR1 DNAJC30 UQCRQ SUCLG2 UQCRH NDUFS6 CDK1 NDUFAF1 STOML2 NDUFS8 COX6A1 ATP5F1B ATP5F1C BID AFG1L COX7A1 VCP SDHAF2 COX10 PDE12 SDHC SDHD PPIF ATPSCKMT NDUFC2 TEFM NDUFS3 IDH3B UQCRC1 NDUFS7 IDE PARK7 IDH1 HIF1A CAT NOP53 ATP5P…
ENSBTAG00000019553	AKAP17B																		0.000187157	69	104	1.40542	Embryonic epithelial tube formation	SPINT2 LMO4 KDM2B PHACTR4 SETD2 DVL2 SALL4 STK4 KDM6A BMP4 LRP2 HNF1B TSC1 IFT57 RALA MIB1 BBS4 PRICKLE1 TCTN1 LUZP1 MTHFD1 CECR2 MTHFD1L PTCH1 FZD6 DVL1 SEC24B LHX2 BRD2 CITED2 LRP6 PRKACB SIX1 RARA PTK7 NODAL BCL10 LIAS BMP7 ARHGAP35 CASP3 TULP3 CTNNB1 ABL1 SFRP2 CC2D2A GLMN DVL3 OPA1 VASP IFT52 SHROOM3 GRHL3 MTHFR HIF1A SUFU MED12 TRIM71 COBL STK3 SFRP1 HECTD1 MKS1 FZD3 TRAF6 KAT2A GREM1 SOX4
ENSBTAG00000017719	AKAP6																		0.000204795	79	122	1.3717	Myeloid cell homeostasis	SP3 BCL6 ERCC2 CDIN1 RCOR1 IREB2 KIT LYAR EPAS1 BMP4 ALAS1 NCSTN UBA5 P4HTM LDB1 TMEM14C MERTK DNASE2 GPI RB1 PRMT1 PIK3CB ADAR STAT1 TRAF3IP2 PDE4B SH2B3 SLC15A4 KMT2E MTHFD1 STAT5B PTPN2 THRA ANKRD54 CITED2 HSPA9 JAK2 MAEA FAM210B MED1 RPS24 DYRK3 MPIG6B PKNOX1 CDK5RAP3 SFXN1 HMGB2 ZFPM1 CASP3 MFHAS1 FLVCR1 NCAPG2 ZNF16 FANCC L3MBTL3 KITLG ACVR2A KAT7 ARID4A PIK3CD JMJD6 G6PD LYN RBFOX2 UFL1 HI…
ENSBTAG00000000240	AKAP7																		0.000316903	90	143	1.3332	Response to steroid hormone	DDIT4 RXRB ARID1A NKX3-1 ATP1A1 CASP9 UBE3A PADI2 ZFP36L2 CNOT2 CNOT9 BMP4 PER1 RHOA UBA5 ESR2 RNF14 RNF6 PRMT2 LEF1 URI1 HNRNPU PIAS2 SAFB ESRRA EIF4E KANK2 DDX17 CRY1 SCNN1G PAK1 ESRRG PAGR1 SRARP VPS18 RESTB GOT1 TGFB3 HDAC1 NODAL MED1 NCOR1 LMO3 KDM3A DDRGK1 NEDD4 SIRT1 CALCOCO1 LATS1 CALR NPC1 TRERF1 BMP7 TP63 NR0B1 TMF1 EP300 DAXX RPS6KB1 PHB SSTR2 SLIT3 PTGES3 DDX5 UFSP2 SMARCA4 ZMIZ1 NR3C…
ENSBTAG00000010439	AKAP8L																		0.000316903	165	283	1.23506	Cellular process involved in reproduction in multicellular organism	RNF2 ASZ1 MNS1 TARBP2 DAZL PRDM1 CEP131 BRCA2 GMCL1 DMRTA1 FIGNL1 DLD BMPR1B KIF18A FKBP6 TDRD5 CELF1 KIT REC8 MSH2 ATM AURKC CFAP69 ROPN1L DZIP1 SYCP2 BMP4 DDX25 WEE2 TTK ZPBP EHMT2 UBR2 SPESP1 PRDX4 PIWIL1 CFTR TDRD1 TRIP13 M1AP BBS4 ZFX HSPA2 ASPM PANK2 PLD6 RNF8 ROCK1 CDC25B CCNB1IP1 PYGO1 OIT3 IHO1 GDF9 PRMT7 TTC12 TEX14 WASHC5 ROBO2 SPIRE1 TPGS1 UBE2B FOXO3 ZBTB16 NPR2 QKI SOS1 TTLL1 BRIP1 …
ENSBTAG00000007442	AKAP9																		0.000330588	80	125	1.35572	Morphogenesis of embryonic epithelium	SPINT2 LMO4 KDM2B PHACTR4 SETD2 DVL2 SALL4 STK4 KDM6A BMP4 LRP2 HNF1B TSC1 IFT57 RALA JAG2 MIB1 BBS4 GRSF1 PRICKLE1 ALDH1A3 TCTN1 LUZP1 MTHFD1 CECR2 MTHFD1L PTCH1 ALDH1A2 FZD6 DVL1 SEC24B LHX2 BRD2 CITED2 GLI2 LRP6 PRKACB SIX1 RARA PTK7 NODAL BCL10 LIAS VEGFC BMP7 TP63 ARHGAP35 CASP3 TULP3 CTNNB1 ABL1 TBX18 EPB41L5 SFRP2 CC2D2A GLMN KDF1 DVL3 OPA1 VASP IFT52 SHROOM3 GRHL3 RDH10 MTHFR HIF1A SUFU M…
ENSBTAG00000003764	AKIRIN2																		0.000350558	71	109	1.37982	Negative regulation of MAPK cascade	ITCH HYAL2 DUSP10 SPRY2 MEN1 DUSP29 BMP4 ASH1L DUSP3 C1H3orf33 VRK3 MECOM CYLD PTPN1 SMAD4 SYNJ2BP AIDA HMGCR FLCN DAB2IP WNK2 RGS14 PRKCD SH2B3 FKTN EZR GPS2 PTPN2 DUSP16 SLC9A3R1 INPP5K DAG1 TAOK3 TNIP1 ITGB1BP1 NF2 NCOR1 LMO3 PSMD10 DUSP1 CDK5RAP3 SORL1 GBA BMP7 PPEF2 FOXM1 PAFAH1B1 PIN1 PHB HDAC3 ABL1 SFRP2 QARS1 LYN PTPN6 DLG1 RAPGEF1 PBK SPRY1 PRDM15 RANBP9 DUSP7 PTPRJ SFRP1 SPRED1 C1QL4 F2…
ENSBTAG00000000497	AKR1A1																		0.000358331	118	195	1.28185	Neuron death	POLB ADNP TOX3 NENF TP53 ISL1 PRKCI PICALM KDM2B CHL1 CASP9 VPS35 ZPR1 MSH2 ATM GABRA5 STXBP1 JUN DIABLO RHOA AMBRA1 NCSTN PSMC1 TBC1D24 PINK1 NFATC4 RB1 AIFM1 TMTC4 CDK5 RILPL1 ALKBH1 OXR1 ROCK1 PM20D1 CIT PIK3CA KRAS TRPC5 NAE1 HYOU1 FAM162A TMEM259 PSEN1 RESTB FYN RRAS2 MAP2K4 SIX1 PPT1 BIRC5 SIRT1 UNC5B DRAXIN SORL1 GBA MCL1 EPHB1 TP63 NES DNAJC5 SIGMAR1 LIG4 CASP3 PIGT LRRK2 CTNNB1 TIGAR DAX…
ENSBTAG00000009902	AKR1B1																		0.000364502	67	102	1.39144	Hematopoietic progenitor cell differentiation	DHTKD1 HYAL2 HES1 KDR TP53 FLT4 PRRC2C ERCC2 SETD1A KIT FSTL3 DPF2 KCP BMP4 SBDS AGPAT5 AP3B1 SOS2 DHX36 EXT1 ESCO2 TENT2 ADAR PUS7 FLCN PYGO1 SLC7A6OS SIN3A ZBTB24 NUDT21 XRCC5 SSBP3 PDCD2 CITED2 HSPA9 SOS1 PSEN1 RESTB MYB CSF1R ARMC6 EML1 METTL14 MLLT3 TNFRSF13B YTHDF2 LIG4 FLT1 ACP6 ZFAT SIPA1L3 C5H12orf29 NFE2L2 TOP2A PTPN6 UFL1 ARHGEF7 BRAF FNIP1 PTPRQ SFRP1 DOCK1 WDR38 ZBTB1 LMBR1L INHBA SO…
ENSBTAG00000012289	AKR7A2																		0.000364502	67	102	1.39144	Peptidyl-threonine modification	PRKCA TNKS DYRK1A SPRY2 RPTOR LMTK2 CDK5R1 GALNT2 WNK1 CLK1 TTK GALNT13 GRK2 ROCK2 DCAF1 CDK5 MAPK8 SPHK1 PRKCD CIT CDK1 MAPK1 GALNT1 HIPK1 INPP5K DYRK1B PRKD1 EIF4G1 ULK1 DYRK3 GALNT3 VRK1 PLK1 NLK HIPK3 OXSR1 RIPK2 MTOR BMP7 PPEF2 LRRK2 CDC42BPB PRKDC STK39 DGKQ TBK1 CHEK1 AKT1 APP HIPK2 TGFBR1 STOX1 SPRED2 TGFBR2 UBE2K MAP3K12 GALNT11 CDC42BPA WNK3 SPRED1 CDK10 MAP2K1 PDPK1 CAB39 AZU1 GSK3B TR…
ENSBTAG00000017636	AKT1																		0.000364502	67	102	1.39144	Positive regulation of apoptotic signaling pathway	HYAL2 PIAS4 TP53 PRKRA NKX3-1 THBS1 BMPR1B SERINC3 EEF1E1 STK4 FBH1 SRPX MAPK9 RPS3 DEDD2 CYLD NFATC4 RIPK1 TRIM39 BCLAF1 FIS1 FLCN DAB2IP INCA1 PRKCD ING5 STYXL1 TRAF2 PTPN2 MSX1 CTSC SLC9A3R1 RAD9A RPL26 BAD BCL10 BID SIRT1 CTNNA1 MCL1 LTBR GSDME TP63 WWOX SFPQ RBCK1 UBB TGFBR1 CASP2 FADD PLAGL2 NCK1 TRAF7 BECN1 HTRA2 PPP2R1B NACC2 PARK7 BCAP31 RPL11 STK3 SFRP1 DDIT3 CYCT PAK2 INHBA CRADD
ENSBTAG00000005763	AKT1S1																		0.000411383	78	122	1.35433	Tube formation	SPINT2 YWHAZ LMO4 HESX1 KDM2B PHACTR4 SETD2 DVL2 SALL4 STK4 KDM6A BMP4 LRP2 HNF1B TSC1 IFT57 RALA MIB1 BBS4 DAB2IP PRICKLE1 TCTN1 LUZP1 MTHFD1 CECR2 MTHFD1L PTCH1 FZD6 DVL1 SEC24B LHX2 BRD2 CITED2 LRP6 PRKACB SIX1 RARA PTK7 ITGB1BP1 NODAL BCL10 LIAS BMP7 ARHGAP35 CASP3 TULP3 CTNNB1 SDCCAG8 ABL1 SFRP2 CC2D2A GLMN PIK3CD DVL3 OPA1 VASP IFT52 EDAR SHROOM3 GRHL3 MTHFR HIF1A SUFU MED12 TRIM71 COBL BCL…
ENSBTAG00000017788	AKT3																		0.000411711	101	164	1.30457	Response to insulin	KAT2B PARP1 OGT RAB10 MYO1C PRKCI PKM C2CD5 PTPN11 INSIG2 PIK3R2 ZDHHC7 FER DENND4C KBTBD2 SLC25A33 BCAR3 SYAP1 HDAC9 PIP4K2C IGFBP3 SESN3 ZNF106 OSBPL8 GRB2 GPLD1 TSC1 TBC1D4 PIP4K2B PTPN1 APPL1 VWA2 EPRS1 SLC2A8 STXBP3 SREBF1 NUCKS1 PRKCD PDK2 SORT1 SLC2A4 ATP2B1 SH2B2 EGR1 CCND3 CRY1 RAB12 PTPN2 PRKCQ KANK1 PIK3R1 EIF6 KHK PTPRA INPP5K GOT1 NDEL1 LPIN2 RHOQ SIRT1 PRKCZ NCOA5 PPP1R12A SORL1 HAD…
ENSBTAG00000000251	ALAD																		0.000411711	122	203	1.27308	Cellular response to external stimulus	PRKAA1 EIF2AK3 TBL2 PIM1 MYD88 RRP8 MTMR3 TP53 DEPDC5 SESN2 TRIM24 NUDT1 SLC39A5 FBXO22 DCPS RPTOR FES SESN1 IMPACT ASNS WDR45B SESN3 CLEC16A ATG5 EHMT2 MAP1LC3A DAP BMPR2 LARS1 MAP3K14 VPS41 MYBBP1A ADORA2B BMT2 ITFG2 HSPA5 MAPK8 SREBF1 SNW1 CDKN1A AQP3 PDK2 RIPOR1 XPR1 ITGA4 RRAGC KANK2 SLC2A1 MAPK1 SEH1L WNT11 ZFYVE1 WIPI2 ASGR1 MAP2K4 BAD SLC1A2 PRKD1 EIF4G1 MFSD2A MED1 C5H12orf66 BAG3 MIOS M…
ENSBTAG00000004118	ALAS1																		0.000438399	96	155	1.31199	Positive regulation of secretion by cell	RFX6 PFKM CD2AP HGS RBP4 NKX3-1 APBB3 PTPN11 RAB3D CACNB4 STAM AP1G1 RAB27B NR1H2 RAB15 STXBP1 MCU ILDR1 CADPS2 SPP1 CADPS CREB1 AACS TMED10 SYTL4 PINK1 CFTR SMAD4 TM7SF3 ADORA2B CDK5 TLR2 EXPH5 FRMD4A SERP1 SPHK2 RAB7A LAMP1 EZR SRI VPS4B RAB3A DRD2 RAB9A SNX4 TFR2 FGR TGFB3 ATP6AP1 RAB27A BAD DTNBP1 WLS UNC13D TSG101 CHMP2A PLA2G6 BAIAP3 CYP19A1 C2CD2L TMF1 PPID STX1A PDCD6IP ADAM9 SLC4A8 SNF8 …
ENSBTAG00000000088	ALCAM																		0.000461378	97	157	1.30877	Response to oxygen levels	HIF1AN DDIT4 ATP6V1G1 TBL2 TM9SF4 CXCR4 TP53 ADAM17 NKX3-1 PDPN LONP1 NOS1 NDUFS2 ITPR2 ATP6V1A HSP90B1 EPAS1 ALAS1 BACH1 SUV39H1 ADA P4HB PINK1 PLK3 WDR83 NOS2 SMAD4 SLC2A8 ATP6V0A2 WTIP TMEM199 EGLN3 AQP3 EGR1 SUV39H2 HYOU1 FAM162A CITED2 NPEPPS RESTB TGFB3 ATP6AP1 ARNT2 BAD SMAD3 AJUBA KCNMA1 ENO1 EDNRA SIRT1 PTGS2 VEGFC UBQLN1 MTOR SCAP RORA VHL EP300 SDHD TIGAR PDK1 MT3 PIN1 PPARD LMNA AKT1 …
ENSBTAG00000011832	ALDH18A1																		0.000496779	145	247	1.24354	Glycoprotein biosynthetic process	MPDU1 PLOD3 BACE2 POMGNT2 PGM3 OGT TMEM165 B4GALT4 GLCE MGAT1 NDST1 B4GALT7 BMPR1B ALG1 GFPT2 ALG2 POMT2 TMTC2 ITM2B DHDDS DPM2 DPM3 SLC35C2 POMK SLC51B PMM1 SOAT1 B3GNT4 CHST10 NCSTN UGGT2 ALG14 ST3GAL6 RXYLT1 GALNT2 C1GALT1 MGAT5B CSGALNACT2 RPN1 TMTC1 DPAGT1 UGGT1 GALNT13 ALG3 DPY19L1 DDOST EXT1 TMEM106A TMTC4 STT3A CHSY1 STT3B CHST7 DPM1 POFUT2 POGLUT3 EXTL3 POGLUT2 TMTC3 GALNT12 TUSC3 LARGE2…
ENSBTAG00000008103	ALDH1A1																		0.000500745	66	101	1.38424	Erythrocyte homeostasis	SP3 BCL6 ERCC2 CDIN1 RCOR1 IREB2 KIT LYAR EPAS1 BMP4 ALAS1 UBA5 P4HTM LDB1 TMEM14C DNASE2 GPI RB1 PRMT1 ADAR STAT1 SH2B3 KMT2E STAT5B PTPN2 THRA ANKRD54 CITED2 HSPA9 JAK2 MAEA FAM210B MED1 RPS24 DYRK3 MPIG6B PKNOX1 CDK5RAP3 SFXN1 HMGB2 ZFPM1 CASP3 MFHAS1 FLVCR1 NCAPG2 ZNF16 L3MBTL3 ACVR2A KAT7 ARID4A JMJD6 G6PD LYN RBFOX2 UFL1 HIF1A STAT3 SLC25A38 RPS6 ZFP36L1 SMAP1 SLC25A5 BRD1 INHBA TMOD3 SMAD5
ENSBTAG00000010119	ALDH1A2																		0.000510972	71	110	1.36728	Epithelial tube formation	SPINT2 LMO4 HESX1 KDM2B PHACTR4 SETD2 DVL2 SALL4 STK4 KDM6A BMP4 LRP2 HNF1B TSC1 IFT57 RALA MIB1 BBS4 PRICKLE1 TCTN1 LUZP1 MTHFD1 CECR2 MTHFD1L PTCH1 FZD6 DVL1 SEC24B LHX2 BRD2 CITED2 LRP6 PRKACB SIX1 RARA PTK7 NODAL BCL10 LIAS BMP7 ARHGAP35 CASP3 TULP3 CTNNB1 ABL1 SFRP2 CC2D2A GLMN PIK3CD DVL3 OPA1 VASP IFT52 SHROOM3 GRHL3 MTHFR HIF1A SUFU MED12 TRIM71 COBL STK3 SFRP1 HECTD1 MKS1 FZD3 TRAF6 KAT2…
ENSBTAG00000009125	ALDH1A3																		0.000517667	129	217	1.25927	Cellular carbohydrate metabolic process	SIRT7 UGP2 RANBP2 DDIT4 PFKFB1 PFKM KAT2B PASK SYNJ2 RB1CC1 OGT TP53 GNE ITPKA NDST1 GYG1 PFKFB2 SLC35B4 PHKG2 POMK FOXK2 IGFBP3 GALK2 BPNT1 B3GNT4 MLYCD ABHD10 PYGB PHKB USP7 EXT1 AGL PFKFB4 COX11 INPP1 POMC FAM3C GK PHKG1 PFKFB3 PDK2 ADIPOR1 PGP CRY1 STBD1 PTPN2 SCARB2 PPP1CC XYLB KHK INPP5K IMPA1 GOT1 GIT1 HK1 PPP1CB BAD MAEA B4GALT5 PGAM1 FAM3A FCSK LCMT1 NCOR1 PGD PPIP5K1 SIRT1 GALK1 B4GALT1…
ENSBTAG00000020385	ALDH1B1																		0.000587343	78	123	1.34332	Cellular response to starvation	PRKAA1 EIF2AK3 TBL2 RRP8 MTMR3 TP53 DEPDC5 SESN2 SLC39A5 FBXO22 RPTOR SESN1 IMPACT ASNS WDR45B SESN3 CLEC16A ATG5 EHMT2 MAP1LC3A DAP BMPR2 LARS1 VPS41 MYBBP1A BMT2 ITFG2 HSPA5 MAPK8 SREBF1 CDKN1A RIPOR1 XPR1 RRAGC SLC2A1 MAPK1 SEH1L ZFYVE1 WIPI2 PRKD1 MFSD2A C5H12orf66 MIOS SIRT1 SREBF2 EIF2AK4 KLF10 GBA MTOR LRRK2 NPRL3 WDR59 GCN1 ATF4 TNRC6A RRAGD PRKAA2 NPRL2 NFE2L2 STK26 BECN1 SIK2 USP33 WRN …
ENSBTAG00000008743	ALDH2																		0.000607047	90	145	1.31482	Cellular response to nutrient levels	PRKAA1 EIF2AK3 TBL2 PIM1 RRP8 MTMR3 TP53 DEPDC5 SESN2 TRIM24 SLC39A5 FBXO22 DCPS RPTOR FES SESN1 IMPACT ASNS WDR45B SESN3 CLEC16A ATG5 EHMT2 MAP1LC3A DAP BMPR2 LARS1 VPS41 MYBBP1A BMT2 ITFG2 HSPA5 MAPK8 SREBF1 SNW1 CDKN1A AQP3 PDK2 RIPOR1 XPR1 RRAGC KANK2 SLC2A1 MAPK1 SEH1L ZFYVE1 WIPI2 PRKD1 EIF4G1 MFSD2A MED1 C5H12orf66 MIOS SIRT1 SREBF2 EIF2AK4 KLF10 GBA NCOA1 MTOR LRRK2 NPRL3 WDR59 GCN1 ATF4 …
ENSBTAG00000039161	ALDH3A2																		0.000638107	74	116	1.35134	Neuron projection extension	SPG11 SYT4 EMX1 SEMA4D MAP1B LLPH IMPACT CDK5R1 SEMA5A DIP2B NEDD4L BARHL2 USP9X HSP90AA1 BMPR2 CPNE1 SEMA4F SMURF1 CDKL5 CPNE5 CDK5 FN1 PLXNA3 CYFIP2 SIN3A C8H9orf72 DVL1 LHX2 RTN4 SEMA7A CPNE9 STK11 NRP2 NDEL1 NTN1 UNC13A ULK1 AURKA PLAA IQGAP1 PRKCZ SYT17 DRAXIN PLXNA4 SEMA3E TNN ITGB1 WNT3 CTNNB1 GOLGA4 WASF1 MT3 CYFIP1 RYK MAP3K13 MAPT DBNL SLIT3 ABL1 PTPRS SEMA3A TMEM108 ZFYVE27 PRKN MUL1 S…
ENSBTAG00000030335	ALDH4A1																		0.000638107	85	136	1.32395	Response to starvation	PRKAA1 EIF2AK3 TBL2 RRP8 MTMR3 TP53 DEPDC5 SESN2 BCAS3 SLC39A5 FBXO22 RPTOR SESN1 IMPACT ASNS FOXK2 WDR45B SESN3 CLEC16A ATG5 EHMT2 MAP1LC3A DAP BMPR2 LARS1 VPS41 EIF2AK1 MYBBP1A BMT2 ITFG2 HSPA5 MAPK8 SREBF1 CDKN1A RIPOR1 XPR1 RRAGC SLC2A1 MAPK1 SEH1L ZFYVE1 FOXO3 WIPI2 PRKD1 MFSD2A C5H12orf66 MIOS SIRT1 SREBF2 EIF2AK4 KLF10 GBA MTOR LRRK2 NPRL3 WDR59 GCN1 ATF4 TNRC6A RRAGD PRKAA2 NPRL2 NFE2L2 S…
ENSBTAG00000021902	ALDH5A1																		0.000664555	80	127	1.33437	Positive regulation of binding	PINX1 GTF2B HES1 CDT1 ISL1 CALM2 NEUROD1 PLXND1 EIF3D ERCC2 MEN1 KRIT1 TXN BAMBI STK4 CTBP2 AMFR BMP4 MAPRE1 NME1 CDK9 MET TRIM28 RB1 EPB41 EIF3E NVL CDK5 BDNF MED25 ADD2 SPON1 PLCL2 FLOT1 EPHA4 LRP1 RFNG PSEN1 RAPGEF2 RARA FMR1 NIBAN2 EIF4G1 PLAUR MARK3 DDRGK1 TRIM21 LAMTOR5 HMGB2 S100A10 RIPK2 EP300 NMD3 LRRK2 SPPL3 CTNNB1 PIN1 GMNN APP HIPK2 ABL1 EPB41L5 ACD PRKN CAPRIN2 IDE DHX9 PARK7 DERL1 A…
ENSBTAG00000018469	ALDH6A1																		0.00089588	79	126	1.32815	Multicellular organism growth	TARBP2 NIPBL TAF10 TP53 FXN GHR HESX1 PTPN11 ERCC2 CELF1 ATM KDM6A WDR48 ATRN PLAG1 GAMT COMP PLEKHA1 RAI1 CREB1 GPAT4 PALB2 CTC1 BBS4 ZFX NOTCH2 CCM2 APBA1 PIK3CA TNKS2 RBBP6 CLIC4 PTCH1 SGPL1 STAT5B EZR PEX5 DRD2 AFG3L2 RARB SOS1 GPAM SOCS2 RARA FTO SLC1A2 MFSD2A SMO SP2 SLC12A5 BBS2 MTOR STK40 FLVCR1 EP300 PPIB ERCC1 APP PKDCC MBD5 HTRA2 PPP1R13L RMI1 HEG1 STAT3 CHD7 PLS1 RC3H2 H3-3A ZFP36L1 X…
ENSBTAG00000009646	ALDH7A1																		0.000936493	99	163	1.28658	Stress-activated protein kinase signaling cascade	ITCH MYD88 TAOK1 CCDC88C RB1CC1 MAP4K2 MAP3K20 FLT4 NBR1 WNT7A DUSP10 SASH1 MEN1 MAP3K7 COPS5 ANKRD6 DUSP3 MAP3K11 RELL1 MAPK9 MINK1 MECOM CYLD CCN2 RIPK1 NUP107 AIDA MAPK8 MAP3K3 DAB2IP PLCB1 SPHK1 STK25 MBIP MAPK13 MID1 FKTN MAPK1 EZR TRAF2 GPS2 MAP2K3 RNF13 EGFR TAOK3 MAP4K4 NCOR1 TRAF3 GADD45A DUSP1 PAK4 CD27 HACD3 RIPK2 LTBR EPHB1 PAK3 FOXM1 MFHAS1 ZNF622 PAFAH1B1 MAP3K13 HDAC3 TAOK2 PAK5 AP…
ENSBTAG00000007975	ALDH8A1																		0.00099418	87	141	1.30704	Cellular response to insulin stimulus	KAT2B PARP1 OGT RAB10 MYO1C PRKCI PKM C2CD5 PTPN11 INSIG2 PIK3R2 ZDHHC7 FER DENND4C SLC25A33 BCAR3 SYAP1 HDAC9 PIP4K2C SESN3 ZNF106 OSBPL8 GRB2 GPLD1 TSC1 TBC1D4 PIP4K2B PTPN1 APPL1 VWA2 EPRS1 SLC2A8 SREBF1 NUCKS1 PRKCD PDK2 SLC2A4 ATP2B1 SH2B2 CCND3 RAB12 PTPN2 PRKCQ KANK1 PIK3R1 PTPRA INPP5K GOT1 NDEL1 LPIN2 RHOQ SIRT1 PRKCZ NCOA5 PPP1R12A SORL1 STXBP4 SLC27A1 RPS6KB1 PRKDC PKLR GRB10 RAB13 AKT…
ENSBTAG00000017852	ALDH9A1																		0.00099418	87	141	1.30704	Developmental cell growth	SPG11 SYT4 EMX1 SEMA4D MAP1B LLPH IMPACT LPAR3 CDK5R1 SEMA5A DIP2B NEDD4L ARIH2 BARHL2 USP9X HSP90AA1 BMPR2 CPNE1 SEMA4F SMURF1 CDKL5 CPNE5 CDK5 SPART BDNF FN1 PLXNA3 CYFIP2 GDF9 SIN3A C8H9orf72 DVL1 LHX2 RTN4 SEMA7A CPNE9 STK11 NRP2 NDEL1 NTN1 UNC13A ULK1 AURKA PLAA IQGAP1 HDAC6 PRKCZ SYT17 DRAXIN PLXNA4 MEX3C SEMA3E TNN ITGB1 WNT3 CTNNB1 EFNA5 GOLGA4 WASF1 MT3 CYFIP1 RYK MAP3K13 FSTL4 MAPT DBNL…
ENSBTAG00000012927	ALDOA																		0.00118319	84	136	1.30837	Negative regulation of Wnt signaling pathway	TLE1 CCDC88C NXN TLE6 ISL1 TSKU CTNND1 STK4 LZTS2 ANKRD6 TLE4 AMFR DKK3 BARX1 CSNK1A1 SOSTDC1 UBAC2 CTNNBIP1 PTPRO CYLD NFATC4 CBY1 SOX13 DAB2IP PRICKLE1 AMER1 PFDN5 KREMEN1 EGR1 FZD6 BICC1 WNT11 FRZB FOXO3 SLC9A3R1 STK11 HDAC1 DKK2 MAD2L2 SCYL2 MLLT3 DKK1 DRAXIN LATS2 TMEM88 NLK LATS1 SDHAF2 APC2 TNN WWOX AXIN1 TMEM131L GRB10 JADE1 SFRP2 APC PRKN RNF43 G3BP1 GPC3 CHD8 FERMT1 SOX30 RAPGEF1 TCF7L2…
ENSBTAG00000013099	ALDOC																		0.00118526	122	207	1.24847	Germ cell development	RNF2 MNS1 TARBP2 DAZL PRDM1 CEP131 BRCA2 GMCL1 DMRTA1 DLD BMPR1B TDRD5 CELF1 KIT REC8 MSH2 ATM AURKC CFAP69 ROPN1L DZIP1 BMP4 DDX25 WEE2 ZPBP EHMT2 PIWIL1 CFTR TDRD1 TRIP13 BBS4 ZFX HSPA2 ASPM PANK2 PLD6 RNF8 CDC25B CCNB1IP1 PYGO1 OIT3 IHO1 GDF9 TTC12 WASHC5 TPGS1 UBE2B FOXO3 ZBTB16 NPR2 QKI TTLL1 BRIP1 RARA AURKA TBC1D20 SIX5 KDM3A NECTIN3 PTGS2 CFAP43 ZP3 SHB BBS2 FANCG MTOR FBXW11 BNC1 NSUN2 T…
ENSBTAG00000002189	ALG1																		0.00118526	122	207	1.24847	Response to peptide hormone	NR4A1 KAT2B PARP1 OGT RAB10 MYO1C GHR PRKCI PKM C2CD5 PTPN11 INSIG2 PIK3R2 ZDHHC7 FER DENND4C KBTBD2 SLC25A33 BCAR3 SYAP1 HDAC9 PIP4K2C IGFBP3 SESN3 ZNF106 STAT2 OSBPL8 GRB2 GPLD1 TSC1 CREB1 TBC1D4 LEPROT PIP4K2B PTPN1 APPL1 VWA2 EPRS1 SLC2A8 STXBP3 STAT1 SREBF1 NUCKS1 ROCK1 PRKCD PDK2 SORT1 SLC2A4 AGTRAP STAT5A ATP2B1 PTK2 SH2B2 EGR1 CCND3 STAT5B CRY1 RAB12 PTPN2 PRKCQ KANK1 PIK3R1 EIF6 KHK PTPR…
ENSBTAG00000030632	ALG10																		0.0012428	99	164	1.27874	Cellular response to extracellular stimulus	PRKAA1 EIF2AK3 TBL2 PIM1 RRP8 MTMR3 TP53 DEPDC5 SESN2 TRIM24 NUDT1 SLC39A5 FBXO22 DCPS RPTOR FES SESN1 IMPACT ASNS WDR45B SESN3 CLEC16A ATG5 EHMT2 MAP1LC3A DAP BMPR2 LARS1 VPS41 MYBBP1A ADORA2B BMT2 ITFG2 HSPA5 MAPK8 SREBF1 SNW1 CDKN1A AQP3 PDK2 RIPOR1 XPR1 ITGA4 RRAGC KANK2 SLC2A1 MAPK1 SEH1L ZFYVE1 WIPI2 ASGR1 SLC1A2 PRKD1 EIF4G1 MFSD2A MED1 C5H12orf66 MIOS SIRT1 SREBF2 EIF2AK4 KLF10 GBA NCOA1 …
ENSBTAG00000010337	ALG11																		0.0012428	144	249	1.22505	Response to peptide	ARHGEF2 ERBIN NR4A1 KAT2B PARP1 OGT RAB10 TP53 MYO1C GHR PRKCI PKM C2CD5 PTPN11 INSIG2 PIK3R2 ZDHHC7 FER DENND4C KBTBD2 SLC25A33 RPL23 BCAR3 SYAP1 HDAC9 PIP4K2C IGFBP3 SESN3 ZNF106 STAT2 OSBPL8 GRB2 GPLD1 IRF5 TSC1 CREB1 TBC1D4 LEPROT PIP4K2B PTPN1 APPL1 VWA2 EPRS1 SLC2A8 STXBP3 STAT1 SREBF1 NUCKS1 ROCK1 PRKCD PDK2 SORT1 SLC2A4 ITGA4 AGTRAP STAT5A ATP2B1 PTK2 SH2B2 EPHA4 EGR1 CCND3 STAT5B CRY1 RA…
ENSBTAG00000046173	ALG12																		0.00142394	88	144	1.29453	Response to decreased oxygen levels	HIF1AN DDIT4 TBL2 TM9SF4 CXCR4 TP53 ADAM17 NKX3-1 LONP1 NOS1 ITPR2 HSP90B1 EPAS1 ALAS1 BACH1 SUV39H1 ADA P4HB PINK1 PLK3 WDR83 NOS2 SMAD4 SLC2A8 WTIP EGLN3 AQP3 EGR1 SUV39H2 HYOU1 FAM162A CITED2 NPEPPS RESTB TGFB3 ARNT2 BAD SMAD3 AJUBA KCNMA1 ENO1 EDNRA SIRT1 PTGS2 VEGFC UBQLN1 MTOR SCAP RORA VHL EP300 SDHD TIGAR PDK1 MT3 PIN1 PPARD LMNA AKT1 BNIP3 PDK3 USF1 EGLN2 TMBIM6 HP1BP3 USP19 HMOX2 STOX1 …
ENSBTAG00000004422	ALG14																		0.00145288	70	111	1.33587	Epithelial to mesenchymal transition	GLIPR2 PPP2CA FAM83D HEY2 PHLDB2 SPRY2 PDPN BAMBI BMP4 TRIM28 LEF1 SMAD4 NOLC1 POFUT2 DAB2IP ROCK1 LDLRAD4 TMEM100 EZH2 KLHL12 ADIPOR1 DDX17 PEF1 PPP3R1 WNT11 MSX1 IL17RD KBTBD8 RTN4 DAG1 LRP6 TGFB3 SMAD3 CUL7 DLG5 MAD2L2 STRAP PBLD FERMT2 SNAI1 ALX1 TCOF1 SDHAF2 MTOR BMP7 PHLDB1 CTNNB1 TBX20 TGFBR1 EPB41L5 DDX5 SFRP2 TASOR CLASP1 TGFBR2 TRIM62 HIF1A USF3 SPRY1 TCF7L2 TGFBR3 NOTCH4 SFRP1 AXIN2 EL…
ENSBTAG00000002454	ALG2																		0.00148136	65	102	1.34991	Regulation of nuclear division	CDT1 ANAPC4 CDC42 AURKB MAD1L1 GPR3 ANAPC15 ANAPC5 BMP4 TOM1L2 WEE2 TTK KIF20B CDK5RAP2 RB1 TRIP13 TOM1L1 BUB1B RAD21 SPDL1 SPHK1 ZNF207 NSMCE2 MAD2L1BP CDC20 TEX14 FBXW5 PSMG2 CDK11B MSX1 UBE2B CUL7 LCMT1 PLK1 DYNC1LI1 IK CALR BMP7 PIWIL2 ANAPC7 PDE3A CHEK1 PSMA8 APC MOS KNTC1 FBXO43 BORA CUL9 CDC16 GEN1 ZW10 KLHL22 BUB1 FBXO5 NDC80 PCID2 CUL3 PDXP FZR1 RAD51AP1 NPM2 CAV2 NUP62
ENSBTAG00000005652	ALG3																		0.00148136	65	102	1.34991	Regulation of response to cytokine stimulus	LSM14A PIAS4 STAP1 CXCR4 ADAM17 TTLL12 TICAM2 OTULIN PADI2 ECM1 RABGEF1 TRAIP TXK IL1R1 NLRC5 IRAK2 CYLD IL1R2 RIPK1 IRF3 CPNE1 ADAR TLR2 SPHK1 SH2B3 ROBO1 CACTIN TRAF2 GPS2 PTPN2 HIPK1 CDC37 SHARPIN MED1 MAVS RFFL METTL3 RIPK2 YTHDF2 IRAK1 PARP14 PAFAH1B1 TBK1 SLIT3 CNOT7 SPATA2 FADD YTHDF3 PRKN IL1RN DHX9 OTUD4 UBE2K MUL1 HIF1A PELI3 PARP9 VRK2 F2RL1 TRIM44 CCDC3 PALM3 IRF7 TRIM6 CASP1
ENSBTAG00000018192	ALG8																		0.00148136	142	246	1.22277	Sulfur compound metabolic process	NFU1 CBS TPST1 CTNS FXN GLCE NDST1 GSTM3 CIAPIN1 DLD BHMT MRI1 GSTZ1 SP1 PAPSS2 AMD1 GSS GSTO1 MLYCD GSTA4 ACSL1 ETHE1 GLRX3 CSGALNACT2 MVK ADI1 GPAT4 OGDH SPRTN SUOX EXT1 SULT4A1 DLST GGT5 ACSL5 SUCLA2 NFS1 HSD17B4 OXSM THTPA GSR NUDT7 CHSY1 CHST7 GCLM HS3ST3B1 MICAL1 PDK2 FAR1 MTRR SUCLG2 NUBP1 MTHFD1 GSTK1 STAT5B SQOR TPST2 CHAC1 ELOVL6 CHST11 DLAT CHST3 HSPA9 ISCU HMGCS1 EEF1G GPAM MVD MTR GD…
ENSBTAG00000020279	ALG9																		0.00151837	97	161	1.27625	Negative regulation of growth	HYAL2 CDKN2AIP TP53 HRG FXN BCL6 DUSP10 SEMA4D RBBP7 GNG4 STK4 BMP4 CDK5R1 RAI1 SEMA5A DIP2B CCAR2 RIPK1 BMPR2 RB1 SMAD4 SEMA4F CIRBP SMARCA2 CDK5 NOTCH2 SPART CDKN1A PLXNA3 SERPINE2 ALOX15B PNPT1 GDF9 SPHK2 PTCH1 SERTAD1 SERTAD3 CDKN2D WNT11 MSX1 FRZB RTN4 SEMA7A STK11 SOCS2 NTN1 OSGIN1 SMAD3 EAF2 PPT1 ENO1 OSGIN2 WWC3 SH3BP4 WWC1 SIRT1 ST7L DRAXIN DCBLD2 SEMA3E BBS2 WNT3 MT3 RYK ING4 FSTL4 PHB …
ENSBTAG00000048774	ALKAL2																		0.00182652	87	143	1.28876	Regulation of neurotransmitter levels	ACHE AGTPBP1 ATP2A2 LIN7C WNT7A STXBP5L CACNB4 CSPG5 CTBP2 STXBP1 ABAT SNAP47 PDE1B SLC18A2 DOC2A CADPS2 CADPS RAB3B SNAP23 STX4 ADORA2B SLC29A4 STX2 SNAP25 FBXL20 CLN8 APBA1 RAP1B STXBP2 DAGLB GPM6B FLOT1 ITGB3 ERC2 RAB3A DVL1 DRD2 PFN2 LIN7A UNC13B VPS18 PSEN1 GIT1 SLC1A2 UNC13A STX3 DTNBP1 PPT1 CHRNA5 MCTP2 DAGLA BAIAP3 SLC29A1 ITGB1 LRRK2 STX1A SLC4A8 RIMS3 PRKN SLC6A4 BACE1 COMT DGKI CASK TO…
ENSBTAG00000008133	ALKBH1																		0.00182652	87	143	1.28876	Response to hypoxia	HIF1AN DDIT4 TBL2 TM9SF4 CXCR4 TP53 ADAM17 NKX3-1 LONP1 NOS1 ITPR2 HSP90B1 EPAS1 ALAS1 BACH1 SUV39H1 ADA P4HB PINK1 PLK3 WDR83 NOS2 SMAD4 SLC2A8 WTIP EGLN3 AQP3 EGR1 SUV39H2 HYOU1 FAM162A CITED2 NPEPPS RESTB TGFB3 ARNT2 BAD SMAD3 AJUBA KCNMA1 ENO1 EDNRA SIRT1 PTGS2 VEGFC UBQLN1 MTOR SCAP RORA VHL EP300 SDHD TIGAR PDK1 MT3 PIN1 PPARD LMNA BNIP3 PDK3 USF1 EGLN2 TMBIM6 HP1BP3 USP19 HMOX2 STOX1 NFE2L…
ENSBTAG00000019846	ALKBH2																		0.00187241	121	207	1.23824	Cellular response to peptide	ARHGEF2 NR4A1 KAT2B PARP1 OGT RAB10 TP53 MYO1C GHR PRKCI PKM C2CD5 PTPN11 INSIG2 PIK3R2 ZDHHC7 FER DENND4C SLC25A33 RPL23 BCAR3 SYAP1 HDAC9 PIP4K2C SESN3 ZNF106 OSBPL8 GRB2 GPLD1 TSC1 TBC1D4 LEPROT PIP4K2B PTPN1 APPL1 VWA2 EPRS1 SLC2A8 SREBF1 NUCKS1 ROCK1 PRKCD PDK2 SLC2A4 ITGA4 AGTRAP STAT5A ATP2B1 PTK2 SH2B2 EPHA4 CCND3 STAT5B RAB12 PTPN2 PRKCQ KANK1 PIK3R1 PTPRA INPP5K PSEN1 FYN GOT1 NDEL1 SOC…
ENSBTAG00000009518	ALKBH3																		0.00191752	69	110	1.32876	Aging	BMPR1A HYAL2 RAD54B CGAS BRCA2 TP53 MSH6 BCL6 PICALM ARG2 ERCC2 MSH2 ATM KAT6A COMP NEK4 BCL2L12 CTC1 TERF2 MAP3K3 CDKN1A CLN8 PRKCD PNPT1 YPEL3 SERP1 MAPKAPK5 NSMCE2 ATR RBL1 PSEN1 MORC3 SLC1A2 ZNF277 SIRT1 RSL1D1 GBA CALR TP63 FOXM1 LRRK2 SEC63 PLK2 FBXO4 ERCC1 YBX1 LMNA APP AKT3 ABL1 SMC6 SMC5 ZMIZ1 PDCD4 OPA1 IDE RAD54L PRDM2 BAZ2B FBXO5 WRN ROMO1 FZR1 MAP2K1 PAWR ZMPSTE24 ING2 GRM5 NUP62
ENSBTAG00000025046	ALKBH5																		0.00201583	147	257	1.21164	Viral process	TMEM39A STAU1 EEA1 TARBP2 HYAL2 GTF2B CSDE1 TRIM27 TP53 VPS4A CDC42 EIF3D SRPK2 PIKFYVE FKBP6 IGF2R EIF3A EIF3G KPNA6 FURIN SP1 MVB12A MPHOSPH8 ATG16L1 FBXL2 UBP1 JUN TOP2B EIF3F ATG5 EPS15 GRK2 ROCK2 VTA1 P4HB HEXIM1 TRIM28 BICD1 LEF1 EIF3B ADAR STAT1 CHMP2B NUCKS1 TRIM59 PCSK5 SNW1 TRIM13 PCBP1 DDX6 XPR1 NR5A2 LARP7 MORC2 SMARCB1 RAB7A EIF2D VPS4B EIF3L INPP5K VPS18 DAG1 RESTB KPNA2 CHMP5 CTSB …
ENSBTAG00000019678	ALKBH6																		0.00202763	70	112	1.32395	Positive regulation of Wnt signaling pathway	RECK TNKS GID8 LGR4 PPM1M SPIN1 BAMBI ZRANB1 ANKRD6 RSPO1 WNK1 CCAR2 USP34 SULF2 ASPM TLR2 RSPO3 WNK2 GPC5 AMER1 TNKS2 USP47 KANK1 UBE2B EGFR USP8 PTK7 DKK2 FAM53B WLS RSPO2 MLLT3 HHEX VCP WNT3 LRRK2 TTC21B CDC73 CSNK1G2 PIN1 DEPDC1B ABL1 TBL1X SFRP2 NLE1 SMARCA4 CAPRIN2 CTDNEP1 CSNK1D NFKB1 GPC3 DAPK3 TMEM198 RUVBL1 UBR5 PRDM15 DAAM2 TBL1XR1 SFRP1 SCEL CDH3 RNF146 ANKRD39 DDX3X MBD2 YAP1 XIAP CS…
ENSBTAG00000025540	ALKBH7																		0.00214622	71	114	1.3193	Membrane fusion	SPG11 EEA1 HYAL2 STX12 HACE1 C2CD5 SYT4 BNIP1 UBXN2A PIKFYVE STXBP1 TIE1 FER1L5 SNAP47 VPS8 SNAP23 STX18 SPESP1 HUWE1 PIP4K2B VCPIP1 VPS41 STX4 SEC22B STX2 SPHK1 ANKRD27 TSNARE1 RAB7A MFN1 RAB3A USE1 SYT11 STX11 VPS18 RCC1L BLOC1S6 STX3 DYSF RUBCNL CHMP3 DNM3 CD9 GOSR2 MYOF STX1A STX7 RAB13 PIP4K2A RAB39A OPA1 PLEKHM1 STX6 SOX30 VAMP4 ANKFY1 STXBP6 TGFBRAP1 SNCA VPS39 SYT9 SYT1 RAB8A RAB34 CAV2 V…
ENSBTAG00000010642	ALKBH8																		0.00273798	98	165	1.25815	Regulation of neuron death	ADNP TOX3 NENF TP53 ISL1 PRKCI PICALM KDM2B CHL1 CASP9 VPS35 ZPR1 MSH2 ATM GABRA5 STXBP1 JUN RHOA AMBRA1 PSMC1 TBC1D24 PINK1 NFATC4 CDK5 RILPL1 ALKBH1 OXR1 ROCK1 PM20D1 PIK3CA KRAS NAE1 HYOU1 TMEM259 RESTB FYN RRAS2 MAP2K4 SIX1 PPT1 BIRC5 SIRT1 UNC5B DRAXIN SORL1 GBA MCL1 EPHB1 NES DNAJC5 SIGMAR1 LIG4 LRRK2 CTNNB1 TIGAR DAXX EFNB2 PPARGC1A UBB ATF4 MAPT HIPK2 ABL1 EGLN2 GABRB2 CTSZ PRKN BACE1 AAR…
ENSBTAG00000013838	ALLC																		0.002857	70	113	1.31223	Negative regulation of canonical Wnt signaling pathway	TLE1 CCDC88C TLE6 ISL1 CTNND1 STK4 LZTS2 ANKRD6 TLE4 AMFR DKK3 CSNK1A1 SOSTDC1 UBAC2 PTPRO CYLD CBY1 SOX13 DAB2IP PRICKLE1 AMER1 PFDN5 KREMEN1 EGR1 FZD6 BICC1 WNT11 FRZB FOXO3 SLC9A3R1 STK11 HDAC1 DKK2 MAD2L2 SCYL2 MLLT3 DRAXIN LATS2 TMEM88 LATS1 SDHAF2 APC2 TNN AXIN1 TMEM131L JADE1 SFRP2 APC PRKN G3BP1 GPC3 CHD8 FERMT1 RAPGEF1 TCF7L2 EMD RUVBL2 SIAH2 STK3 SFRP1 AXIN2 TLE5 DDIT3 MCC LMBR1L RBMS3 …
ENSBTAG00000021933	ALOX12																		0.00286689	130	226	1.2185	ATP metabolic process	NDUFB8 DDIT4 PFKM ATP5F1D CTNS PARP1 OGT UQCR10 TP53 FXN UQCRB PKM DLD ATP5MF PFKFB2 SLC4A4 LDHC ATP5F1A ATP1B1 ATP6V1A MSH2 ATP5MC3 SLC25A33 NDUFA10 FOXK2 SLC25A13 RHOA NDUFA8 NDUFV2 COX7A2 ENO3 ATP5MC2 NDUFB6 PINK1 AK1 GPI ATP5PB FIS1 FLCN CLPX BPGM DNAJC30 UQCRQ UQCRH SPHK2 NDUFS6 CDK1 ATP6V1B1 NDUFAF1 EIF6 STOML2 PSEN1 MYH3 GIT1 NDUFS8 HK1 BAD PGAM1 COX6A1 ALDOA ALDOC HSPA8 NCOR1 ATP5F1B ENO1…
ENSBTAG00000008779	ALOX15B																		0.00286859	119	205	1.22966	Positive regulation of cell projection organization	MNS1 EPS8 PLXNA2 SAXO1 ENTR1 PRKCI HTT CDC42 PLXND1 SEMA4D PROM2 ARAP1 SEPTIN9 FES ACTR3 DZIP1 RELN LPAR3 CCP110 FNBP1L TMEM30A SHOX2 RREB1 BMPR2 RALA CDKL5 BBS4 CAMK1 MARK2 CORO1C BDNF ATMIN DAB2IP FN1 FAM98A PLXNA3 CUX2 ANLN ANKRD27 STYXL1 CEP135 EPS8L1 STK25 ROBO1 TIAM2 ARPC2 ROBO2 NTRK2 DVL1 PIK3R1 PLXNC1 DBN1 SEMA7A STK11 FYN NDEL1 NTN1 RAPGEF2 CUL7 PTK7 PRKD1 ENPP2 CEP120 RHOQ SS18L1 PLXNA4…
ENSBTAG00000001618	ALPK3																		0.00298793	71	115	1.30783	Regulation of cell shape	RHOG EPS8 KDR PLXNA2 PLXND1 SEMA4D ARAP1 KIT FES BAMBI TBCCD1 MSN SH3KBP1 FMNL1 RHOA RDX PLEKHO1 CRK EPB41 STRIP2 FN1 PLXNA3 DNMBP SLC26A5 PTK2 EZR MYH9 MKLN1 PLXNC1 SLC9A3R1 FGR FYN SEMA4A CSF1R ALDOA BRWD1 WDR1 RHOQ RHOC PALM2 PLXNA4 WASF3 SEMA3E ARHGAP18 CFDP1 DLC1 ARHGAP35 BRWD3 FMNL3 TAOK2 F11R RHOU RND1 BAIAP2 RHOBTB1 CFAP410 MYO10 DLG1 DAPK3 RHOD COCH RAC3 CDC42EP3 PHIP MYL12B FMNL2 RHOF Z…
ENSBTAG00000007395	ALS2																		0.00323459	104	177	1.24466	Cellular response to peptide hormone stimulus	NR4A1 KAT2B PARP1 OGT RAB10 MYO1C GHR PRKCI PKM C2CD5 PTPN11 INSIG2 PIK3R2 ZDHHC7 FER DENND4C SLC25A33 BCAR3 SYAP1 HDAC9 PIP4K2C SESN3 ZNF106 OSBPL8 GRB2 GPLD1 TSC1 TBC1D4 LEPROT PIP4K2B PTPN1 APPL1 VWA2 EPRS1 SLC2A8 SREBF1 NUCKS1 ROCK1 PRKCD PDK2 SLC2A4 AGTRAP STAT5A ATP2B1 PTK2 SH2B2 CCND3 STAT5B RAB12 PTPN2 PRKCQ KANK1 PIK3R1 PTPRA INPP5K GOT1 NDEL1 SOCS2 LPIN2 RHOQ RELA SIRT1 PRKCZ NCOA5 CRHR…
ENSBTAG00000014977	ALX1																		0.00336202	67	108	1.31414	Stem cell population maintenance	BMPR1A MED27 HES1 NIPBL ELAVL1 MTF2 HESX1 LSM1 WNT7A RTF1 CDX2 KDM2B BCL9 SALL4 MED17 ZFP36L2 CNOT2 HNF1B MED21 LDB1 PCM1 HOOK3 ASPM EIF4ENIF1 DDX6 EIF4E FANCD2 FOXO3 SS18 RESTB MED14 DIS3L2 JAG1 NODAL SMO KDM3A LEO1 SMC3 METTL14 KLF10 GNL3 BMP7 TP63 CTR9 PIWIL2 LIG4 CDC73 FANCC SMC1A MED15 VPS72 WDR43 SMC5 CUL4A PAF1 RIF1 TRIM8 MED12 STAT3 BRAF MED30 ZHX2 SFRP1 YAP1 KAT2A RAF1 MED7
ENSBTAG00000021813	AMACR																		0.00341922	97	164	1.25291	Membrane lipid metabolic process	SERINC1 CERT1 CERS2 PLPP2 GALC SERINC5 MPPE1 SMPD4 SERINC3 SPTLC1 PIGM ELOVL2 KIT GAL3ST3 DPM2 CERS4 ABCA12 DPM3 SCCPDH SGPP1 ST3GAL6 GPLD1 CLN6 CERS3 P2RX1 SPNS2 PLA2G15 PIGA DPM1 KDSR SMPD2 PGAP2 SPHK1 CLN8 SAMD8 PRKCD CERKL NAGA PIGV SPHK2 SGPL1 PLPP1 ELOVL6 ASAH1 GBA2 PIGU PIGZ PGAP3 SGMS1 FA2H B4GALT5 TECR DEGS1 HEXA PIGS ENPP2 PIGL ORMDL3 SPTSSA GPAA1 GBA ELOVL4 ELOVL3 UGCG PIGT ST3GAL4 PIG…
ENSBTAG00000004282	AMBRA1																		0.0035144	98	166	1.25057	Lipid modification	PRKAA1 PLPP2 SYNJ2 MTMR3 CRAT PIP4P1 ACAT2 SYNJ1 ACADVL MTMR6 PLPPR1 SACM1L HACL1 MTMR9 PEX2 SOAT1 MLYCD ACOXL SLC27A2 SGPP1 DGKE ACOX3 DGKG PEX13 FIG4 SLC25A17 HSD17B4 ACADS MBOAT2 PLPPR2 SPHK1 ALOX15B CERKL PORCN MTMR1 ABCD3 ADIPOR1 SPHK2 ECI1 MTMR7 PEX5 PLPP1 LONP2 GBA2 INPP5K FA2H MTMR12 ETFA MFSD2A LPCAT3 DGKZ DGKH MTM1 MTMR10 ABCD4 CPT2 GBA HADHA ADH5 ST3GAL4 MBOAT1 MTMR2 ETFDH PEX7 DGKQ PP…
ENSBTAG00000003342	AMD 1.00																		0.00351955	68	110	1.3095	Maintenance of cell number	BMPR1A MED27 HES1 NIPBL ELAVL1 MTF2 HESX1 LSM1 WNT7A RTF1 CDX2 KDM2B BCL9 SALL4 MED17 ZFP36L2 CNOT2 HNF1B MED21 LDB1 PCM1 HOOK3 ASPM EIF4ENIF1 DDX6 EZH2 EIF4E FANCD2 FOXO3 SS18 RESTB MED14 DIS3L2 JAG1 NODAL SMO KDM3A LEO1 SMC3 METTL14 KLF10 GNL3 BMP7 TP63 CTR9 PIWIL2 LIG4 CDC73 FANCC SMC1A MED15 VPS72 WDR43 SMC5 CUL4A PAF1 RIF1 TRIM8 MED12 STAT3 BRAF MED30 ZHX2 SFRP1 YAP1 KAT2A RAF1 MED7
ENSBTAG00000016275	AMDHD1																		0.00357756	75	123	1.29165	Negative regulation of cell growth	HYAL2 CDKN2AIP TP53 HRG BCL6 SEMA4D RBBP7 GNG4 CDK5R1 SEMA5A DIP2B CCAR2 BMPR2 RB1 SMAD4 SEMA4F CIRBP SMARCA2 CDK5 SPART CDKN1A PLXNA3 SERPINE2 GDF9 SPHK2 SERTAD1 SERTAD3 CDKN2D WNT11 MSX1 FRZB RTN4 SEMA7A STK11 NTN1 OSGIN1 SMAD3 EAF2 PPT1 ENO1 OSGIN2 SH3BP4 SIRT1 ST7L DRAXIN DCBLD2 SEMA3E WNT3 MT3 RYK FSTL4 PHB CGRRF1 SLIT3 TSPYL2 PTPRS SEMA3A CDKN1B CRLF3 NDUFS3 SFRP2 PSRC1 SMARCA4 CAPRIN2 MUL1…
ENSBTAG00000008839	AMER1																		0.0036422	120	208	1.2221	Protein secretion	RFX6 PFKM TCIRG1 CD2AP RBP4 ICA1 RAB10 ARFGAP3 APBB3 NEUROD1 STXBP5L PTPN11 DRD3 RAB3D NR1H2 RHBDF2 ABCA12 MCU COMP HNF1B SERGEF AACS TMED10 SYTL4 CFTR ERP29 NOS2 TM7SF3 STEAP3 ENSA SIDT2 STXBP3 RAB11FIP2 UBE2Q1 HMGCR SREBF1 TLR2 EXPH5 FRMD4A ARFIP1 SERP1 PORCN EZR RAB12 SRI DRD2 RESTB TGFB3 BLOC1S6 BAD WLS SNX19 COPG1 BIRC5 CYB5R4 NR1H4 PLA2G6 BAIAP3 C2CD2L SLC16A1 PICK1 STXBP4 EFNA5 PPID CDK16 …
ENSBTAG00000003798	AMFR																		0.00370656	121	210	1.22055	Establishment of protein localization to extracellular region	RFX6 PFKM TCIRG1 CD2AP RBP4 ICA1 RAB10 ARFGAP3 APBB3 NEUROD1 STXBP5L PTPN11 DRD3 RAB3D NR1H2 RHBDF2 ABCA12 SPOCK1 MCU COMP HNF1B SERGEF AACS TMED10 SYTL4 CFTR ERP29 NOS2 TM7SF3 STEAP3 ENSA SIDT2 STXBP3 RAB11FIP2 UBE2Q1 HMGCR SREBF1 TLR2 EXPH5 FRMD4A ARFIP1 SERP1 PORCN EZR RAB12 SRI DRD2 RESTB TGFB3 BLOC1S6 BAD WLS SNX19 COPG1 BIRC5 CYB5R4 NR1H4 PLA2G6 BAIAP3 C2CD2L SLC16A1 PICK1 STXBP4 EFNA5 PPID…
ENSBTAG00000014083	AMIGO1																		0.00385598	70	114	1.30072	Positive regulation of endopeptidase activity	DAPK1 HIP1 NKX3-1 PICALM CASP9 DIABLO NCSTN PRELID1 RPS3 IFT57 ROCK2 DAP AIFM1 F3 P2RX1 FIS1 EGLN3 CYFIP2 PDCD5 ROBO1 EPHA4 CIDEB FAM162A PDCD2 CASP8AP2 PRR7 RESTB SENP1 BAD SMAD3 RPS27L NODAL BCL10 BID SIRT1 VCP RIPK2 DLC1 TBC1D10A CASP2 FADD SFRP2 PSENEN NEK5 PSME3 LYN HTRA2 F2R NLRP1 BCAP31 MUL1 ANP32B PSME1 APH1A ARL6IP5 STAT3 HIP1R APAF1 PSMD14 BCL2L11 SNCA ASPH MALT1 MTCH1 DDX3X NOD1 PDCD6 …
ENSBTAG00000022288	AMMECR1																		0.00385598	112	193	1.22928	I-kappaB kinase/NF-kappaB signaling	TLE1 MYD88 TRIM27 OTUD7B MAP3K7 NKIRAS2 PPM1M MTDH ASH1L AZI2 RHOA S100B ANKRD17 LITAF RNF31 ROCK2 PINK1 DHX36 IRAK2 WDR83 IKBKG RIPK1 TANK NKIRAS1 TMEM106A OTUD7A CPNE1 MAP3K14 BTRC CHUK IKBKB TRIM39 STAT1 TLR2 TRIM59 MAP3K3 TRIM13 DAB2IP ROCK1 TRAF3IP2 USP10 BCL3 SPHK2 DDX1 RIOK3 CACTIN TRAF2 FYN SHARPIN ZFAND6 S100A12 TRADD TNIP1 HDAC1 AJUBA PRKD1 CCDC22 TAB2 TRAF3 NR1H4 ERC1 DDRGK1 BCL10 RELA…
ENSBTAG00000008089	AMMECR1L																		0.00399512	94	159	1.25234	Receptor-mediated endocytosis	GRK3 LRPAP1 HIP1 ATAD1 LDLRAP1 BMP2K ACHE GRK4 PICALM SNX1 PLCG2 DRD3 PIKFYVE AP1G1 DNAJC13 RSPO1 RABGEF1 GPR107 FNBP1L LRP2 GRB2 EPS15 GRK2 BTBD8 SNX9 BICD1 CBL AP1G2 SNAP25 AAK1 SNAP91 AP2A2 FLOT1 EZR AP2S1 PPP3R1 LRP1 SCARB2 DNM1 NUMB TFR2 LRP6 REPS1 FMR1 DNM2 PPT1 AP4E1 NEDD4 SCYL2 DNM3 ANKRD13A SORL1 CD9 PICK1 AMN ITGB1 LMBRD1 WASF1 CLTC FCHO2 DBNL AHI1 TMEM108 VLDLR FCHSD2 AP2A1 GAK SNX17 D…
ENSBTAG00000015750	AMN																		0.00445459	89	150	1.25687	Carbohydrate homeostasis	PRKAA1 RFX6 PFKM BACE2 RBP4 TRA2B NEUROD1 STXBP5L PTPN11 PIK3R2 DUSP29 ABCA12 FOXK2 MCU SESN3 ASPSCR1 GPI CFTR SIDT2 STXBP3 RAB11FIP2 POMC NUCKS1 PDK2 ADIPOR2 SLC2A4 PIK3CA ADIPOR1 PTCH1 SIN3A SMARCB1 CRY1 SRI PTPN2 PIK3R1 FOXO3 INPP5K STK11 HK1 BAD BIRC5 CYB5R4 NR1H4 PLA2G6 SIRT1 BAIAP3 NCOA5 C2CD2L SLC16A1 STXBP4 EFNA5 PIH1D1 CDK16 ERN1 AKT1 PLSCR3 CRTC2 PRKAA2 ADCY5 SMARCA4 SLC39A14 PPP3CB MBD…
ENSBTAG00000014156	AMN1																		0.00445459	89	150	1.25687	Glucose homeostasis	PRKAA1 RFX6 PFKM BACE2 RBP4 TRA2B NEUROD1 STXBP5L PTPN11 PIK3R2 DUSP29 ABCA12 FOXK2 MCU SESN3 ASPSCR1 GPI CFTR SIDT2 STXBP3 RAB11FIP2 POMC NUCKS1 PDK2 ADIPOR2 SLC2A4 PIK3CA ADIPOR1 PTCH1 SIN3A SMARCB1 CRY1 SRI PTPN2 PIK3R1 FOXO3 INPP5K STK11 HK1 BAD BIRC5 CYB5R4 NR1H4 PLA2G6 SIRT1 BAIAP3 NCOA5 C2CD2L SLC16A1 STXBP4 EFNA5 PIH1D1 CDK16 ERN1 AKT1 PLSCR3 CRTC2 PRKAA2 ADCY5 SMARCA4 SLC39A14 PPP3CB MBD…
ENSBTAG00000016221	AMOT																		0.00445459	108	186	1.22999	Regulation of small GTPase mediated signal transduction	ARHGEF2 CD2AP EPS8 OGT SIPA1L2 RALGAPA1 CYTH2 BCL6 SPRY2 KCTD10 RALGAPB DENND4C DENND1A RELN RABGEF1 ARHGAP24 ARHGAP42 ARFGAP1 MFN2 STK19 CDC42SE2 GBF1 MET CYTH1 FBXO8 CBL RASGEF1A PIK3CB ARFGEF2 CYTH3 MAPRE2 NET1 SHOC2 NOTCH2 CHN1 TNFAIP1 CGNL1 RAP1GAP CDON EPS8L1 RASA1 KANK2 STAMBP SGSM3 KRAS ROBO1 FLOT1 MAPKAP1 RALGPS2 KANK1 LZTR1 RASIP1 ARHGAP12 SIPA1 ARHGEF3 GABARAP ARHGAP18 RASA2 DLC1 ARHGA…
ENSBTAG00000018945	AMOTL1																		0.00462794	82	137	1.2679	Circadian rhythm	PRKAA1 RBM4B BTBD9 FBXL6 OGT TP53 DYRK1A PER2 UBE3A LGR4 PER1 PSPC1 MAPK9 RAI1 C1H3orf70 USP7 NDUFA9 CCAR2 CREB1 NOCT HUWE1 USP9X DBP NOS2 MYBBP1A BTRC HNRNPU SREBF1 TOP1 EZH2 USP2 GNAQ CIPC SIN3A EGR1 CDK1 CRY1 NTRK2 DRD2 PPP1CC PPP1CB HDAC1 ARNTL HNRNPD SIRT1 KLF10 MTOR FBXW11 NAMPT PIWIL2 RORA EP300 SFPQ PPARGC1A ATF4 ATOH7 GFPT1 KMT2A PRKAA2 FBXL3 MYCBP2 TOP2A NPAS2 NCOA2 CRY2 CIART DDB1 SIAH…
ENSBTAG00000013018	AMPD2																		0.00462794	135	238	1.20156	Protein maturation	NFU1 TSPAN15 PHEX IMMP1L KAT2B OGT NAA35 ADAM17 NAA20 FXN PMPCA YAE1 THBS1 CORIN GLG1 PITRM1 FURIN ECE1 MELTF SSC4D PCSK7 NAA40 ADAM19 TSPAN14 LIPT1 NCSTN IMMP2L COMP DHCR24 NAA15 GALNT2 NAA60 GLRX3 DOHH BAG2 ADAM10 SPRTN PRDX4 XPNPEP3 IL1R2 NDUFAB1 SPCS2 NAA25 F3 TSPAN33 NAA50 SNX12 PCSK5 LIPT2 SERPINE2 CCBE1 MIPEP CYFIP2 SPON1 PTCH1 CIDEB CHAC1 MYH9 AIP LONP2 SEC11A AFG3L2 STOML2 TFR2 PSEN1 PRK…
ENSBTAG00000015821	AMPD3																		0.00475114	137	242	1.19921	Maintenance of location	UBASH3B HTT CALM2 INSIG1 NFKBIB TRPA1 PLCG2 INSIG2 FBN1 ITPR2 BSCL2 TAF3 TXN TBCCD1 NR1H2 KEAP1 DZIP1 SUN2 SUPT7L TTC39B SOAT1 OSBPL8 KDELR1 ARL2BP CHERP ATG5 SQLE PLIN2 TOPORS CDS2 PINK1 OSBPL11 AKAP9 HNRNPU BBS4 HSPA5 CDK5 ASPM ABHD5 APOB AP3D1 KDELR2 RER1 SCIN KDELR3 STAT5B CRY1 ATP7B SRI PTPN2 ZFYVE1 SLC8B1 TAF8 SLC30A3 DBN1 PSEN1 PLIN3 MORC3 CIZ1 HK1 RANGAP1 FTO PRKD1 HEXA ITPR3 CCDC22 TMEM3…
ENSBTAG00000031967	AMPH																		0.00512063	77	128	1.2743	Positive regulation of peptidase activity	DAPK1 HIP1 NKX3-1 PICALM CASP9 DIABLO NCSTN PRELID1 RPS3 IFT57 ROCK2 DAP TANK AIFM1 F3 P2RX1 FIS1 EGLN3 FN1 CLPX CYFIP2 PDCD5 ROBO1 EPHA4 CIDEB FAM162A PDCD2 CASP8AP2 PRR7 RESTB SENP1 BAD SMAD3 RPS27L NODAL DDRGK1 BCL10 BID SIRT1 VCP RIPK2 DLC1 PCOLCE2 TBC1D10A CASP2 FADD SFRP2 PSENEN NEK5 PSME3 LYN HTRA2 F2R PSME4 NLRP1 PCOLCE BCAP31 MUL1 ANP32B PSME1 APH1A ARL6IP5 STAT3 HIP1R APAF1 PSMD14 BCL2L…
ENSBTAG00000019093	AMY2B																		0.00541698	71	117	1.28547	DNA-templated transcription, initiation	BDP1 GTF2B TAF10 TAF9B HEY2 TP53 ATF7IP SMARCA5 TFAM JUN TAF4B HNF1B RRN3 UBTF SNAPC5 CTNNBIP1 GTF3C1 DHX36 MITF TAF1B TBP BCLAF1 NCOA6 GTF2H5 DR1 POLR2G TAF6L CCNH TAF5 THRA CDK7 TAF8 MED13 MED14 POLR1E GTF2E2 BRF1 MED1 GTF2A1 TAF2 PSMC6 TAF11 ERCC1 PAXIP1 BAZ2A TBPL2 TTF1 TAF1C ZNF451 MED4 RSF1 ERCC3 GTF2F1 MED12 GTF3C5 MED24 PSMC3 SUB1 GTF2A1L SETX MED30 TAF12 BRF2 TAF6 ERCC6 GTF2F2 TBPL1 TAF4…
ENSBTAG00000009345	AMZ2																		0.00575943	122	214	1.20764	Protein localization to extracellular region	RFX6 PFKM TCIRG1 CD2AP RBP4 ICA1 RAB10 ARFGAP3 APBB3 NEUROD1 STXBP5L PTPN11 DRD3 RAB3D FBN1 NR1H2 RHBDF2 ABCA12 SPOCK1 MCU COMP HNF1B SERGEF AACS TMED10 SYTL4 CFTR ERP29 NOS2 TM7SF3 STEAP3 ENSA SIDT2 STXBP3 RAB11FIP2 UBE2Q1 HMGCR SREBF1 TLR2 EXPH5 FRMD4A ARFIP1 SERP1 PORCN EZR RAB12 SRI DRD2 RESTB TGFB3 BLOC1S6 BAD WLS SNX19 COPG1 BIRC5 CYB5R4 NR1H4 PLA2G6 BAIAP3 C2CD2L SLC16A1 PICK1 STXBP4 EFNA5…
ENSBTAG00000027991	ANAPC1																		0.00590394	66	108	1.29453	Smoothened signaling pathway	HES1 GPR161 NDST1 DZIP1 STK36 ARL3 WDPCP ARL13B SHOX2 IFT57 PTPDC1 ULK3 EXT1 RB1 HSPB11 TCTN2 IFT20 SERPINE2 GPC2 TCTN1 CDON TBC1D32 PTCH1 PKD2L1 HIPK1 GLI2 TCTN3 PRKACB RPGRIP1L INTU DLG5 SMO BOC HERC4 CTNNA1 WDR19 TXNDC15 VCP TMEM231 TULP3 RORA HHIP TTC26 TTC21B CENPJ B9D1 STIL HIPK2 ARMC9 CC2D2A MGRN1 CFAP410 IFT52 TGFBR2 GPC3 SCUBE2 IFT81 SUFU KCTD6 SFRP1 PDCL IFT80 MKS1 HHAT KCTD21 FBXL17
ENSBTAG00000001937	ANAPC11																		0.00626006	83	140	1.25586	Neurotransmitter transport	ATP2A2 LIN7C WNT7A STXBP5L CACNB4 CSPG5 CTBP2 STXBP1 SNAP47 SLC18A2 DOC2A CADPS2 CADPS RAB3B SNAP23 SLC6A1 STX4 ADORA2B SLC29A4 STX2 SNAP25 FBXL20 CLN8 APBA1 RAP1B STXBP2 GPM6B SLC6A8 FLOT1 ITGB3 ERC2 RAB3A DVL1 DRD2 PFN2 LIN7A UNC13B VPS18 PSEN1 GIT1 SLC1A2 UNC13A STX3 DTNBP1 PPT1 CHRNA5 MCTP2 BAIAP3 SLC29A1 ITGB1 LRRK2 STX1A SV2C SLC4A8 RIMS3 PRKN SLC6A4 BACE1 DGKI CASK TOR1A PARK7 STXBP5 BRAF …
ENSBTAG00000014461	ANAPC13																		0.00627632	144	257	1.18692	Cell-substrate adhesion	HSD17B12 SMAD6 SKAP1 PARVA KDR SLK PHLDB2 HRG HOXA7 BCL6 CDC42 PDPN THBS1 TRIOBP MELTF FER LAMA5 NTN4 STK4 FAT2 SPOCK1 ATRN AP1AR FBLN2 STON1 RHOA MINK1 WDPCP TSC1 CRK LDB1 MERTK RREB1 P4HB PIP5K1A USH2A ACTG1 CCN2 NPNT VWA2 PIK3CB ITGA8 CDK5 CORO1C PARVG FN1 ITGA11 ROCK1 RCC2 ITGB6 ITGA4 GPM6B RASA1 PTK2 UTRN ITGB3 MKLN1 LIMCH1 LIMS1 KANK1 PIK3R1 CAMSAP3 TESK1 LAMB1 PTPRA LAMC1 VWF ADAMTS12 CORO…
ENSBTAG00000002999	ANAPC15																		0.00629226	103	178	1.22577	Hormone secretion	RFX6 PFKM TCIRG1 RBP4 PASK ICA1 NKX3-1 NEUROD1 GJA1 STXBP5L PTPN11 ABCA12 MCU ILDR1 HNF1B LTBP4 SPP1 CREB1 AACS KDM5B CFTR NOS2 SMAD4 TM7SF3 ENSA SIDT2 STXBP3 RAB11FIP2 UBE2Q1 SREBF1 POMC SERP1 SLC16A10 GDF9 CRY1 SRI DRD2 SNX4 TFR2 RESTB EXOC3L1 BAD NIBAN2 SNX19 BIRC5 CYB5R4 NR1H4 PLA2G6 BAIAP3 CYP19A1 C2CD2L SLC16A1 PICK1 TMF1 STXBP4 CPE EFNA5 RAB1A CDK16 STX1A PCLO ADCY5 PRKN ILDR2 PPP3CB IL1RN…
ENSBTAG00000046223	ANAPC2																		0.00651939	148	265	1.18306	Positive regulation of protein kinase activity	STRADA MMD IL18 PPP2CA TAOK1 STAP1 ADAM17 SASH1 MAP3K7 KIT CLSPN RPTOR DVL2 SYAP1 RELN MAP3K11 RHOA ACSL1 DAZAP2 OSBPL8 CDK5R1 DDR2 AFAP1L2 MINK1 ABI1 CCNY RPS3 DBF4B XRCC6 SNX9 PTPN1 RICTOR NUP107 TOM1L1 MAP3K14 ALS2 CDK5 CAMK1 DIPK2A DAB2IP CDKN1A CDC25B PRKCD CENPE EZH2 PTK2 TCL1B PPP2R3C ROBO1 EPHA4 CCND3 PAK1 XRCC5 TRAF2 MAP2K3 WNT11 SLC8A2 EGFR STK11 ETAA1 PSEN1 PARP16 RAPGEF2 TAOK3 AJUBA C…
ENSBTAG00000000646	ANAPC4																		0.00678191	86	146	1.24777	Regulation of protein secretion	RFX6 PFKM TCIRG1 CD2AP RBP4 ICA1 APBB3 STXBP5L PTPN11 DRD3 NR1H2 RHBDF2 ABCA12 MCU SERGEF AACS TMED10 SYTL4 CFTR ERP29 NOS2 TM7SF3 ENSA SIDT2 HMGCR SREBF1 TLR2 EXPH5 FRMD4A ARFIP1 SERP1 EZR SRI DRD2 RESTB TGFB3 BAD WLS BIRC5 NR1H4 PLA2G6 BAIAP3 C2CD2L SLC16A1 PICK1 STXBP4 EFNA5 PPID CDK16 P3H1 ADAM9 RHBDD3 ADCY5 PRKN PPP3CB MYOM1 RHBDF1 LLGL2 F2R GOLPH3L TFAP2B PRKCE HIF1A MPC2 STXBP5 SIRT4 IRS1 …
ENSBTAG00000003092	ANAPC5																		0.00715719	88	150	1.24274	Stress-activated MAPK cascade	ITCH MYD88 TAOK1 RB1CC1 MAP4K2 MAP3K20 FLT4 NBR1 WNT7A DUSP10 SASH1 MEN1 MAP3K7 COPS5 ANKRD6 DUSP3 MAP3K11 RELL1 MAPK9 MINK1 MECOM CYLD CCN2 RIPK1 AIDA MAPK8 MAP3K3 DAB2IP PLCB1 SPHK1 STK25 MBIP MAPK13 MID1 FKTN MAPK1 EZR TRAF2 GPS2 MAP2K3 EGFR TAOK3 MAP4K4 NCOR1 TRAF3 GADD45A DUSP1 CD27 HACD3 RIPK2 LTBR EPHB1 FOXM1 MFHAS1 ZNF622 PAFAH1B1 MAP3K13 HDAC3 TAOK2 APP HIPK2 SFRP2 QARS1 STRADB MAGI3 EDA…
ENSBTAG00000016675	ANAPC7																		0.00729365	111	194	1.21202	Amide transport	CERT1 RFX6 PFKM TCIRG1 RBP4 PLEKHA8 PASK ICA1 PLEKHA3 NEUROD1 STXBP5L PTPN11 GLTP SLC46A1 ABCA12 ABCA13 MCU SGPP1 SLC15A1 LRP2 ILDR1 HNF1B ABCB4 AACS CFTR SLC5A6 NOS2 TM7SF3 ENSA SIDT2 STXBP3 RAB11FIP2 UBE2Q1 CPTP MFSD3 SREBF1 ABCB9 AQP3 MGST1 TAP1 SERP1 SLC15A4 SLC16A10 SRI DRD2 SLC9A3R1 TFR2 RESTB EXOC3L1 BAD SNX19 BIRC5 CYB5R4 NR1H4 PLA2G6 BAIAP3 SLC33A1 C2CD2L SLC16A1 PICK1 STXBP4 CPE EFNA5 R…
ENSBTAG00000003702	ANGEL2																		0.00740585	100	173	1.22446	Positive regulation of secretion	RFX6 PFKM CD2AP HGS RBP4 NKX3-1 APBB3 PTPN11 RAB3D CACNB4 STAM AP1G1 RAB27B NR1H2 RAB15 STXBP1 MCU ILDR1 CADPS2 SPP1 CADPS ATG5 CREB1 AACS TMED10 SYTL4 PINK1 CFTR CSH2 SMAD4 TM7SF3 ADORA2B CDK5 TLR2 EXPH5 FRMD4A SERP1 SPHK2 RAB7A LAMP1 EZR SRI VPS4B RAB3A DRD2 RAB9A SNX4 TFR2 FGR TGFB3 ATP6AP1 RAB27A BAD DTNBP1 WLS UNC13D TSG101 CHMP2A PLA2G6 BAIAP3 CYP19A1 C2CD2L TMF1 PPID STX1A ACSL3 PDCD6IP AD…
ENSBTAG00000039302	ANGPTL6																		0.00757169	65	107	1.28683	JNK cascade	ITCH MYD88 TAOK1 RB1CC1 MAP4K2 FLT4 WNT7A DUSP10 MEN1 MAP3K7 COPS5 ANKRD6 DUSP3 MAP3K11 MAPK9 MINK1 MECOM CYLD CCN2 RIPK1 AIDA MAPK8 DAB2IP PLCB1 MBIP FKTN TRAF2 GPS2 EGFR TAOK3 MAP4K4 NCOR1 TRAF3 GADD45A CD27 HACD3 RIPK2 LTBR EPHB1 MFHAS1 ZNF622 PAFAH1B1 MAP3K13 HDAC3 TAOK2 APP HIPK2 SFRP2 STRADB MAGI3 EDAR MAPK10 RAP2A MAP3K12 IGF1R PJA2 RASGRP1 TRIB1 GADD45B STK3 SFRP1 F2RL1 NOD1 PHLPP1 ULK4
ENSBTAG00000019052	ANK3																		0.00803974	93	160	1.23127	Regulation of cysteine-type endopeptidase activity	NR4A1 DAPK1 DNAJB6 HIP1 NKX3-1 CAAP1 SH3RF1 THBS1 RNF34 CASP9 DIABLO DHCR24 RPS3 IFT57 DAP AIFM1 F3 P2RX1 FIS1 MICAL1 EGLN3 DELE1 CYFIP2 PDCD5 ROBO1 CIDEB CDKN2D USP47 FAM162A PDCD2 CASP8AP2 PRR7 CD44 RESTB SENP1 BAD SMAD3 RPS27L NODAL PLAUR RFFL BCL10 BID SIRT1 PTGS2 RPS6KA1 CD27 LAMTOR5 VCP RIPK2 TP63 DLC1 PIH1D1 MT3 AKT1 RPS6KA3 TBC1D10A CASP2 FADD SFRP2 NLE1 NEK5 HTRA2 F2R NLRP1 PARK7 BCAP31 …
ENSBTAG00000021091	ANKFY1																		0.00825422	106	185	1.21374	Hormone transport	RFX6 PFKM TCIRG1 RBP4 PASK ICA1 NKX3-1 NEUROD1 GJA1 STXBP5L PTPN11 SLC16A2 ABCA12 MCU ILDR1 HNF1B LTBP4 SPP1 CREB1 AACS KDM5B CFTR NOS2 SMAD4 TM7SF3 ENSA SIDT2 STXBP3 SLC7A8 RAB11FIP2 UBE2Q1 SREBF1 POMC SERP1 SLC16A10 GDF9 CRY1 SRI DRD2 SNX4 TFR2 RESTB EXOC3L1 BAD NIBAN2 SNX19 BIRC5 CYB5R4 NR1H4 PLA2G6 BAIAP3 CYP19A1 C2CD2L SLC16A1 PICK1 TMF1 STXBP4 CPE EFNA5 RAB1A CDK16 STX1A PCLO ADCY5 PRKN ILD…
ENSBTAG00000034936	ANKIB1																		0.00825422	106	185	1.21374	Rhythmic process	PRKAA1 RBM4B BTBD9 FBXL6 OGT TP53 DYRK1A PER2 BMPR1B UBE3A LGR4 PER1 PSPC1 PLEKHA1 SUV39H1 MAPK9 RAI1 C1H3orf70 USP7 NDUFA9 CCAR2 CREB1 NOCT HUWE1 USP9X DBP NOS2 MYBBP1A BTRC HNRNPU AHR MAPK8 SREBF1 TOP1 EZH2 GDF9 USP2 GNAQ CIPC SGPL1 SIN3A EGR1 CDK1 STAT5B CRY1 SUV39H2 ROBO2 NTRK2 DRD2 PPP1CC FOXO3 NONO ENOX1 PPP1CB HDAC1 ARNTL HNRNPD SIRT1 PTGS2 KLF10 ZP3 MTOR FBXW11 TP63 NAMPT PIWIL2 RORA EP30…
ENSBTAG00000033339	ANKLE2																		0.00848151	68	113	1.27474	Insulin secretion	RFX6 PFKM TCIRG1 RBP4 ICA1 NEUROD1 STXBP5L PTPN11 ABCA12 MCU HNF1B AACS CFTR NOS2 TM7SF3 ENSA SIDT2 STXBP3 RAB11FIP2 SREBF1 SERP1 SRI RESTB BAD SNX19 BIRC5 CYB5R4 NR1H4 PLA2G6 BAIAP3 C2CD2L SLC16A1 PICK1 STXBP4 EFNA5 CDK16 STX1A PCLO ADCY5 PRKN ILDR2 PPP3CB IL1RN CCDC186 TFAP2B PARK7 PRKCE ADCYAP1 HIF1A MPC2 RAPGEF4 SIRT4 IRS1 TCF7L2 NDUFAF2 DOC2B SFRP1 SELENOT SYT9 RPH3AL SMAD2 SLC9B2 CLOCK KLF7…
ENSBTAG00000010980	ANKMY2																		0.00918719	128	228	1.18923	Cellular amino acid metabolic process	CBS PLOD3 ASNSD1 IARS1 HIBADH CTPS1 SARS2 ARG2 NOS1 MARS2 GFPT2 BHMT AGMAT MRI1 SLC16A2 GSTZ1 GPT2 ASNS ABAT SRR DARS2 IVD WARS1 NIT2 WARS2 ADI1 VARS1 PYCR2 DLST GGT5 LARS1 GCSH NOS2 EPRS1 ASRGL1 OAT GOT2 GLUD1 TARS3 DHFR HIBCH GCLM GLS AZIN1 GCAT PM20D1 FPGS MTRR SLC25A44 MTHFD1 DARS1 CARS1 CARS2 FARSB ALDH18A1 GOT1 BCKDHB MTR AASDHPPT IARS2 HOGA1 ACAT1 SARS1 GMPS PSPH THAP4 DDAH2 GLUL AARS2 BCA…
ENSBTAG00000018452	ANKRA2																		0.00975172	103	180	1.21215	Organic hydroxy compound transport	RBP4 SYT10 LDLRAP1 OSBPL5 STX12 GRAMD1B TSKU SYT4 PTPN11 DRD3 ABCA5 FURIN NR1H2 ABCA12 ABCA13 SLC51B SCP2 GRAMD1A TTC39B SOAT1 OSBPL8 SLC18A2 SLC10A4 SPP1 RAB3B ABCB4 ATP8B1 PINK1 KDM5B OSBPL11 CFTR ZDHHC8 P2RX1 STRA6 SLC29A4 POMC AQP3 APOB ABCC2 OSBPL10 GPM6B CHGA PTCH1 ITGB3 VPS4B GPS2 ABCC11 DRD2 SYT11 SERAC1 LRP6 LIMA1 SLC51A DTNBP1 LPCAT3 OSBPL7 SIRT1 SYT17 SREBF2 OSBPL6 CYP19A1 ABCA3 SLC16A…
ENSBTAG00000004041	ANKRD10																		0.011792	101	177	1.20876	Mesenchymal cell differentiation	GLIPR2 BMPR1A PPP2CA HES1 FAM83D HEY2 PHLDB2 ISL1 SPRY2 PDPN SEMA4D PHACTR4 BAMBI BMP4 SEMA5A EXT1 TRIM28 LEF1 SMAD4 SEMA4F NOLC1 POFUT2 CORO1C DAB2IP FN1 ROCK1 AMER1 GBX2 LDLRAD4 TMEM100 EZH2 KLHL12 ADIPOR1 DDX17 ALDH1A2 MAPK1 PEF1 PPP3R1 WNT11 MSX1 FRZB IL17RD KBTBD8 RTN4 CITED2 SEMA7A DAG1 LRP6 NRP2 TGFB3 SMAD3 ERBB4 CUL7 JAG1 DLG5 MAD2L2 SMO EDNRA STRAP PBLD FERMT2 SNAI1 SEMA3E ALX1 TCOF1 SDH…
ENSBTAG00000016006	ANKRD11																		0.0126354	63	105	1.27099	Oxidative phosphorylation	NDUFB8 ATP5F1D UQCR10 FXN UQCRB DLD ATP5F1A MSH2 SLC25A33 NDUFA10 RHOA NDUFA8 NDUFV2 COX7A2 NDUFB6 PINK1 DNAJC30 UQCRQ UQCRH NDUFS6 CDK1 NDUFAF1 STOML2 NDUFS8 COX6A1 ATP5F1B ATP5F1C BID AFG1L COX7A1 VCP SDHAF2 PDE12 SDHD PPIF ATPSCKMT NDUFC2 TEFM NDUFS3 UQCRC1 NDUFS7 PARK7 ATP5PD NDUFV3 NDUFV1 NDUFS1 SNCA SURF1 DNAJC15 ND4L COX1 ND5 ATP8 ND3 ND2 COX7B NDUFA7 COX5B MNF1
ENSBTAG00000002755	ANKRD12																		0.0131073	147	267	1.16626	Regulation of neuron projection development	PTPRF PLXNA2 PRKCI TSKU WNT7A PLXND1 SEMA4D FES PPFIA2 SPOCK1 RELN LPAR3 FAT3 MYLIP RHOA CDK5R1 SEMA5A DGKG TMEM30A SHOX2 DIP2B NEDD4L CRK SMN2 NFATC4 BMPR2 SEMA4F CDKL5 CDK5 CAMK1 MARK2 CHN1 SPART BDNF CAMSAP2 PRKCSH DAB2IP FN1 SNAP25 LRIG2 PLXNA3 CUX2 ANKRD27 STYXL1 STK25 KREMEN1 ROBO1 ACAP3 EPHA4 TIAM2 MARK1 ROBO2 NTRK2 DVL1 KANK1 RTN4 PLXNC1 DBN1 SEMA7A STK11 PSEN1 FYN NDEL1 NTN1 RAPGEF2 CAMK…
ENSBTAG00000014376	ANKRD13A																		0.0137147	130	234	1.17684	Alcohol metabolic process	RBP4 AKR1A1 PLPP2 SYNJ2 TSKU INSIG1 ITPKA RDH11 GDE1 PLCG2 INSIG2 ABCA5 PIP4P1 ACADVL DHDDS DPM2 CYP39A1 TTC39B SOAT1 BPNT1 IDI1 SGPP1 DHCR24 TM7SF2 MVK NUDT11 SQLE CLN6 HSD17B7 FDXR CFTR THTPA NUDT4 INPP1 ERLIN1 DHFR DPM1 HMGCR SREBF1 GK LBR APOB SPHK1 CLN8 EBP ITPK1 SPHK2 PGP CYP2R1 PLPP1 FMO5 IPMK ASAH1 GBA2 INPP5K IP6K1 IMPA1 RESTB FDX1 HMGCS1 PCBD1 GOT1 FDFT1 RDH12 LPCAT3 NFE2L1 PPIP5K1 NAPE…
ENSBTAG00000015482	ANKRD13C																		0.0140082	86	149	1.22265	Protein phosphopantetheinylation	HIF1AN PLOD3 TPST1 KAT2B OGT MGAT1 B4GALT7 PDIA6 RNF7 UBA2 ZDHHC7 SAE1 FNTA LYPLA1 PPT2 GALNT2 MGAT5B RNF14 GALNT13 KAT5 PTAR1 P4HB ZDHHC20 DLST ZDHHC8 ABHD17B CBL ATAT1 GOLGA7B LIPT2 GALNT12 LOXL1 ZDHHC4 NAE1 DLAT TPGS1 CRELD1 ZDHHC3 LYPLA2 PAM ZDHHC16 UBE2M CBLB POMGNT1 PPT1 QPCT GALNT3 TTL QSOX1 FN3KRP TGM7 LYPLAL1 EP300 UBA1 GALNT7 PDIA4 ESCO1 MGAT5 RABGGTA JMJD6 RNF139 ZDHHC13 GALNT11 UFC1 G…
ENSBTAG00000039071	ANKRD16																		0.0151798	104	184	1.19731	Cognition	LRRN4 DGCR2 BTBD9 NIPBL ATAD1 CTNS HTT PICALM CHL1 SHROOM4 SYNJ1 SHANK2 MEIS2 GABRA5 POMK RELN NDRG4 TANC1 NCSTN PDE1B S100B NTAN1 CREB1 SLC6A1 PPP1R1B NFATC4 STRA6 SLC1A4 CDK5 HMGCR GRIN2A CHMP2B IFT20 PAIP2 SNAP25 RGS14 CUX2 CLN8 TUSC3 KRAS TACO1 NTRK2 THRA SLC8A2 DRD2 ATP8A1 JAKMIP1 SYT11 PSEN1 LMX1A GIT1 NETO1 MFSD2A DNAH11 VDAC1 DDHD2 ITPR3 PPT1 TMOD2 SLC12A5 DOP1B PRKAR2B BTG2 ITGB1 ARF4 EP…
ENSBTAG00000004912	ANKRD17																		0.0156396	92	161	1.21047	Peptide transport	RFX6 PFKM TCIRG1 RBP4 PASK ICA1 NEUROD1 STXBP5L PTPN11 ABCA12 MCU SLC15A1 ILDR1 HNF1B AACS CFTR NOS2 TM7SF3 ENSA SIDT2 STXBP3 RAB11FIP2 UBE2Q1 SREBF1 ABCB9 MGST1 TAP1 SERP1 SLC15A4 SLC16A10 SRI DRD2 SLC9A3R1 TFR2 RESTB EXOC3L1 BAD SNX19 BIRC5 CYB5R4 NR1H4 PLA2G6 BAIAP3 C2CD2L SLC16A1 PICK1 STXBP4 CPE EFNA5 RAB1A CDK16 STX1A PCLO ABCC5 ADCY5 PRKN ILDR2 PPP3CB IL1RN CRHBP CCDC186 TFAP2B PARK7 PRKCE…
ENSBTAG00000008288	ANKRD26																		0.016967	84	146	1.21876	Regulation of cysteine-type endopeptidase activity involved in apoptotic process	NR4A1 DAPK1 DNAJB6 HIP1 NKX3-1 CAAP1 SH3RF1 THBS1 RNF34 CASP9 DIABLO DHCR24 RPS3 IFT57 DAP AIFM1 F3 P2RX1 FIS1 MICAL1 EGLN3 DELE1 PDCD5 ROBO1 CDKN2D USP47 FAM162A PDCD2 CASP8AP2 PRR7 CD44 RESTB SENP1 BAD SMAD3 RPS27L NODAL PLAUR RFFL BCL10 BID SIRT1 PTGS2 RPS6KA1 CD27 LAMTOR5 VCP TP63 DLC1 PIH1D1 MT3 AKT1 RPS6KA3 CASP2 SFRP2 NLE1 HTRA2 F2R NLRP1 PARK7 BCAP31 MUL1 ANP32B ARL6IP5 HIP1R APAF1 SIAH2 …
ENSBTAG00000009305	ANKRD27																		0.0172064	85	148	1.2166	Regulation of cell-substrate adhesion	HSD17B12 SKAP1 KDR SLK PHLDB2 HRG HOXA7 BCL6 CDC42 PDPN THBS1 TRIOBP MELTF STK4 SPOCK1 AP1AR FBLN2 RHOA MINK1 WDPCP TSC1 CRK LDB1 RREB1 P4HB ACTG1 NPNT PIK3CB CORO1C FN1 ROCK1 RCC2 GPM6B RASA1 PTK2 UTRN ITGB3 LIMCH1 LIMS1 KANK1 PIK3R1 CAMSAP3 TESK1 PTPRA CORO2B C1QBP JAG1 ITGB1BP1 UNC13D FERMT2 SEMA3E CALR S100A10 DOCK5 DLC1 PREX1 EFNA5 CARMIL1 ABL1 MYADM EPB41L5 CLASP1 CASK TEK MYOC RIN2 DAPK3 F…
ENSBTAG00000024815	ANKRD28																		0.0172064	85	148	1.2166	Neuron apoptotic process	POLB ADNP TOX3 TP53 ISL1 PRKCI KDM2B CHL1 CASP9 ZPR1 MSH2 ATM GABRA5 STXBP1 JUN DIABLO RHOA AMBRA1 NCSTN PINK1 NFATC4 RB1 AIFM1 TMTC4 CDK5 ALKBH1 OXR1 ROCK1 CIT PIK3CA KRAS TRPC5 NAE1 HYOU1 FAM162A PSEN1 MAP2K4 SIX1 PPT1 BIRC5 UNC5B DRAXIN GBA MCL1 TP63 NES DNAJC5 SIGMAR1 LIG4 CASP3 PIGT CTNNB1 PPARGC1A ATF4 APP HIPK2 EGLN2 FADD GABRB2 ATN1 PRKN BACE1 AARS1 TNFRSF21 TFAP2D TFAP2B NLRP1 PARK7 MAP3…
ENSBTAG00000024878	ANKRD31																		0.0180419	66	112	1.24829	Pallium development	SRGAP2 TSKU TRA2B NEUROD1 EMX1 CELF1 RELN SUN2 TACC1 RHOA CDK5R1 NPY TSC1 PEX13 YWHAE CRK MDGA1 OGDH FBXO45 LEF1 ATAT1 BBS4 CDK5 ASPM DAB2IP PLXNA3 CDON ROBO1 PEX5 NTRK2 LHX2 MCPH1 TACC3 RTN4 LAMB1 PSEN1 LRP6 NDEL1 LMX1A PHACTR1 HDAC1 MFSD2A NF2 CEP120 SMO TRAPPC9 BBS2 BTG2 MBOAT7 NDE1 XRCC1 CTNNB1 PAFAH1B1 EFHC1 PTPRS TMEM108 ZMIZ1 HIF1A KIF14 SYNE2 MKKS ADGRG1 CRKL SUN1 GSK3B BTBD3
ENSBTAG00000038844	ANKRD35																		0.0180419	66	112	1.24829	Regulation of extrinsic apoptotic signaling pathway	HYAL2 RB1CC1 HTT SH3RF1 THBS1 BMPR1B RNF34 LGALS3 STK4 BMP4 TMBIM1 ITPRIP SRPX DEDD2 CTTN CYLD RIPK1 BCL2L12 GCLM FEM1B TRAF2 ZC3HC1 EYA1 PRDX2 COL2A1 SGK3 RFFL BCL10 RELA BID CTNNA1 UNC5B MCL1 LTBR DEPTOR WWOX RPS6KB1 RBCK1 ITGA6 LMNA PAK5 TGFBR1 FADD SFRP2 STRADB PSME3 HTRA2 PPP2R1B PARK7 PELI3 MADD FGB BRCA1 SIAH2 PHIP STK3 SFRP1 BIRC6 DDX3X YAP1 EYA3 RAF1 PAK2 GSK3B INHBA GPX1
ENSBTAG00000018453	ANKRD37																		0.0180419	76	131	1.22895	Regulation of stress-activated protein kinase signaling cascade	ITCH MYD88 TAOK1 RB1CC1 MAP4K2 FLT4 NBR1 WNT7A DUSP10 SASH1 MEN1 COPS5 ANKRD6 DUSP3 MAP3K11 RELL1 MINK1 MECOM CYLD CCN2 RIPK1 AIDA MAP3K3 DAB2IP PLCB1 SPHK1 STK25 MBIP MID1 FKTN EZR TRAF2 GPS2 RNF13 EGFR TAOK3 MAP4K4 NCOR1 TRAF3 GADD45A DUSP1 CD27 RIPK2 LTBR EPHB1 FOXM1 MFHAS1 ZNF622 PAFAH1B1 HDAC3 TAOK2 APP HIPK2 SFRP2 QARS1 MAGI3 EDAR LYN MAP3K4 DLG1 RAP2A PBK ARL6IP5 IGF1R PJA2 RASGRP1 GADD45B…
ENSBTAG00000035244	ANKRD39																		0.018519	67	114	1.24497	Membrane lipid biosynthetic process	CERS2 MPPE1 SMPD4 SPTLC1 PIGM ELOVL2 GAL3ST3 DPM2 CERS4 DPM3 SCCPDH CERS3 P2RX1 PIGA DPM1 KDSR SMPD2 PGAP2 SPHK1 SAMD8 PRKCD CERKL PIGV SPHK2 ELOVL6 ASAH1 PIGU PIGZ PGAP3 SGMS1 FA2H B4GALT5 DEGS1 PIGS PIGL ORMDL3 SPTSSA GPAA1 GBA ELOVL4 ELOVL3 UGCG PIGT ST3GAL4 PIGQ PIGN SGMS2 ACER3 CERS5 ST3GAL3 HACD4 PIGH AGK SPTLC2 PYURF B4GALT3 HACD2 B3GALT4 PIGK HACD1 PIGW B4GALT6 ST6GALNAC4 PIGP
ENSBTAG00000002267	ANKRD40																		0.0199811	70	120	1.23568	Receptor metabolic process	GRK3 LRPAP1 ITCH ATAD1 KIF16B LDLRAP1 ACHE GRK4 PICALM EHD3 SNX1 PLCG2 DRD3 FURIN ECE1 LAMTOR1 FNTA RSPO1 AP1AR MYLIP LMTK2 GRB2 GRK2 PTPN1 SMURF1 ARFGEF2 ALS2 CDK5 SNAP25 NSF PHETA2 FLOT1 EZR SNX25 PPP3R1 NUMB PSEN1 CHMP5 FMR1 DNM2 NEDD4 SCYL2 DNM3 ANKRD13A SORL1 CD9 PICK1 ITGB1 LMBRD1 UVRAG OPTN CLTC AHI1 FUT8 BECN1 RNF43 PIK3R4 INPP5F UBQLN2 SNCA TBC1D5 SH3GLB1 TFRC RAB5A RAB31 LGMN CD81 TRAT1…
ENSBTAG00000025183	ANKRD40CL																		0.0199811	95	168	1.19786	Regulation of I-kappaB kinase/NF-kappaB signaling	TLE1 MYD88 TRIM27 OTUD7B MAP3K7 PPM1M MTDH ASH1L RHOA S100B ANKRD17 LITAF RNF31 PINK1 DHX36 WDR83 IKBKG RIPK1 TANK TMEM106A OTUD7A CPNE1 MAP3K14 BTRC CHUK IKBKB TRIM39 STAT1 TRIM59 MAP3K3 TRIM13 DAB2IP TRAF3IP2 USP10 SPHK2 DDX1 RIOK3 CACTIN TRAF2 FYN SHARPIN ZFAND6 S100A12 TRADD TNIP1 HDAC1 AJUBA PRKD1 CCDC22 TAB2 TRAF3 NR1H4 BCL10 RELA TRIM21 SIRT1 DDX21 LAMTOR5 MAPKBP1 RIPK2 LTBR REL SQSTM1 ROR…
ENSBTAG00000001391	ANKRD42																		0.0201815	82	143	1.2147	Peptide hormone secretion	RFX6 PFKM TCIRG1 RBP4 PASK ICA1 NEUROD1 STXBP5L PTPN11 ABCA12 MCU ILDR1 HNF1B AACS CFTR NOS2 TM7SF3 ENSA SIDT2 STXBP3 RAB11FIP2 UBE2Q1 SREBF1 SERP1 SLC16A10 SRI DRD2 TFR2 RESTB EXOC3L1 BAD SNX19 BIRC5 CYB5R4 NR1H4 PLA2G6 BAIAP3 C2CD2L SLC16A1 PICK1 STXBP4 CPE EFNA5 RAB1A CDK16 STX1A PCLO ADCY5 PRKN ILDR2 PPP3CB IL1RN CRHBP CCDC186 TFAP2B PARK7 PRKCE ADCYAP1 ARHGEF7 HIF1A MPC2 RAPGEF4 SIRT4 IRS1 T…
ENSBTAG00000031696	ANKRD44																		0.0203417	71	122	1.23279	Negative regulation of neuron death	ADNP TOX3 NENF ISL1 PRKCI KDM2B CHL1 VPS35 ZPR1 MSH2 GABRA5 STXBP1 JUN RHOA AMBRA1 PSMC1 TBC1D24 PINK1 NFATC4 CDK5 ALKBH1 OXR1 ROCK1 PM20D1 PIK3CA KRAS HYOU1 TMEM259 RESTB MAP2K4 SIX1 PPT1 BIRC5 SIRT1 UNC5B DRAXIN SORL1 GBA NES DNAJC5 LIG4 LRRK2 CTNNB1 TIGAR PPARGC1A HIPK2 GABRB2 PRKN AARS1 TFAP2D TFAP2B PARK7 FBXO7 MAP3K12 HIF1A SET BRAF KIF14 NEFL SNCA XRCC2 GRIK2 SLC7A11 CHMP4A FGF20 NCOA7 WFS…
ENSBTAG00000044117	ANKRD45																		0.0213824	63	107	1.24723	Placenta development	SP3 SPINT2 HES1 PRDM1 HEY2 PLG CDX2 SETD2 STK4 EPAS1 ADAM19 ASH1L LHX4 GRB2 KRT19 ADA PLCD3 PLAC1 BMPR2 TRIM28 LEF1 NOTCH2 RSPO3 ALKBH1 PRDX3 GGNBP2 MAPK1 RTCB CITED2 JUNB CTSB RBM15 CUL7 NODAL MED1 PTGS2 SNAI1 BPTF NCOA1 BMP7 E2F7 PPARD AKT1 ZFAT NR2F2 CDKN1B DAZAP1 TPPP3 MAP3K4 DEDD HIF1A ARNT CCDC134 RPS6 ZFP36L1 STK3 BIRC6 PHLDA2 HECTD1 MAP2K1 FBXW8 EGLN1
ENSBTAG00000001254	ANKRD46																		0.0222916	127	231	1.16461	Epithelial cell migration	GLIPR2 NR4A1 KDR PRKCA ADAM17 HRG FLT4 WNT7A DUSP10 PLXND1 SASH1 THBS1 PTPN11 PLCG2 ATP5F1A KIT SP1 FAT2 HDAC9 BMP4 JUN RHOA PIK3C2A GPLD1 WDPCP PATZ1 ROCK2 RREB1 MET GPI BMPR2 CAPN7 FGF16 PIK3CB MAPRE2 MARVELD3 SYNJ2BP CORO1C MAP3K3 DAB2IP ARSB ROCK1 CCBE1 ANLN STAT5A KANK2 PTK2 ADIPOR1 ROBO1 ANXA3 PKN3 MYH9 MAP2K3 P2RX4 KANK1 RTN4 PFN2 TESK1 BCAR1 SEMA4A PRKD1 ITGB1BP1 ENPP2 HDAC6 ATP5F1B LGALS…
ENSBTAG00000009176	ANKRD49																		0.0236747	67	115	1.23415	Cytoplasmic translation	EIF3J PKM RPLP2 RPL36 EIF3D RPL19 RPS28 EIF3A EIF3G GSPT1 DPH3 EIF3F RPL13A EIF3M DHX36 EIF3E EIF4B DPH1 RWDD1 CPEB4 EIF2D RPL26 GSPT2 RPS23 RPL24 EIF3H RPL35A RPL22 RPL9 RPL26L1 METTL3 RPL32 RPL18 CPEB3 RPL18A EIF5 RPLP0 RPLP1 NCK1 RPL29 DPH2 EIF2B3 DPH5 AARS1 DHX9 CPEB2 RPS21 RPL11 RPL17 RPL8 RPL38 RBM4 RPL6 FTSJ1 RPL15 MCTS1 DPH7 RPS26 RPS29
ENSBTAG00000011762	ANKRD52																		0.0236911	93	165	1.19396	Positive regulation of growth	BMPR1A PIM1 NIPBL DDX49 TAF9B HEY2 CDKN2AIP SUPV3L1 ADAM17 FXN GHR N6AMT1 CDC42 SYT4 SEMA4D KDM2B CELF1 ZPR1 RPTOR SLC25A33 LPAR3 EXOSC9 NEDD4L CREB1 ADAM10 ADNP2 BMPR2 SMURF1 CDKL5 CPNE5 BBS4 BDNF FN1 SPHK1 SERP1 YBX3 STAT5B EZR INO80 PEX5 DRD2 USP47 SEMA7A CPNE9 EGFR GPAM NTN1 ERBB4 UNC13A EIF4G1 PLAA MFSD2A HDGFL2 SMO PSMD10 SYT17 CEP43 EXOSC4 ZP3 BBS2 WNT3 EFNA5 GOLGA4 PPIB MAP3K13 MAPT TBX20…
ENSBTAG00000010789	ANKRD54																		0.0256114	100	179	1.18342	Monosaccharide metabolic process	PRKAA1 SIRT7 RANBP2 PFKFB1 PFKM RBP4 AKR1A1 KAT2B PGM2L1 PASK OGT TP53 ADPGK PFKFB2 KBTBD2 SLC35B4 FOXK2 IGFBP3 PMM1 GALK2 MLYCD GALE USP7 UXS1 MAN2B1 GPI PFKFB4 COX11 POFUT2 POMC FAM3C PFKFB3 PDK2 SERP1 PIK3CA ADIPOR1 PGP CRY1 PTPN2 XYLB KHK OTOGL INPP5K HK1 BAD MAEA FAM3A ALDOA LCMT1 ENO1 PGD SIRT1 GAPDH GALK1 B4GALT1 GALT RORA EP300 POFUT1 TIGAR PDK1 NLN DGKQ ATF4 AKT1 PDK3 CRTC2 MAN2A2 PRKN P…
ENSBTAG00000003455	ANKRD6																		0.0256114	100	179	1.18342	Response to transforming growth factor beta	HYAL2 SMAD6 WFIKKN2 TP53 ADAM17 TRIM33 WNT7A SPRY2 TWSG1 THBS1 MEN1 FBN1 GLG1 SMAD1 BAMBI ZFP36L2 FAM89B JUN LTBP4 USP9X NPNT APPL1 SMAD4 SMURF1 HSPA5 FLCN SNW1 ROCK1 ITGB6 LDLRAD4 PDCD5 PTK2 SNX25 USP15 CHST11 LIMS1 IL17RD CITED2 NREP STK11 FYN TGFB3 SMAD3 NODAL CD109 COL1A2 ITGB5 SIRT1 STRAP RNF111 ZFYVE9 PBLD FERMT2 ZFHX3 NLK LATS1 MTMR4 WWOX EP300 PIN1 PDE3A ADAM9 HIPK2 TGFBR1 PXN EPB41L5 C13…
ENSBTAG00000010882	ANKRD9																		0.0256639	71	123	1.22277	Regulation of cell size	RB1CC1 SEMA4D RPTOR ANO6 MSN LPAR3 RHOA LRRC8E CDK5R1 RDX SEMA5A TSC1 DIP2B CREB1 AKT1S1 BARHL2 BMPR2 SLC12A3 LARS1 SLC12A7 IQGAP3 SEMA4F CDKL5 CDK5 MTPN SPART BDNF FN1 PLXNA3 CLN8 SLC12A2 SIN3A RTN4 SLC9A3R1 SEMA7A E2F4 NTN1 LRRC8A KCNMA1 SLC12A5 DRAXIN PLXNA4 SEMA3E LAMTOR5 MTOR DEPTOR WNT3 SLC12A6 EFNA5 GOLGA4 MT3 RYK MAP3K13 FSTL4 MAPT DBNL AKT3 ABL1 PTPRS SEMA3A ZFYVE27 CLNS1A IL7R CLCN3 SEM…
ENSBTAG00000016890	ANKS1A																		0.0292897	66	114	1.22639	Sphingolipid metabolic process	SERINC1 CERT1 CERS2 PLPP2 GALC SERINC5 SMPD4 SERINC3 SPTLC1 ELOVL2 KIT CERS4 ABCA12 SGPP1 CLN6 CERS3 P2RX1 SPNS2 PLA2G15 KDSR SMPD2 SPHK1 CLN8 SAMD8 PRKCD CERKL NAGA SPHK2 SGPL1 PLPP1 ELOVL6 ASAH1 GBA2 SGMS1 FA2H B4GALT5 TECR DEGS1 HEXA ENPP2 ORMDL3 SPTSSA GBA ELOVL4 ELOVL3 UGCG SGMS2 ACER3 CERS5 ST3GAL3 HACD4 GLA AGK NAAA SPTLC2 PSAP ARV1 B4GALT3 HACD2 B3GALT4 ZPBP2 HACD1 B4GALT6 ST6GALNAC4 SGPP2
ENSBTAG00000020610	ANKZF1																		0.0292897	66	114	1.22639	Positive regulation of epithelial cell migration	GLIPR2 KDR PRKCA ADAM17 FLT4 WNT7A SASH1 THBS1 PLCG2 ATP5F1A SP1 HDAC9 BMP4 JUN PIK3C2A GPLD1 ROCK2 RREB1 MET GPI BMPR2 CAPN7 FGF16 PIK3CB MAPRE2 MAP3K3 CCBE1 STAT5A ANXA3 MAP2K3 P2RX4 RTN4 BCAR1 PRKD1 ITGB1BP1 ENPP2 HDAC6 ATP5F1B SIRT1 CALR MTOR DOCK5 PLK2 EPB41L4B ADAM9 PLCG1 AKT1 AKT3 ABL1 EPB41L5 PIK3CD CLASP1 TGFBR2 TEK RIN2 PRKCE CD40 HIF1A HBEGF HDAC7 PDPK1 ARF6 PDCD6 LGMN NUS1 RAC1
ENSBTAG00000009218	ANLN																		0.0292897	66	114	1.22639	Transition metal ion homeostasis	ATP6V1G1 HYAL2 BTBD9 ACO1 SLC39A6 SLC30A5 FXN PICALM IREB2 ATP6V1A SLC39A5 STEAP2 EPAS1 NEO1 AP3B1 GLRX3 SLC31A2 SMAD4 STEAP3 ATP6V0A2 EIF2AK1 CYBRD1 TMEM199 NOX5 AP3D1 NUBP1 ATP7A SLC40A1 ANKRD9 ABCB7 FTH1 SLC30A3 TFR2 ISCU ATP6AP1 CP SCO2 CCDC22 FTL MT4 COX19 SLC39A10 MT3 APP CYB561A3 HMOX2 SLC30A7 SLC39A14 BMP6 SLC39A13 NCOA4 SCARA5 COMMD1 CYB561 HIF1A SLC30A4 FBXL5 SLC31A1 TFRC SLC11A2 EGLN1
ENSBTAG00000008893	ANO10																		0.0296023	96	172	1.18231	Telencephalon development	HES1 AGTPBP1 SRGAP2 TSKU TRA2B NEUROD1 EMX1 SECISBP2 KDM2B CELF1 RELN SUN2 BMP4 TACC1 RHOA CDK5R1 NPY ARL13B TSC1 PEX13 YWHAE CRK MDGA1 OGDH EXT1 FBXO45 LEF1 ATAT1 BBS4 CDK5 ASPM DAB2IP PLXNA3 ALDH1A3 TCTN1 CDON NRG3 ROBO1 PEX5 NTRK2 DRD2 LHX2 MCPH1 TACC3 RTN4 LAMB1 SEMA7A RARB NUMB PSEN1 LRP6 NDEL1 LMX1A PHACTR1 RPGRIP1L SLC1A2 ERBB4 HDAC1 CSF1R MFSD2A NF2 CEP120 SMO TRAPPC9 DRAXIN PLXNA4 BBS2 B…
ENSBTAG00000012246	ANO2																		0.0297485	67	116	1.22351	Organophosphate catabolic process	SYNJ2 ABHD12 PLCG2 SMPD4 BPNT1 MLYCD NUDT11 PLA2G4D ADA ENTPD4 NUDT7 NUDT4 PLA2G15 INPP1 SMPD2 GPCPD1 PDE4B PRKCD GPD1L ENTPD6 HINT1 NUDT9 INPP5K NT5C GDA IMPA1 DUT PDE4A PNPLA7 UPP2 ACAT1 ENPP2 PLA2G4A ITPA PLA2G6 FHIT VCP BPNT2 PDE8A MTMR2 ABHD6 PLCG1 OCRL NUDT16 NUDT15 NUDT3 DNPH1 FITM2 ENTPD5 IDH1 ACOT7 INPP5F ENPP1 PDE9A DERA INPP5B PNPLA8 CNP NUDT12 PDXP PLA2G4F DCTPP1 IMPA2 ENTPD7 NT5E NUD…
ENSBTAG00000021855	ANO3																		0.0297485	97	174	1.1809	Cellular response to transforming growth factor beta stimulus	HYAL2 SMAD6 WFIKKN2 TP53 ADAM17 TRIM33 WNT7A SPRY2 TWSG1 THBS1 MEN1 FBN1 GLG1 SMAD1 BAMBI ZFP36L2 FAM89B JUN LTBP4 USP9X NPNT APPL1 SMAD4 SMURF1 HSPA5 FLCN SNW1 ITGB6 LDLRAD4 PDCD5 PTK2 SNX25 USP15 CHST11 LIMS1 IL17RD CITED2 NREP STK11 FYN TGFB3 SMAD3 NODAL CD109 COL1A2 ITGB5 SIRT1 STRAP RNF111 ZFYVE9 PBLD FERMT2 NLK LATS1 MTMR4 WWOX EP300 PIN1 PDE3A ADAM9 HIPK2 TGFBR1 PXN EPB41L5 C13H20orf27 ZNF…
ENSBTAG00000004145	ANO4																		0.0305635	127	233	1.15462	Epithelium migration	GLIPR2 NR4A1 KDR PRKCA ADAM17 HRG FLT4 WNT7A DUSP10 PLXND1 SASH1 THBS1 PTPN11 PLCG2 ATP5F1A KIT SP1 FAT2 HDAC9 BMP4 JUN RHOA PIK3C2A GPLD1 WDPCP PATZ1 ROCK2 RREB1 MET GPI BMPR2 CAPN7 FGF16 PIK3CB MAPRE2 MARVELD3 SYNJ2BP CORO1C MAP3K3 DAB2IP ARSB ROCK1 CCBE1 ANLN STAT5A KANK2 PTK2 ADIPOR1 ROBO1 ANXA3 PKN3 MYH9 MAP2K3 P2RX4 KANK1 RTN4 PFN2 TESK1 BCAR1 SEMA4A PRKD1 ITGB1BP1 ENPP2 HDAC6 ATP5F1B LGALS…
ENSBTAG00000019394	ANO5																		0.0325508	72	126	1.21047	Electron transport chain	NDUFB8 NQO2 UQCR10 UQCRB DLD CYB5B NDUFA10 NDUFS4 SLC25A13 NDUFA8 IMMP2L NDUFV2 COX7A2 NDUFB6 PINK1 MYBBP1A SDHB NDUFA5 UQCRQ UQCRH NDUFS6 CDK1 NDUFAF1 FDX1 NDUFS8 ETFA SCO2 NDUFB3 COX6A1 BID AFG1L COX7A1 SDHAF2 COX10 SDHC SDHD ETFDH SLC25A12 PPARGC1A POR NDUFC2 POLG2 NDUFS3 UQCRC1 NDUFS7 CYBB VSIG10L PARK7 CYB561 NDUFV3 NDUFV1 NDUFS1 SNCA ETFRF1 DNAJC15 CYTB COX2 ND1 ND4L COX1 ND5 ND3 ND2 SDHA U…
ENSBTAG00000002902	ANO6																		0.0330301	73	128	1.2081	Regulation of stress-activated MAPK cascade	ITCH MYD88 TAOK1 RB1CC1 MAP4K2 FLT4 NBR1 WNT7A DUSP10 SASH1 MEN1 COPS5 ANKRD6 DUSP3 MAP3K11 RELL1 MINK1 MECOM CYLD CCN2 RIPK1 AIDA MAP3K3 DAB2IP PLCB1 SPHK1 STK25 MBIP MID1 FKTN EZR TRAF2 GPS2 EGFR TAOK3 MAP4K4 NCOR1 TRAF3 GADD45A DUSP1 CD27 RIPK2 LTBR EPHB1 FOXM1 MFHAS1 ZNF622 PAFAH1B1 HDAC3 TAOK2 APP HIPK2 SFRP2 QARS1 MAGI3 EDAR MAP3K4 DLG1 RAP2A PBK ARL6IP5 IGF1R PJA2 RASGRP1 GADD45B STK3 SFRP…
ENSBTAG00000012365	ANP32A																		0.0330733	89	159	1.18572	Cell-matrix adhesion	SKAP1 KDR SLK PHLDB2 HRG HOXA7 BCL6 THBS1 STON1 RHOA MINK1 WDPCP TSC1 LDB1 PIP5K1A ACTG1 CCN2 NPNT VWA2 PIK3CB ITGA8 CDK5 CORO1C FN1 ITGA11 ROCK1 RCC2 ITGB6 ITGA4 GPM6B RASA1 PTK2 UTRN ITGB3 MKLN1 LIMCH1 LIMS1 PIK3R1 CAMSAP3 PTPRA ADAMTS12 CORO2B AJUBA JAG1 ITGB1BP1 ITGB5 FERMT2 MUC4 SEMA3E S100A10 DLC1 TNN ITGB1 CTNNB1 EFNA5 ITGA1 TAOK2 ADAM9 ABL1 PXN ITGB4 EPB41L5 ACTN1 ITGA2 CLASP1 CASK FREM1 …
ENSBTAG00000021367	ANP32B																		0.0337106	91	163	1.18262	Stem cell differentiation	BMPR1A HES1 TP53 ISL1 MTF2 HESX1 HOXA7 CDK13 WNT7A SEMA4D ERCC2 SETD1A KIT PHACTR4 SETD2 ZFP36L2 BMP4 TACSTD2 PWP1 HNF1B SEMA5A DHX36 EXT1 PHF5A EPCAM SMAD4 SEMA4F NOLC1 HNRNPU PUS7 CORO1C FN1 PRICKLE1 GBX2 KLHL12 ALDH1A2 NUDT21 MAPK1 PEF1 XRCC5 MSX1 FRZB KBTBD8 CITED2 HSPA9 SEMA7A LRP6 RESTB NRP2 ERBB4 JAG1 JARID2 CDK12 SMO KDM3A EDNRA MLLT3 SEMA3E ALX1 TCOF1 BMP7 TP63 NSUN2 YTHDF2 EFNB1 WNT3 CT…
ENSBTAG00000016730	ANP32E																		0.0348985	77	136	1.19934	Regulation of myeloid cell differentiation	GPR137B UBASH3B HOXA7 FBN1 RCOR1 FES FSTL3 MEIS2 CREB1 P4HTM LDB1 CTNNBIP1 RIPK1 RB1 PRMT1 MITF LEF1 STAT1 NOTCH2 TFE3 SCIN STAT5B PTPN2 ANKRD54 PIK3R1 EIF6 ZBTB16 HSPA9 ATP6AP1 RARA RBM15 RAB7B JAG1 FAM210B HAX1 MED1 LEO1 KLF10 CLDN18 HMGB2 TOB2 MTOR CTR9 ZFPM1 WDR61 ZNF16 CTNNB1 NFKBIA CDC73 TMEM178A KITLG CNOT4 ACVR2A FADD KAT7 GABPA LYN CUL4A RBFOX2 PAF1 HSF1 HIF1A PRXL2A STAT3 PITHD1 PIAS3 T…
ENSBTAG00000049482	ANTKMT																		0.0371118	82	146	1.18974	Peptide secretion	RFX6 PFKM TCIRG1 RBP4 PASK ICA1 NEUROD1 STXBP5L PTPN11 ABCA12 MCU ILDR1 HNF1B AACS CFTR NOS2 TM7SF3 ENSA SIDT2 STXBP3 RAB11FIP2 UBE2Q1 SREBF1 SERP1 SLC16A10 SRI DRD2 TFR2 RESTB EXOC3L1 BAD SNX19 BIRC5 CYB5R4 NR1H4 PLA2G6 BAIAP3 C2CD2L SLC16A1 PICK1 STXBP4 CPE EFNA5 RAB1A CDK16 STX1A PCLO ADCY5 PRKN ILDR2 PPP3CB IL1RN CRHBP CCDC186 TFAP2B PARK7 PRKCE ADCYAP1 ARHGEF7 HIF1A MPC2 RAPGEF4 SIRT4 IRS1 T…
ENSBTAG00000014324	ANTXR2																		0.0371118	82	146	1.18974	Locomotory behavior	SPG11 EPS8 BTBD9 CTNS AGTPBP1 FXN CACNB4 CHL1 DLG4 RELN GNAO1 PDE1B SLC18A2 NTAN1 PEX13 CLN6 FIG4 PPP1R1B ZDHHC8 ARCN1 ARRDC3 GAD1 ALS2 OXR1 SNAP25 CLN8 APBA1 ALDH1A3 USP2 EPHA4 EGR1 DRD2 LMX1A GIT1 FGF12 HEXA DDHD2 PBX3 PPT1 TBCE BSX GLRA1 TMOD1 NPC1 ASL MTOR SEZ6 GAA LRRK2 PAFAH1B1 PAK5 APP DMRT3 HIPK2 NAV2 SCN1A ADCY5 PUM1 PRKN SOBP PPP3CB CRBN HTRA2 CLCN3 MYG1 NCOA2 PARK7 PRKCE ELAVL4 CIART C…
ENSBTAG00000020940	ANXA11																		0.0389298	70	123	1.20554	Positive regulation of protein serine/threonine kinase activity	STRADA PPP2CA ADAM17 SASH1 MAP3K7 KIT RPTOR DVL2 SYAP1 MAP3K11 RHOA ACSL1 DAZAP2 CCNY RPS3 DBF4B RICTOR CAMK1 DIPK2A DAB2IP EZH2 TCL1B ROBO1 EPHA4 CCND3 PAK1 TRAF2 SLC8A2 EGFR ETAA1 PSEN1 PARP16 RAPGEF2 TAOK3 AJUBA CSF1R IQGAP1 PSMD10 SIRT1 ATP2B4 CCNT2 FGD2 FERMT2 DBF4 CCNYL1 PIH1D1 SLC27A1 FLT1 KITLG AKT1 CCNK PSRC1 TELO2 DVL3 TCL1A MAP3K4 CD40 ERBB2 RASGRP1 SNCA MNAT1 SPDYA PDCD10 RALB MAP2K1 …
ENSBTAG00000009615	ANXA2																		0.0393493	71	125	1.2032	Pattern recognition receptor signaling pathway	ERBIN MYD88 LSM14A UNC93B1 CLPB ZCCHC3 ZDHHC5 LGR4 OTULIN UFD1 ANKRD17 LRRC14 AP3B1 IRAK2 IRF3 APPL1 IFI35 RAB11FIP2 COLEC12 TLR2 DAB2IP SLC15A4 FLOT1 RIOK3 CACTIN USP15 GPS2 RTN4 PUM2 EPG5 TNIP1 C1QBP RAB7B TRAF3 NR1H4 SLC46A2 SEC14L1 BCL10 RELA NFKBIL1 GPATCH3 RIPK2 MFHAS1 IRAK1 MAPKAPK3 NFKBIA WDFY1 PHB GPR108 PTPRS PUM1 NPLOC4 OTUD4 LYN PRKCE PELI1 NOP53 PJA2 TLR7 APPL2 IRF1 NMI PDPK1 F2RL1 D…
ENSBTAG00000010153	ANXA3																		0.0393493	88	158	1.17982	Regulation of Ras protein signal transduction	ARHGEF2 EPS8 OGT CYTH2 BCL6 SPRY2 KCTD10 DENND4C DENND1A RABGEF1 ARHGAP24 ARHGAP42 ARFGAP1 MFN2 STK19 CDC42SE2 GBF1 MET CYTH1 FBXO8 CBL RASGEF1A PIK3CB ARFGEF2 CYTH3 MAPRE2 NET1 SHOC2 NOTCH2 TNFAIP1 EPS8L1 RASA1 KANK2 STAMBP SGSM3 KRAS ROBO1 FLOT1 MAPKAP1 RALGPS2 KANK1 LZTR1 RASIP1 ARHGEF3 GABARAP RASA2 DLC1 ARHGAP35 SCAI FOXM1 RABL3 ITGB1 KCTD13 CCDC125 DENND4A ARFGEF3 KITLG F11R ABL1 SSX2IP PLC…
ENSBTAG00000001105	ANXA4																		0.0398526	72	127	1.20093	Regulation of reproductive process	NKX3-1 AGO2 GJA1 GPR3 STK4 CFAP69 STXBP1 BMP4 CCDC87 WEE2 ADA TTK PRDX4 TRIP13 ASPM CDC25B OIT3 IHO1 GDF9 SERPINF1 CDC20 MYH9 MSX1 UBE2B CITED2 NPR2 ZP2 STK11 OVOL1 C1QBP AURKA EAF2 NODAL CHFR WDR77 PTGS2 GLRA1 SNAI1 ZP3 SHB CALR B4GALT1 BMP7 BNC1 YTHDF2 PIWIL2 CTNNB1 TCP11 PDE3A PSMA8 SEMA3A CDKN1B YTHDF3 MOS FBXO43 SMURF2 DHX37 FBXO5 BSP1 ZP4 STK3 SFRP1 PHLDA2 FZR1 MEIOC RAD51AP1 TOPAZ1 NPM2 IN…
ENSBTAG00000021746	ANXA5																		0.0402412	91	164	1.17541	Hexose metabolic process	PRKAA1 SIRT7 RANBP2 PFKFB1 PFKM RBP4 KAT2B PGM2L1 PASK OGT TP53 ADPGK PFKFB2 KBTBD2 SLC35B4 FOXK2 IGFBP3 PMM1 GALK2 MLYCD GALE USP7 MAN2B1 GPI PFKFB4 COX11 POFUT2 POMC FAM3C PFKFB3 PDK2 SERP1 PIK3CA ADIPOR1 PGP CRY1 PTPN2 KHK INPP5K HK1 BAD MAEA FAM3A ALDOA LCMT1 ENO1 SIRT1 GAPDH GALK1 B4GALT1 GALT RORA EP300 POFUT1 TIGAR PDK1 NLN DGKQ ATF4 AKT1 PDK3 CRTC2 MAN2A2 PRKN PGM1 INPPL1 SLC39A14 G6PD PC…
ENSBTAG00000014809	ANXA6																		0.041048	127	235	1.14479	Tissue migration	GLIPR2 NR4A1 KDR PRKCA ADAM17 HRG FLT4 WNT7A DUSP10 PLXND1 SASH1 THBS1 PTPN11 PLCG2 ATP5F1A KIT SP1 FAT2 HDAC9 BMP4 JUN RHOA PIK3C2A GPLD1 WDPCP PATZ1 ROCK2 RREB1 MET GPI BMPR2 CAPN7 FGF16 PIK3CB MAPRE2 MARVELD3 SYNJ2BP CORO1C MAP3K3 DAB2IP ARSB ROCK1 CCBE1 ANLN STAT5A KANK2 PTK2 ADIPOR1 ROBO1 ANXA3 PKN3 MYH9 MAP2K3 P2RX4 KANK1 RTN4 PFN2 TESK1 BCAR1 SEMA4A PRKD1 ITGB1BP1 ENPP2 HDAC6 ATP5F1B LGALS…
ENSBTAG00000020218	ANXA7																		0.0420075	97	176	1.16748	Extrinsic apoptotic signaling pathway	HYAL2 DAPK1 RB1CC1 HTT SH3RF1 THBS1 BMPR1B RNF34 LGALS3 STK4 BMP4 TMBIM1 ITPRIP SRPX SGPP1 DEDD2 CTTN CYLD RIPK1 BCL2L1 BCL2L12 GCLM DAB2IP FEM1B DELE1 SORT1 PARP2 TRAF2 BLOC1S2 PIK3R1 FOXO3 ZC3HC1 EYA1 CASP8AP2 HIPK1 PRDX2 BAD SMAD3 TRADD COL2A1 SGK3 EYA2 BAG3 RFFL BCL10 RELA BID CTNNA1 UNC5B CD27 GABARAP MCL1 LTBR DEPTOR MLLT11 WWOX RPS6KB1 RBCK1 ITGA6 KITLG LMNA SIVA1 PAK5 TGFBR1 CASP2 FADD SF…
ENSBTAG00000018119	AOAH																		0.0432476	79	141	1.18686	Gastrulation	RNF2 BMPR1A TP53 PHLDB2 SYF2 RTF1 TWSG1 GJA1 DLD SMAD1 SETD2 DVL2 KDM6A BMP4 HNF1B WNK1 LDB1 EXT1 GPI BMPR2 LEF1 SMAD4 TENM4 ARFRP1 ITGA8 POFUT2 FN1 PRKAR1A ITGA4 DVL1 WNT11 EYA1 LAMB1 DAG1 LRP6 SMAD3 NODAL NF2 ITGB5 LEO1 DUSP1 TXNRD1 EXOC4 UGDH SNAI1 BMP7 CTR9 ITGB1 WNT3 MACROH2A1 LMBRD1 PHLDB1 AMOT CTNNB1 LAMB3 CDC73 MYADM ITGB4 EPB41L5 SFRP2 FRS2 ITGA2 EXT2 IL1RN TASOR CLASP1 TGFBR2 DUSP5 PAF1…
ENSBTAG00000000699	AOPEP																		0.0445654	82	147	1.18164	Transforming growth factor beta receptor signaling pathway	SMAD6 WFIKKN2 TP53 ADAM17 TRIM33 SPRY2 TWSG1 THBS1 MEN1 FBN1 GLG1 SMAD1 BAMBI FAM89B JUN LTBP4 USP9X NPNT APPL1 SMAD4 SMURF1 HSPA5 FLCN SNW1 ITGB6 LDLRAD4 PTK2 SNX25 USP15 CHST11 IL17RD CITED2 NREP STK11 TGFB3 SMAD3 NODAL CD109 COL1A2 ITGB5 SIRT1 STRAP RNF111 ZFYVE9 PBLD FERMT2 NLK LATS1 MTMR4 EP300 PIN1 ADAM9 HIPK2 TGFBR1 PXN C13H20orf27 ZNF451 ZMIZ1 FUT8 TAB1 TGFBR2 SMURF2 SDCBP ZEB1 FERMT1 RAS…
ENSBTAG00000003941	AP1AR																		0.0463788	118	218	1.14661	Regulation of developmental growth	BMPR1A PIM1 NIPBL HEY2 FXN GHR DUSP10 SYT4 SEMA4D CELF1 STK4 LPAR3 BMP4 ATRN GAMT CDK5R1 HNF1B RAI1 SEMA5A DIP2B NEDD4L CREB1 GPAT4 BARHL2 RIPK1 BMPR2 SEMA4F SMURF1 CDKL5 CPNE5 BBS4 CDK5 SPART BDNF FN1 CDKN1A PLXNA3 SERP1 PIK3CA TNKS2 YBX3 PTCH1 SGPL1 SIN3A STAT5B EZR PEX5 DRD2 RTN4 AFG3L2 SEMA7A CPNE9 GPAM SOCS2 NTN1 SIX1 FTO ERBB4 UNC13A PLAA MFSD2A SMO WWC3 WWC1 SYT17 DRAXIN LATS2 PLXNA4 ZP3 S…
ENSBTAG00000001189	AP1B1																		0.0489771	94	171	1.16445	Fat cell differentiation	PIM1 NR4A1 HES1 NIPBL SMAD6 LRRC8C INSIG1 DUSP10 KLF5 ATF2 ARL4A PSMB8 STK4 SYAP1 CTBP2 ZFP36L2 FAM120B E2F1 OSBPL8 METRNL CREB1 TRIO PIAS1 DLK2 RREB1 NOCT OSBPL11 CBY1 ATAT1 NUDT7 BBS12 HNRNPU BBS4 SREBF1 FLCN WDFY2 SOX13 CTBP1 SORT1 SLC2A4 JDP2 SH2B2 GPS2 FRZB ZBTB16 TAF8 NOC3L SIX1 FTO SMAD3 JAG1 MED1 HDAC6 LMO3 SIRT1 PTGS2 NAPEPLD FERMT2 WIF1 MEX3C BBS2 FBXO9 BMP7 SDF4 ERO1A ZFPM1 RORA TMEM12…
ENSBTAG00000002769	AP1G1																		0.0497758	97	177	1.16088	Response to metal ion	PRKAA1 TCIRG1 ACO1 SYT10 SLC30A5 RASGRP2 FXN HESX1 CALM2 SYT4 THBS1 PLCG2 CPNE2 ALG2 DLG4 GSS SLC25A13 CASR JUN GPHN NCSTN MAPK9 SLC18A2 GPLD1 SLC41A1 NEDD4L CREB1 MCOLN1 ADCY7 NFATC4 MTF1 CPNE1 CPNE5 CHUK MAPK8 CYBRD1 SCN5A CLIC4 MAPK1 ATP7B PEF1 MEF2A SYT11 KHK CPNE9 EGFR TFR2 JUNB PAM IQGAP1 ITPR3 KCNMA1 SYT17 GLRA1 CALM3 MT4 CPNE3 CDH1 CARF PPP3CA LRRK2 TIGAR PPIF SLC25A12 DAXX MT3 ADAM9 AKT1…
ENSBTAG00000007099	AP1G2
ENSBTAG00000013329	AP1M1
ENSBTAG00000021160	AP1M2
ENSBTAG00000014468	AP1S1
ENSBTAG00000020420	AP1S2
ENSBTAG00000011133	AP1S3
ENSBTAG00000019180	AP2A1
ENSBTAG00000009915	AP2A2
ENSBTAG00000020316	AP2B1
ENSBTAG00000020106	AP2M1
ENSBTAG00000010584	AP2S1
ENSBTAG00000005016	AP3B1
ENSBTAG00000008495	AP3B2
ENSBTAG00000009034	AP3D1
ENSBTAG00000021883	AP3M1
ENSBTAG00000001243	AP3M2
ENSBTAG00000051386	AP3S1
ENSBTAG00000001407	AP3S2
ENSBTAG00000013616	AP4E1
ENSBTAG00000002881	AP4M1
ENSBTAG00000017201	AP4S1
ENSBTAG00000013043	AP5M1
ENSBTAG00000008439	AP5S1
ENSBTAG00000012197	AP5Z1
ENSBTAG00000021661	APAF1
ENSBTAG00000008877	APBA1
ENSBTAG00000008395	APBA3
ENSBTAG00000012526	APBB1IP
ENSBTAG00000027569	APBB2
ENSBTAG00000001450	APBB3
ENSBTAG00000018852	APC
ENSBTAG00000015433	APC2
ENSBTAG00000011583	APEH
ENSBTAG00000002745	APEX1
ENSBTAG00000013177	APEX2
ENSBTAG00000021482	APH1A
ENSBTAG00000014474	API5
ENSBTAG00000018257	APIP
ENSBTAG00000018401	APLF
ENSBTAG00000001151	APLP1
ENSBTAG00000016168	APLP2
ENSBTAG00000004278	APMAP
ENSBTAG00000008505	APOB
ENSBTAG00000005974	APOBEC2
ENSBTAG00000010937	APOO
ENSBTAG00000017753	APP
ENSBTAG00000004489	APPBP2
ENSBTAG00000006824	APPL1
ENSBTAG00000030784	APPL2
ENSBTAG00000000639	APRT
ENSBTAG00000013947	APTX
ENSBTAG00000008493	AQP3
ENSBTAG00000012712	AQR
ENSBTAG00000005039	ARAF
ENSBTAG00000002051	ARAP1
ENSBTAG00000039922	ARAP2
ENSBTAG00000015938	ARAP3
ENSBTAG00000006690	ARCN1
ENSBTAG00000020379	AREL1
ENSBTAG00000007725	ARF1
ENSBTAG00000006785	ARF2
ENSBTAG00000051755	ARF3
ENSBTAG00000016069	ARF4
ENSBTAG00000009366	ARF5
ENSBTAG00000045980	ARF6
ENSBTAG00000004916	ARFGAP1
ENSBTAG00000009574	ARFGAP2
ENSBTAG00000001057	ARFGAP3
ENSBTAG00000007120	ARFGEF2
ENSBTAG00000017370	ARFGEF3
ENSBTAG00000008438	ARFIP1
ENSBTAG00000003566	ARFIP2
ENSBTAG00000007497	ARFRP1
ENSBTAG00000001945	ARG2
ENSBTAG00000015124	ARGLU1
ENSBTAG00000016501	ARHGAP1
ENSBTAG00000002531	ARHGAP10
ENSBTAG00000012677	ARHGAP12
ENSBTAG00000020043	ARHGAP17
ENSBTAG00000015381	ARHGAP18
ENSBTAG00000040427	ARHGAP19
ENSBTAG00000000333	ARHGAP20
ENSBTAG00000021857	ARHGAP21
ENSBTAG00000007878	ARHGAP22
ENSBTAG00000003959	ARHGAP24
ENSBTAG00000023976	ARHGAP25
ENSBTAG00000027151	ARHGAP26
ENSBTAG00000000571	ARHGAP27
ENSBTAG00000004190	ARHGAP29
ENSBTAG00000015905	ARHGAP32
ENSBTAG00000015543	ARHGAP35
ENSBTAG00000004423	ARHGAP42
ENSBTAG00000021938	ARHGAP44
ENSBTAG00000027024	ARHGAP5
ENSBTAG00000008858	ARHGAP8
ENSBTAG00000030209	ARHGDIA
ENSBTAG00000027854	ARHGDIG
ENSBTAG00000018912	ARHGEF1
ENSBTAG00000000684	ARHGEF10L
ENSBTAG00000021343	ARHGEF12
ENSBTAG00000020837	ARHGEF16
ENSBTAG00000040507	ARHGEF18
ENSBTAG00000000113	ARHGEF2
ENSBTAG00000013439	ARHGEF26
ENSBTAG00000005633	ARHGEF28
ENSBTAG00000014091	ARHGEF3
ENSBTAG00000017039	ARHGEF33
ENSBTAG00000015419	ARHGEF37
ENSBTAG00000008797	ARHGEF38
ENSBTAG00000011416	ARHGEF39
ENSBTAG00000015834	ARHGEF4
ENSBTAG00000013401	ARHGEF40
ENSBTAG00000020726	ARHGEF7
ENSBTAG00000012729	ARHGEF9
ENSBTAG00000001024	ARID1A
ENSBTAG00000002728	ARID1B
ENSBTAG00000011087	ARID2
ENSBTAG00000011828	ARID3B
ENSBTAG00000018898	ARID4A
ENSBTAG00000000222	ARID4B
ENSBTAG00000051333	ARID5B
ENSBTAG00000006708	ARIH1
ENSBTAG00000005488	ARIH2
ENSBTAG00000011883	ARL 1.00
ENSBTAG00000025345	ARL 10.00
ENSBTAG00000019834	ARL 15.00
ENSBTAG00000053129	ARL 16.00
ENSBTAG00000002238	ARL 2.00
ENSBTAG00000004318	ARL 3.00
ENSBTAG00000010091	ARL 6.00
ENSBTAG00000005155	ARL13B
ENSBTAG00000012417	ARL14EP
ENSBTAG00000039618	ARL14EPL
ENSBTAG00000004844	ARL2BP
ENSBTAG00000002869	ARL4A
ENSBTAG00000002293	ARL5A
ENSBTAG00000043964	ARL5B
ENSBTAG00000049516	ARL6IP1
ENSBTAG00000001594	ARL6IP4
ENSBTAG00000021506	ARL6IP5
ENSBTAG00000001435	ARL6IP6
ENSBTAG00000015901	ARMC1
ENSBTAG00000014161	ARMC10
ENSBTAG00000010877	ARMC12
ENSBTAG00000036087	ARMC2
ENSBTAG00000013291	ARMC6
ENSBTAG00000014799	ARMC7
ENSBTAG00000019952	ARMC8
ENSBTAG00000018502	ARMC9
ENSBTAG00000010114	ARMCX5
ENSBTAG00000011822	ARMH1
ENSBTAG00000013120	ARMH3
ENSBTAG00000020880	ARMH4
ENSBTAG00000004098	ARMT1
ENSBTAG00000021037	ARNT
ENSBTAG00000012351	ARNT2
ENSBTAG00000013029	ARNTL
ENSBTAG00000004242	ARPC1A
ENSBTAG00000046248	ARPC1B
ENSBTAG00000010386	ARPC2
ENSBTAG00000005345	ARPC3
ENSBTAG00000007964	ARPC4
ENSBTAG00000045582	ARPC5
ENSBTAG00000015278	ARPC5L
ENSBTAG00000027059	ARPIN
ENSBTAG00000011022	ARPP19
ENSBTAG00000007732	ARPP21
ENSBTAG00000012147	ARRDC1
ENSBTAG00000039335	ARRDC2
ENSBTAG00000007116	ARRDC3
ENSBTAG00000018252	ARRDC4
ENSBTAG00000016053	ARSA
ENSBTAG00000008341	ARSB
ENSBTAG00000010954	ART3
ENSBTAG00000021822	ARV1
ENSBTAG00000036127	AS3MT
ENSBTAG00000011257	ASAH1
ENSBTAG00000003185	ASAP1
ENSBTAG00000002329	ASAP2
ENSBTAG00000012263	ASAP3
ENSBTAG00000019458	ASB3
ENSBTAG00000008973	ASB6
ENSBTAG00000010514	ASB7
ENSBTAG00000000289	ASB8
ENSBTAG00000009198	ASB9
ENSBTAG00000000392	ASCC1
ENSBTAG00000002452	ASCC2
ENSBTAG00000020482	ASCC3
ENSBTAG00000004085	ASF1B
ENSBTAG00000012071	ASGR1
ENSBTAG00000003954	ASH1L
ENSBTAG00000000978	ASH2L
ENSBTAG00000020537	ASIC4
ENSBTAG00000015314	ASL
ENSBTAG00000049541	ASMT
ENSBTAG00000046514	ASMTL
ENSBTAG00000003222	ASNS
ENSBTAG00000000492	ASNSD1
ENSBTAG00000026283	ASPH
ENSBTAG00000037832	ASPHD2
ENSBTAG00000007860	ASPM
ENSBTAG00000004632	ASPSCR1
ENSBTAG00000006910	ASRGL1
ENSBTAG00000007462	ASTE1
ENSBTAG00000025667	ASTN2
ENSBTAG00000019983	ASXL2
ENSBTAG00000047003	ASXL3
ENSBTAG00000000169	ASZ1
ENSBTAG00000000806	ATAD1
ENSBTAG00000051782	ATAD2
ENSBTAG00000017255	ATAD2B
ENSBTAG00000018383	ATAD5
ENSBTAG00000006941	ATAT1
ENSBTAG00000018375	ATCAY
ENSBTAG00000003178	ATE1
ENSBTAG00000018131	ATF1
ENSBTAG00000002295	ATF2
ENSBTAG00000017462	ATF4
ENSBTAG00000005227	ATF6
ENSBTAG00000008794	ATF6B
ENSBTAG00000005863	ATF7
ENSBTAG00000003221	ATF7IP
ENSBTAG00000010198	ATF7IP2
ENSBTAG00000038117	ATG10
ENSBTAG00000000510	ATG101
ENSBTAG00000017525	ATG12
ENSBTAG00000017325	ATG13
ENSBTAG00000003928	ATG16L1
ENSBTAG00000019059	ATG16L2
ENSBTAG00000007058	ATG2A
ENSBTAG00000012833	ATG2B
ENSBTAG00000009084	ATG3
ENSBTAG00000015401	ATG4B
ENSBTAG00000010124	ATG4C
ENSBTAG00000010727	ATG4D
ENSBTAG00000005400	ATG5
ENSBTAG00000035827	ATG7
ENSBTAG00000020608	ATG9A
ENSBTAG00000019274	ATIC
ENSBTAG00000014312	ATL1
ENSBTAG00000016167	ATL2
ENSBTAG00000003330	ATL3
ENSBTAG00000003111	ATM
ENSBTAG00000008213	ATMIN
ENSBTAG00000018828	ATN1
ENSBTAG00000017521	ATOH7
ENSBTAG00000024958	ATOSA
ENSBTAG00000008340	ATOX1
ENSBTAG00000027081	ATP10A
ENSBTAG00000016841	ATP10B
ENSBTAG00000000473	ATP10D
ENSBTAG00000000446	ATP11A
ENSBTAG00000000290	ATP11B
ENSBTAG00000016484	ATP11C
ENSBTAG00000014486	ATP12A
ENSBTAG00000007128	ATP13A1
ENSBTAG00000013204	ATP13A3
ENSBTAG00000001246	ATP1A1
ENSBTAG00000002688	ATP1B1
ENSBTAG00000014140	ATP1B3
ENSBTAG00000008920	ATP1B4
ENSBTAG00000017543	ATP23
ENSBTAG00000001398	ATP2A2
ENSBTAG00000009552	ATP2B1
ENSBTAG00000014059	ATP2B4
ENSBTAG00000011626	ATP2C1
ENSBTAG00000000945	ATP2C2
ENSBTAG00000002507	ATP5F1A
ENSBTAG00000013315	ATP5F1B
ENSBTAG00000013930	ATP5F1C
ENSBTAG00000000550	ATP5F1D
ENSBTAG00000039208	ATP5F1E
ENSBTAG00000006342	ATP5IF1
ENSBTAG00000018339	ATP5MC1
ENSBTAG00000005735	ATP5MC2
ENSBTAG00000002944	ATP5MC3
ENSBTAG00000017496	ATP5ME
ENSBTAG00000002094	ATP5MF
ENSBTAG00000026886	ATP5MJ
ENSBTAG00000006441	ATP5PB
ENSBTAG00000021227	ATP5PD
ENSBTAG00000018278	ATP5PO
ENSBTAG00000043584	ATP6
ENSBTAG00000012117	ATP6AP1
ENSBTAG00000050733	ATP6AP1L
ENSBTAG00000017801	ATP6AP2
ENSBTAG00000019218	ATP6V0A1
ENSBTAG00000007272	ATP6V0A2
ENSBTAG00000004263	ATP6V0A4
ENSBTAG00000018889	ATP6V0B
ENSBTAG00000015100	ATP6V0E1
ENSBTAG00000006022	ATP6V0E2
ENSBTAG00000002703	ATP6V1A
ENSBTAG00000010620	ATP6V1B1
ENSBTAG00000018646	ATP6V1B2
ENSBTAG00000013513	ATP6V1C1
ENSBTAG00000016309	ATP6V1D
ENSBTAG00000014238	ATP6V1E1
ENSBTAG00000007572	ATP6V1F
ENSBTAG00000000203	ATP6V1G1
ENSBTAG00000003450	ATP6V1H
ENSBTAG00000010018	ATP7A
ENSBTAG00000010353	ATP7B
ENSBTAG00000043564	ATP8
ENSBTAG00000011156	ATP8A1
ENSBTAG00000005738	ATP8B1
ENSBTAG00000011936	ATP8B4
ENSBTAG00000007962	ATP9A
ENSBTAG00000001224	ATP9B
ENSBTAG00000000094	ATPAF1
ENSBTAG00000008801	ATPAF2
ENSBTAG00000017885	ATPSCKMT
ENSBTAG00000011529	ATR
ENSBTAG00000031185	ATRAID
ENSBTAG00000008399	ATRIP
ENSBTAG00000003848	ATRN
ENSBTAG00000017709	ATRNL1
ENSBTAG00000038434	ATRX
ENSBTAG00000019675	ATXN1
ENSBTAG00000009351	ATXN10
ENSBTAG00000022069	ATXN2
ENSBTAG00000032087	ATXN2L
ENSBTAG00000005786	ATXN3
ENSBTAG00000011287	ATXN7
ENSBTAG00000002037	ATXN7L1
ENSBTAG00000049733	ATXN7L1
ENSBTAG00000009042	ATXN7L2
ENSBTAG00000035083	ATXN7L3B
ENSBTAG00000047649	AUH
ENSBTAG00000021786	AUNIP
ENSBTAG00000013009	AURKA
ENSBTAG00000004874	AURKAIP1
ENSBTAG00000001717	AURKB
ENSBTAG00000003261	AURKC
ENSBTAG00000002083	AUTS2
ENSBTAG00000044029	AVEN
ENSBTAG00000003114	AVL9
ENSBTAG00000023947	AVPI1
ENSBTAG00000002164	AXDND1
ENSBTAG00000016577	AXIN1
ENSBTAG00000030162	AXIN2
ENSBTAG00000004117	AZI2
ENSBTAG00000007943	AZIN1
ENSBTAG00000020548	AZIN2
ENSBTAG00000045829	AZU1
ENSBTAG00000012330	B2M
ENSBTAG00000025669	B3GALT4
ENSBTAG00000037523	B3GALT6
ENSBTAG00000016950	B3GAT3
ENSBTAG00000033412	B3GLCT
ENSBTAG00000018046	B3GNT2
ENSBTAG00000046750	B3GNT3
ENSBTAG00000004197	B3GNT4
ENSBTAG00000052072	B3GNTL1
ENSBTAG00000015249	B4GALT1
ENSBTAG00000021897	B4GALT3
ENSBTAG00000001390	B4GALT4
ENSBTAG00000012626	B4GALT5
ENSBTAG00000044063	B4GALT6
ENSBTAG00000001767	B4GALT7
ENSBTAG00000022238	B4GAT1
ENSBTAG00000017790	B9D1
ENSBTAG00000026242	BAALC
ENSBTAG00000012587	BABAM1
ENSBTAG00000031335	BABAM2
ENSBTAG00000019365	BACE1
ENSBTAG00000000394	BACE2
ENSBTAG00000004139	BACH1
ENSBTAG00000012511	BAD
ENSBTAG00000017845	BAG1
ENSBTAG00000005355	BAG2
ENSBTAG00000013641	BAG3
ENSBTAG00000013143	BAG4
ENSBTAG00000019685	BAG6
ENSBTAG00000004420	BAHD1
ENSBTAG00000019044	BAIAP2
ENSBTAG00000019181	BAIAP2L1
ENSBTAG00000014100	BAIAP3
ENSBTAG00000003045	BAMBI
ENSBTAG00000031875	BANF1
ENSBTAG00000023745	BANP
ENSBTAG00000045817	BAP1
ENSBTAG00000033690	BARD1
ENSBTAG00000005938	BARHL2
ENSBTAG00000004468	BARX1
ENSBTAG00000020643	BARX2
ENSBTAG00000048565	BASP1
ENSBTAG00000013340	BAX
ENSBTAG00000020164	BAZ1A
ENSBTAG00000005197	BAZ1B
ENSBTAG00000017840	BAZ2A
ENSBTAG00000020654	BAZ2B
ENSBTAG00000046362	BBIP1
ENSBTAG00000014150	BBLN
ENSBTAG00000050467	BBS10
ENSBTAG00000007564	BBS12
ENSBTAG00000014923	BBS2
ENSBTAG00000007614	BBS4
ENSBTAG00000010736	BBS5
ENSBTAG00000004945	BBS7
ENSBTAG00000006528	BBS9
ENSBTAG00000006893	BBX
ENSBTAG00000020547	BCAP31
ENSBTAG00000012002	BCAR1
ENSBTAG00000003245	BCAR3
ENSBTAG00000048279	BCAR4
ENSBTAG00000016705	BCAS2
ENSBTAG00000002663	BCAS3
ENSBTAG00000038929	BCAS4
ENSBTAG00000013825	BCAT1
ENSBTAG00000005792	BCCIP
ENSBTAG00000012096	BCKDHB
ENSBTAG00000010524	BCKDK
ENSBTAG00000013851	BCL10
ENSBTAG00000006526	BCL2L1
ENSBTAG00000024105	BCL2L11
ENSBTAG00000006638	BCL2L12
ENSBTAG00000047225	BCL2L14
ENSBTAG00000019692	BCL2L2
ENSBTAG00000009493	BCL3
ENSBTAG00000001511	BCL6
ENSBTAG00000020854	BCL6B
ENSBTAG00000032517	BCL7A
ENSBTAG00000020544	BCL7B
ENSBTAG00000008412	BCL7C
ENSBTAG00000002422	BCL9
ENSBTAG00000007802	BCLAF1
ENSBTAG00000021962	BCLAF3
ENSBTAG00000030600	BCNT2
ENSBTAG00000047339	BCOR
ENSBTAG00000004962	BCORL1
ENSBTAG00000003813	BCS1L
ENSBTAG00000000448	BDH1
ENSBTAG00000008134	BDNF
ENSBTAG00000000363	BDP1
ENSBTAG00000009762	BEAN1
ENSBTAG00000019914	BECN1
ENSBTAG00000005567	BEND4
ENSBTAG00000020800	BEND7
ENSBTAG00000003424	BET1
ENSBTAG00000006026	BEX3
ENSBTAG00000021521	BFAR
ENSBTAG00000002255	BHMT
ENSBTAG00000010694	BICC1
ENSBTAG00000006734	BICD1
ENSBTAG00000046549	BICD2
ENSBTAG00000003696	BICDL1
ENSBTAG00000019920	BICDL2
ENSBTAG00000014814	BICRAL
ENSBTAG00000013988	BID
ENSBTAG00000008897	BIN2
ENSBTAG00000005470	BIN3
ENSBTAG00000035735	BIRC2
ENSBTAG00000024918	BIRC3
ENSBTAG00000013573	BIRC5
ENSBTAG00000027932	BIRC6
ENSBTAG00000020301	BLM
ENSBTAG00000021370	BLMH
ENSBTAG00000011918	BLOC1S1
ENSBTAG00000010739	BLOC1S2
ENSBTAG00000003766	BLOC1S4
ENSBTAG00000039732	BLOC1S5
ENSBTAG00000012250	BLOC1S6
ENSBTAG00000006040	BLTP3B
ENSBTAG00000013414	BLVRA
ENSBTAG00000010508	BLVRB
ENSBTAG00000002690	BLZF1
ENSBTAG00000015584	BMI1
ENSBTAG00000045782	BMP15
ENSBTAG00000001126	BMP2K
ENSBTAG00000017642	BMP3
ENSBTAG00000003835	BMP4
ENSBTAG00000019234	BMP6
ENSBTAG00000015362	BMP7
ENSBTAG00000000231	BMPR1A
ENSBTAG00000002081	BMPR1B
ENSBTAG00000006420	BMPR2
ENSBTAG00000012878	BMS1
ENSBTAG00000007608	BMT2
ENSBTAG00000015462	BNC1
ENSBTAG00000003669	BNC2
ENSBTAG00000002021	BNIP1
ENSBTAG00000013493	BNIP2
ENSBTAG00000017804	BNIP3
ENSBTAG00000021307	BNIP3L
ENSBTAG00000017617	BNIP5
ENSBTAG00000015345	BNIPL
ENSBTAG00000013909	BOC
ENSBTAG00000034598	BOD1
ENSBTAG00000004316	BOD1L1
ENSBTAG00000015730	BOLA-DMA
ENSBTAG00000006050	BOLA1
ENSBTAG00000050675	BOLA3
ENSBTAG00000031614	BOLL
ENSBTAG00000009811	BOP 1.00
ENSBTAG00000019886	BORA
ENSBTAG00000008989	BORCS5
ENSBTAG00000025817	BORCS8
ENSBTAG00000008895	BPGM
ENSBTAG00000006379	BPHL
ENSBTAG00000004064	BPNT1
ENSBTAG00000015637	BPNT2
ENSBTAG00000014598	BPTF
ENSBTAG00000021761	BRAF
ENSBTAG00000001168	BRAP
ENSBTAG00000022520	BRCA1
ENSBTAG00000000988	BRCA2
ENSBTAG00000007817	BRCC3
ENSBTAG00000046760	BRD1
ENSBTAG00000011074	BRD2
ENSBTAG00000010582	BRD3
ENSBTAG00000002495	BRD4
ENSBTAG00000021575	BRD7
ENSBTAG00000008753	BRD8
ENSBTAG00000006971	BRD9
ENSBTAG00000003724	BRDT
ENSBTAG00000012753	BRF1
ENSBTAG00000027665	BRF2
ENSBTAG00000022825	BRI3
ENSBTAG00000001543	BRI3BP
ENSBTAG00000013715	BRINP2
ENSBTAG00000012068	BRIP1
ENSBTAG00000019211	BRIX1
ENSBTAG00000016098	BRK1
ENSBTAG00000017689	BRMS1
ENSBTAG00000018400	BRMS1L
ENSBTAG00000007595	BROX
ENSBTAG00000007776	BRPF1
ENSBTAG00000013316	BRPF3
ENSBTAG00000013602	BRWD1
ENSBTAG00000016230	BRWD3
ENSBTAG00000002503	BSCL2
ENSBTAG00000020655	BSDC1
ENSBTAG00000016648	BSG
ENSBTAG00000023434	BSP1
ENSBTAG00000044155	BSPRY
ENSBTAG00000013994	BSX
ENSBTAG00000016104	BTAF1
ENSBTAG00000021341	BTBD1
ENSBTAG00000013033	BTBD10
ENSBTAG00000027064	BTBD11
ENSBTAG00000039529	BTBD19
ENSBTAG00000048432	BTBD3
ENSBTAG00000046185	BTBD7
ENSBTAG00000006167	BTBD8
ENSBTAG00000000529	BTBD9
ENSBTAG00000010012	BTF3
ENSBTAG00000011025	BTF3L4
ENSBTAG00000020330	BTG1
ENSBTAG00000015711	BTG2
ENSBTAG00000018704	BTG3
ENSBTAG00000034346	BTG4
ENSBTAG00000007476	BTRC
ENSBTAG00000021181	BUB1
ENSBTAG00000007237	BUB1B
ENSBTAG00000017913	BUB3
ENSBTAG00000016855	BUD13
ENSBTAG00000017067	BUD23
ENSBTAG00000010101	BYSL
ENSBTAG00000006049	BZW1
ENSBTAG00000014262	BZW2
ENSBTAG00000047027	C10H14orf119
ENSBTAG00000045628	C10H15orf61
ENSBTAG00000046280	C11H2orf16
ENSBTAG00000016939	C11H2orf42
ENSBTAG00000012332	C11H2orf49
ENSBTAG00000018291	C11H2orf68
ENSBTAG00000040226	C11H2orf81
ENSBTAG00000020307	C11H9orf78
ENSBTAG00000032047	C12orf76
ENSBTAG00000000879	C14H8orf33
ENSBTAG00000022588	C14H8orf34
ENSBTAG00000015319	C14H8orf76
ENSBTAG00000046031	C14H8orf82
ENSBTAG00000051638	C14H8orf88
ENSBTAG00000049035	C14H8orf89
ENSBTAG00000001917	C15H11orf16
ENSBTAG00000008661	C15H11orf52
ENSBTAG00000006755	C15H11orf58
ENSBTAG00000008220	C15H11orf71
ENSBTAG00000051882	C16H1orf105
ENSBTAG00000014793	C16H1orf112
ENSBTAG00000024520	C16H1orf174
ENSBTAG00000038079	C16H1orf21
ENSBTAG00000051004	C16H1orf53
ENSBTAG00000002848	C16H1orf74
ENSBTAG00000021796	C17H12orf43
ENSBTAG00000044159	C17H4orf33
ENSBTAG00000033547	C17H4orf45
ENSBTAG00000017438	C17H5orf52
ENSBTAG00000023765	C18H16orf46
ENSBTAG00000052744	C18H16orf74
ENSBTAG00000003503	C18H16orf87
ENSBTAG00000020434	C18H19orf12
ENSBTAG00000054406	C18H19orf33
ENSBTAG00000018859	C18H19orf47
ENSBTAG00000011079	C18H19orf48
ENSBTAG00000053910	C19H17orf58
ENSBTAG00000020994	C19H17orf75
ENSBTAG00000006089	C19H17orf80
ENSBTAG00000046148	C19H17orf97
ENSBTAG00000049002	C1D
ENSBTAG00000004995	C1GALT1
ENSBTAG00000021410	C1GALT1C1
ENSBTAG00000001395	C1H21orf91
ENSBTAG00000005203	C1H3orf33
ENSBTAG00000007970	C1H3orf38
ENSBTAG00000005212	C1H3orf70
ENSBTAG00000012739	C1QBP
ENSBTAG00000032567	C1QL4
ENSBTAG00000017569	C20H5orf22
ENSBTAG00000007461	C20H5orf34
ENSBTAG00000054459	C20H5orf47
ENSBTAG00000021021	C21H15orf39
ENSBTAG00000016522	C21H15orf40
ENSBTAG00000001889	C22H3orf14
ENSBTAG00000006958	C23H6orf136
ENSBTAG00000047591	C23H6orf141
ENSBTAG00000020496	C23H6orf62
ENSBTAG00000002393	C23H6orf89
ENSBTAG00000011622	C24H18orf21
ENSBTAG00000032964	C24H18orf25
ENSBTAG00000021334	C24H18orf32
ENSBTAG00000008169	C24H18orf54
ENSBTAG00000022466	C24H18orf63
ENSBTAG00000002188	C25H16orf89
ENSBTAG00000051685	C25H7orf50
ENSBTAG00000011587	C26H10orf90
ENSBTAG00000034430	C27H4orf47
ENSBTAG00000010765	C28H1orf131
ENSBTAG00000023074	C28H1orf198
ENSBTAG00000004392	C29H11orf24
ENSBTAG00000003550	C29H11orf54
ENSBTAG00000006195	C29H11orf68
ENSBTAG00000010465	C29H11orf98
ENSBTAG00000015013	C2CD2L
ENSBTAG00000002907	C2CD3
ENSBTAG00000054229	C2CD3
ENSBTAG00000001673	C2CD5
ENSBTAG00000009952	C2H2orf69
ENSBTAG00000010599	C2H2orf76
ENSBTAG00000026994	C2H2orf88
ENSBTAG00000014325	C3H1orf109
ENSBTAG00000045776	C3H1orf122
ENSBTAG00000027936	C3H1orf146
ENSBTAG00000050790	C3H1orf226
ENSBTAG00000020026	C3H1orf43
ENSBTAG00000017386	C3H1orf50
ENSBTAG00000016326	C3H1orf52
ENSBTAG00000019445	C4H7orf31
ENSBTAG00000012210	C5
ENSBTAG00000018743	C5H12orf29
ENSBTAG00000053303	C5H12orf4
ENSBTAG00000019429	C6H4orf17
ENSBTAG00000006643	C6H4orf19
ENSBTAG00000048273	C6H4orf3
ENSBTAG00000031395	C6H4orf48
ENSBTAG00000049554	C6orf52
ENSBTAG00000051357	C7H19orf25
ENSBTAG00000002525	C7H19orf53
ENSBTAG00000016937	C7H19orf67
ENSBTAG00000013112	C7H5orf15
ENSBTAG00000012762	C7H5orf24
ENSBTAG00000017835	C7H5orf63
ENSBTAG00000003775	C8B
ENSBTAG00000013231	C8H9orf40
ENSBTAG00000009596	C8H9orf43
ENSBTAG00000006478	C8H9orf64
ENSBTAG00000006831	C8H9orf85
ENSBTAG00000015485	C9H6orf118
ENSBTAG00000003925	C9H6orf120
ENSBTAG00000017879	C9H6orf163
ENSBTAG00000010059	C9orf72
ENSBTAG00000019390	CA12
ENSBTAG00000017733	CA2
ENSBTAG00000015214	CA3
ENSBTAG00000009515	CA6
ENSBTAG00000017529	CA8
ENSBTAG00000011420	CA9
ENSBTAG00000001223	CAAP1
ENSBTAG00000040055	CAB39
ENSBTAG00000034222	CAB39L
ENSBTAG00000010967	CABCOCO1
ENSBTAG00000024708	CABIN1
ENSBTAG00000020797	CABLES2
ENSBTAG00000015097	CACFD1
ENSBTAG00000016455	CACHD1
ENSBTAG00000010026	CACNA1D
ENSBTAG00000020887	CACNA1E
ENSBTAG00000020569	CACNA2D1
ENSBTAG00000009489	CACNA2D2
ENSBTAG00000013117	CACNA2D3
ENSBTAG00000022000	CACNB2
ENSBTAG00000021808	CACNB3
ENSBTAG00000002297	CACNB4
ENSBTAG00000001404	CACNG3
ENSBTAG00000010373	CACTIN
ENSBTAG00000022808	CACUL1
ENSBTAG00000001107	CACYBP
ENSBTAG00000017894	CAD
ENSBTAG00000000977	CADM1
ENSBTAG00000003217	CADM3
ENSBTAG00000005321	CADPS
ENSBTAG00000005110	CADPS2
ENSBTAG00000015016	CALCOCO1
ENSBTAG00000007935	CALCOCO2
ENSBTAG00000017458	CALCR
ENSBTAG00000032705	CALM
ENSBTAG00000025644	CALM1
ENSBTAG00000001575	CALM2
ENSBTAG00000014583	CALM3
ENSBTAG00000025822	CALML4
ENSBTAG00000043969	CALN1
ENSBTAG00000015114	CALR
ENSBTAG00000016481	CALU
ENSBTAG00000007780	CAMK1
ENSBTAG00000014463	CAMK2D
ENSBTAG00000012667	CAMK2G
ENSBTAG00000005657	CAMK2N2
ENSBTAG00000035662	CAMK4
ENSBTAG00000010815	CAMKK2
ENSBTAG00000032519	CAMKMT
ENSBTAG00000004878	CAMKV
ENSBTAG00000021519	CAMLG
ENSBTAG00000006008	CAMSAP1
ENSBTAG00000008153	CAMSAP2
ENSBTAG00000011356	CAMSAP3
ENSBTAG00000014602	CAMTA1
ENSBTAG00000009939	CAND1
ENSBTAG00000015273	CAND2
ENSBTAG00000048107	CANX
ENSBTAG00000013363	CAP1
ENSBTAG00000005432	CAPG
ENSBTAG00000013239	CAPN12
ENSBTAG00000015865	CAPN14
ENSBTAG00000012778	CAPN2
ENSBTAG00000006479	CAPN7
ENSBTAG00000014872	CAPNS1
ENSBTAG00000016744	CAPRIN1
ENSBTAG00000019373	CAPRIN2
ENSBTAG00000014295	CAPZA1
ENSBTAG00000004072	CAPZA2
ENSBTAG00000004554	CAPZB
ENSBTAG00000015044	CARD10
ENSBTAG00000015261	CARD14
ENSBTAG00000011202	CARD19
ENSBTAG00000016000	CARF
ENSBTAG00000048459	CARHSP1
ENSBTAG00000012048	CARM1
ENSBTAG00000016549	CARMIL1
ENSBTAG00000018900	CARMIL2
ENSBTAG00000008204	CARNMT1
ENSBTAG00000010777	CARS1
ENSBTAG00000011471	CARS2
ENSBTAG00000006250	CASC3
ENSBTAG00000009109	CASD1
ENSBTAG00000020136	CASK
ENSBTAG00000007220	CASKIN2
ENSBTAG00000050239	CASP1
ENSBTAG00000018159	CASP2
ENSBTAG00000015874	CASP3
ENSBTAG00000012537	CASP6
ENSBTAG00000011313	CASP8AP2
ENSBTAG00000002472	CASP9
ENSBTAG00000003865	CASR
ENSBTAG00000000874	CAST
ENSBTAG00000018084	CASTOR1
ENSBTAG00000020980	CAT
ENSBTAG00000032130	CATSPER2
ENSBTAG00000018709	CATSPERB
ENSBTAG00000000621	CATSPERG
ENSBTAG00000049397	CAV2
ENSBTAG00000016103	CBFB
ENSBTAG00000006817	CBL
ENSBTAG00000013057	CBLB
ENSBTAG00000018348	CBLL1
ENSBTAG00000017524	CBLN4
ENSBTAG00000023384	CBR1
ENSBTAG00000018688	CBR3
ENSBTAG00000022013	CBR4
ENSBTAG00000000160	CBS
ENSBTAG00000002949	CBX1
ENSBTAG00000038306	CBX2
ENSBTAG00000049437	CBX3
ENSBTAG00000049156	CBX4
ENSBTAG00000006246	CBX5
ENSBTAG00000009107	CBX8
ENSBTAG00000006588	CBY1
ENSBTAG00000006068	CC2D1A
ENSBTAG00000015896	CC2D1B
ENSBTAG00000018638	CC2D2A
ENSBTAG00000033457	CCAR1
ENSBTAG00000005469	CCAR2
ENSBTAG00000008723	CCBE1
ENSBTAG00000006726	CCDC102B
ENSBTAG00000011517	CCDC106
ENSBTAG00000011413	CCDC107
ENSBTAG00000001898	CCDC112
ENSBTAG00000015841	CCDC115
ENSBTAG00000003557	CCDC117
ENSBTAG00000011311	CCDC12
ENSBTAG00000004604	CCDC124
ENSBTAG00000017011	CCDC125
ENSBTAG00000013010	CCDC126
ENSBTAG00000013015	CCDC13
ENSBTAG00000021173	CCDC134
ENSBTAG00000011002	CCDC136
ENSBTAG00000000356	CCDC137
ENSBTAG00000000157	CCDC138
ENSBTAG00000000566	CCDC14
ENSBTAG00000009341	CCDC146
ENSBTAG00000004267	CCDC148
ENSBTAG00000021940	CCDC149
ENSBTAG00000003985	CCDC15
ENSBTAG00000017695	CCDC150
ENSBTAG00000036349	CCDC160
ENSBTAG00000012069	CCDC167
ENSBTAG00000015788	CCDC171
ENSBTAG00000032299	CCDC172
ENSBTAG00000038298	CCDC174
ENSBTAG00000027321	CCDC18
ENSBTAG00000020264	CCDC181
ENSBTAG00000020233	CCDC186
ENSBTAG00000004975	CCDC191
ENSBTAG00000014234	CCDC196
ENSBTAG00000013277	CCDC22
ENSBTAG00000006547	CCDC25
ENSBTAG00000015516	CCDC28A
ENSBTAG00000040490	CCDC3
ENSBTAG00000004585	CCDC30
ENSBTAG00000025593	CCDC32
ENSBTAG00000021346	CCDC34
ENSBTAG00000016274	CCDC38
ENSBTAG00000001969	CCDC39
ENSBTAG00000016017	CCDC40
ENSBTAG00000018416	CCDC42
ENSBTAG00000005693	CCDC43
ENSBTAG00000011834	CCDC47
ENSBTAG00000006945	CCDC50
ENSBTAG00000019321	CCDC57
ENSBTAG00000036282	CCDC59
ENSBTAG00000003189	CCDC6
ENSBTAG00000004693	CCDC60
ENSBTAG00000005819	CCDC61
ENSBTAG00000003527	CCDC62
ENSBTAG00000032353	CCDC63
ENSBTAG00000000049	CCDC77
ENSBTAG00000006581	CCDC82
ENSBTAG00000012394	CCDC85A
ENSBTAG00000025181	CCDC85C
ENSBTAG00000014215	CCDC86
ENSBTAG00000004342	CCDC87
ENSBTAG00000017469	CCDC88A
ENSBTAG00000000838	CCDC88C
ENSBTAG00000014117	CCDC9
ENSBTAG00000007479	CCDC90B
ENSBTAG00000012448	CCDC91
ENSBTAG00000020346	CCDC92
ENSBTAG00000010221	CCDC93
ENSBTAG00000047810	CCDC96
ENSBTAG00000008832	CCL1
ENSBTAG00000005581	CCL25
ENSBTAG00000025250	CCL3
ENSBTAG00000008090	CCM2
ENSBTAG00000006367	CCN2
ENSBTAG00000017205	CCN6
ENSBTAG00000007284	CCNA1
ENSBTAG00000004943	CCNA2
ENSBTAG00000014239	CCNB1
ENSBTAG00000008466	CCNB1IP1
ENSBTAG00000005269	CCNB2
ENSBTAG00000046286	CCNB3
ENSBTAG00000015744	CCNC
ENSBTAG00000010106	CCND3
ENSBTAG00000013032	CCNDBP1
ENSBTAG00000004735	CCNE1
ENSBTAG00000004906	CCNE2
ENSBTAG00000024884	CCNF
ENSBTAG00000006607	CCNG1
ENSBTAG00000021768	CCNG2
ENSBTAG00000009566	CCNH
ENSBTAG00000000599	CCNI
ENSBTAG00000033685	CCNJ
ENSBTAG00000018636	CCNK
ENSBTAG00000003851	CCNL1
ENSBTAG00000004873	CCNL2
ENSBTAG00000047594	CCNO
ENSBTAG00000046626	CCNP
ENSBTAG00000011350	CCNQ
ENSBTAG00000005861	CCNT1
ENSBTAG00000014158	CCNT2
ENSBTAG00000005492	CCNY
ENSBTAG00000016297	CCNYL1
ENSBTAG00000003960	CCP110
ENSBTAG00000012741	CCPG1
ENSBTAG00000015483	CCR8
ENSBTAG00000004343	CCS
ENSBTAG00000000079	CCSAP
ENSBTAG00000019808	CCSER1
ENSBTAG00000017611	CCSER2
ENSBTAG00000019156	CCT2
ENSBTAG00000006370	CCT3
ENSBTAG00000004531	CCT4
ENSBTAG00000017889	CCT5
ENSBTAG00000008184	CCT6A
ENSBTAG00000020338	CCT6B
ENSBTAG00000012756	CCT7
ENSBTAG00000014233	CCT8
ENSBTAG00000003288	CCZ1
ENSBTAG00000013222	CD109
ENSBTAG00000019569	CD151
ENSBTAG00000017992	CD164
ENSBTAG00000019728	CD164L2
ENSBTAG00000033319	CD200
ENSBTAG00000012700	CD247
ENSBTAG00000014725	CD27
ENSBTAG00000000095	CD274
ENSBTAG00000019734	CD276
ENSBTAG00000000322	CD2AP
ENSBTAG00000015486	CD2BP2
ENSBTAG00000038195	CD302
ENSBTAG00000004403	CD320
ENSBTAG00000017866	CD36
ENSBTAG00000020736	CD40
ENSBTAG00000011578	CD44
ENSBTAG00000005397	CD46
ENSBTAG00000003585	CD47
ENSBTAG00000006984	CD55
ENSBTAG00000040131	CD58
ENSBTAG00000002302	CD59
ENSBTAG00000011931	CD63
ENSBTAG00000047495	CD81
ENSBTAG00000014764	CD9
ENSBTAG00000052670	CD99L2
ENSBTAG00000052516	CDA
ENSBTAG00000002271	CDADC1
ENSBTAG00000019511	CDC123
ENSBTAG00000031439	CDC14A
ENSBTAG00000011589	CDC14B
ENSBTAG00000019971	CDC16
ENSBTAG00000009819	CDC20
ENSBTAG00000021959	CDC20B
ENSBTAG00000008759	CDC23
ENSBTAG00000009586	CDC25A
ENSBTAG00000008436	CDC25B
ENSBTAG00000005293	CDC25C
ENSBTAG00000014430	CDC26
ENSBTAG00000002726	CDC27
ENSBTAG00000002098	CDC34
ENSBTAG00000011699	CDC37
ENSBTAG00000017137	CDC37L1
ENSBTAG00000000409	CDC40
ENSBTAG00000001700	CDC42
ENSBTAG00000022777	CDC42BPA
ENSBTAG00000016456	CDC42BPB
ENSBTAG00000023736	CDC42EP3
ENSBTAG00000053044	CDC42EP4
ENSBTAG00000005961	CDC42SE2
ENSBTAG00000004286	CDC45
ENSBTAG00000020012	CDC5L
ENSBTAG00000016307	CDC7
ENSBTAG00000016703	CDC73
ENSBTAG00000002756	CDCA2
ENSBTAG00000031242	CDCA4
ENSBTAG00000026971	CDCA5
ENSBTAG00000003458	CDCA7
ENSBTAG00000014326	CDCA8
ENSBTAG00000012482	CDCP1
ENSBTAG00000015991	CDH1
ENSBTAG00000011530	CDH15
ENSBTAG00000037844	CDH18
ENSBTAG00000021497	CDH23
ENSBTAG00000033248	CDH3
ENSBTAG00000014488	CDH7
ENSBTAG00000001231	CDHR1
ENSBTAG00000002179	CDIN1
ENSBTAG00000018938	CDIP1
ENSBTAG00000007954	CDIPT
ENSBTAG00000010109	CDK1
ENSBTAG00000033333	CDK10
ENSBTAG00000010737	CDK11B
ENSBTAG00000013238	CDK12
ENSBTAG00000001528	CDK13
ENSBTAG00000048664	CDK14
ENSBTAG00000016769	CDK16
ENSBTAG00000001510	CDK17
ENSBTAG00000007288	CDK19
ENSBTAG00000004021	CDK2
ENSBTAG00000015171	CDK20
ENSBTAG00000020504	CDK2AP1
ENSBTAG00000002121	CDK2AP2
ENSBTAG00000010509	CDK3
ENSBTAG00000007160	CDK4
ENSBTAG00000007766	CDK5
ENSBTAG00000004475	CDK5R1
ENSBTAG00000018535	CDK5RAP1
ENSBTAG00000006532	CDK5RAP2
ENSBTAG00000014202	CDK5RAP3
ENSBTAG00000011046	CDK7
ENSBTAG00000016737	CDK8
ENSBTAG00000004695	CDK9
ENSBTAG00000025589	CDKAL1
ENSBTAG00000014038	CDKL2
ENSBTAG00000007428	CDKL5
ENSBTAG00000008353	CDKN1A
ENSBTAG00000018254	CDKN1B
ENSBTAG00000031184	CDKN1C
ENSBTAG00000034220	CDKN2A
ENSBTAG00000000957	CDKN2AIP
ENSBTAG00000010984	CDKN2AIPNL
ENSBTAG00000010731	CDKN2D
ENSBTAG00000019496	CDKN3
ENSBTAG00000016450	CDNF
ENSBTAG00000017442	CDO1
ENSBTAG00000009315	CDON
ENSBTAG00000008065	CDPF1
ENSBTAG00000018050	CDR2
ENSBTAG00000045787	CDS1
ENSBTAG00000006066	CDS2
ENSBTAG00000000638	CDT1
ENSBTAG00000035556	CDV3
ENSBTAG00000012014	CDX1
ENSBTAG00000001819	CDX2
ENSBTAG00000016397	CDYL
ENSBTAG00000017112	CDYL2
ENSBTAG00000015313	CEACAM19
ENSBTAG00000046307	CEBPD
ENSBTAG00000039770	CEBPZ
ENSBTAG00000048620	CEBPZOS
ENSBTAG00000009704	CECR2
ENSBTAG00000002520	CELF1
ENSBTAG00000008937	CELF2
ENSBTAG00000004940	CELF4
ENSBTAG00000014092	CELF6
ENSBTAG00000018804	CELSR2
ENSBTAG00000005090	CEMIP2
ENSBTAG00000017932	CENATAC
ENSBTAG00000023938	CENPA
ENSBTAG00000001323	CENPC
ENSBTAG00000009035	CENPE
ENSBTAG00000024449	CENPF
ENSBTAG00000014246	CENPH
ENSBTAG00000021254	CENPI
ENSBTAG00000017048	CENPJ
ENSBTAG00000006925	CENPL
ENSBTAG00000009956	CENPM
ENSBTAG00000011635	CENPN
ENSBTAG00000015014	CENPO
ENSBTAG00000011814	CENPP
ENSBTAG00000013531	CENPS
ENSBTAG00000006404	CENPT
ENSBTAG00000013274	CENPV
ENSBTAG00000026704	CENPW
ENSBTAG00000004108	CENPX
ENSBTAG00000020014	CEP104
ENSBTAG00000033680	CEP112
ENSBTAG00000013184	CEP120
ENSBTAG00000021708	CEP128
ENSBTAG00000000875	CEP131
ENSBTAG00000009471	CEP135
ENSBTAG00000011661	CEP152
ENSBTAG00000003384	CEP162
ENSBTAG00000014137	CEP164
ENSBTAG00000007566	CEP170
ENSBTAG00000013192	CEP19
ENSBTAG00000013380	CEP192
ENSBTAG00000032640	CEP20
ENSBTAG00000006021	CEP250
ENSBTAG00000001902	CEP295
ENSBTAG00000008082	CEP350
ENSBTAG00000007413	CEP41
ENSBTAG00000014495	CEP43
ENSBTAG00000020055	CEP44
ENSBTAG00000016547	CEP57
ENSBTAG00000019410	CEP57L1
ENSBTAG00000007014	CEP63
ENSBTAG00000016717	CEP68
ENSBTAG00000018538	CEP70
ENSBTAG00000011405	CEP72
ENSBTAG00000010547	CEP76
ENSBTAG00000020752	CEP78
ENSBTAG00000004484	CEP83
ENSBTAG00000009579	CEP85
ENSBTAG00000012929	CEP85L
ENSBTAG00000004864	CEP89
ENSBTAG00000013464	CEP97
ENSBTAG00000020169	CEPT1
ENSBTAG00000038139	CERCAM
ENSBTAG00000009257	CERKL
ENSBTAG00000000099	CERS2
ENSBTAG00000006987	CERS3
ENSBTAG00000003434	CERS4
ENSBTAG00000017395	CERS5
ENSBTAG00000000081	CERT1
ENSBTAG00000007844	CETN2
ENSBTAG00000014373	CETN3
ENSBTAG00000016147	CETN4
ENSBTAG00000019402	CFAP100
ENSBTAG00000013874	CFAP20
ENSBTAG00000020373	CFAP20DC
ENSBTAG00000001090	CFAP210
ENSBTAG00000009057	CFAP221
ENSBTAG00000004187	CFAP251
ENSBTAG00000001135	CFAP276
ENSBTAG00000003059	CFAP298
ENSBTAG00000035776	CFAP299
ENSBTAG00000015309	CFAP300
ENSBTAG00000000542	CFAP36
ENSBTAG00000019589	CFAP410
ENSBTAG00000043970	CFAP418
ENSBTAG00000014574	CFAP43
ENSBTAG00000017823	CFAP52
ENSBTAG00000021547	CFAP57
ENSBTAG00000007243	CFAP58
ENSBTAG00000009291	CFAP61
ENSBTAG00000004951	CFAP68
ENSBTAG00000003508	CFAP69
ENSBTAG00000050814	CFAP70
ENSBTAG00000001293	CFAP91
ENSBTAG00000013211	CFAP97
ENSBTAG00000046158	CFB
ENSBTAG00000048122	CFD
ENSBTAG00000015427	CFDP1
ENSBTAG00000009805	CFDP2
ENSBTAG00000021455	CFL1
ENSBTAG00000015053	CFL2
ENSBTAG00000006589	CFTR
ENSBTAG00000000892	CGAS
ENSBTAG00000046959	CGGBP1
ENSBTAG00000017564	CGN
ENSBTAG00000008575	CGNL1
ENSBTAG00000017141	CGRRF1
ENSBTAG00000010371	CHAC1
ENSBTAG00000008181	CHAF1A
ENSBTAG00000011880	CHAF1B
ENSBTAG00000020861	CHAMP1
ENSBTAG00000012654	CHCHD1
ENSBTAG00000024723	CHCHD3
ENSBTAG00000052525	CHCHD5
ENSBTAG00000030855	CHCHD6
ENSBTAG00000049910	CHCHD7
ENSBTAG00000020860	CHD1
ENSBTAG00000020831	CHD1L
ENSBTAG00000017776	CHD2
ENSBTAG00000051831	CHD2
ENSBTAG00000014734	CHD4
ENSBTAG00000005733	CHD6
ENSBTAG00000021841	CHD7
ENSBTAG00000020422	CHD8
ENSBTAG00000002287	CHD9
ENSBTAG00000010027	CHDH
ENSBTAG00000017582	CHEK1
ENSBTAG00000004956	CHEK2
ENSBTAG00000005289	CHERP
ENSBTAG00000013951	CHFR
ENSBTAG00000009836	CHGA
ENSBTAG00000011782	CHGB
ENSBTAG00000020826	CHIC1
ENSBTAG00000032660	CHIC2
ENSBTAG00000009899	CHID1
ENSBTAG00000010304	CHKA
ENSBTAG00000002471	CHL1
ENSBTAG00000009598	CHM
ENSBTAG00000010803	CHML
ENSBTAG00000033331	CHMP1A
ENSBTAG00000013882	CHMP2A
ENSBTAG00000007939	CHMP2B
ENSBTAG00000013589	CHMP3
ENSBTAG00000039415	CHMP4A
ENSBTAG00000013387	CHMP4B
ENSBTAG00000012383	CHMP5
ENSBTAG00000038745	CHMP6
ENSBTAG00000013528	CHMP7
ENSBTAG00000008028	CHN1
ENSBTAG00000020931	CHN2
ENSBTAG00000013615	CHORDC1
ENSBTAG00000027173	CHP1
ENSBTAG00000002490	CHPT1
ENSBTAG00000020226	CHRAC1
ENSBTAG00000004432	CHRDL1
ENSBTAG00000018253	CHRNA1
ENSBTAG00000013657	CHRNA5
ENSBTAG00000015775	CHRNA7
ENSBTAG00000019242	CHRNB1
ENSBTAG00000004908	CHRNE
ENSBTAG00000004328	CHST10
ENSBTAG00000010644	CHST11
ENSBTAG00000020898	CHST12
ENSBTAG00000011014	CHST3
ENSBTAG00000040000	CHST6
ENSBTAG00000007654	CHST7
ENSBTAG00000007357	CHSY1
ENSBTAG00000014661	CHSY3
ENSBTAG00000019743	CHTF18
ENSBTAG00000001698	CHTF8
ENSBTAG00000005166	CHTOP
ENSBTAG00000007591	CHUK
ENSBTAG00000003469	CHURC1
ENSBTAG00000015659	CIAO1
ENSBTAG00000013931	CIAO2B
ENSBTAG00000001854	CIAPIN1
ENSBTAG00000021487	CIART
ENSBTAG00000010981	CIB2
ENSBTAG00000013405	CIBAR1
ENSBTAG00000020836	CIBAR2
ENSBTAG00000046547	CIDEA
ENSBTAG00000010236	CIDEB
ENSBTAG00000015590	CILK1
ENSBTAG00000010995	CINP
ENSBTAG00000017140	CIP2A
ENSBTAG00000009923	CIPC
ENSBTAG00000007480	CIRBP
ENSBTAG00000003634	CISD1
ENSBTAG00000027630	CISD2
ENSBTAG00000046569	CISD3
ENSBTAG00000008963	CIT
ENSBTAG00000011224	CITED2
ENSBTAG00000012274	CIZ1
ENSBTAG00000021162	CKAP2
ENSBTAG00000002298	CKAP2L
ENSBTAG00000011913	CKAP4
ENSBTAG00000004448	CKAP5
ENSBTAG00000035998	CKB
ENSBTAG00000007502	CKMT1A
ENSBTAG00000024476	CKS1B
ENSBTAG00000001938	CKS2
ENSBTAG00000019781	CLASP1
ENSBTAG00000011333	CLASP2
ENSBTAG00000013697	CLASRP
ENSBTAG00000010370	CLBA1
ENSBTAG00000017129	CLCC1
ENSBTAG00000020130	CLCN3
ENSBTAG00000011121	CLCN4
ENSBTAG00000001507	CLCN5
ENSBTAG00000020700	CLCN6
ENSBTAG00000015889	CLCN7
ENSBTAG00000013148	CLDN1
ENSBTAG00000003568	CLDN10
ENSBTAG00000019060	CLDN11
ENSBTAG00000019486	CLDN12
ENSBTAG00000014589	CLDN18
ENSBTAG00000045901	CLDN6
ENSBTAG00000020996	CLDND1
ENSBTAG00000005208	CLEC16A
ENSBTAG00000004560	CLEC4F
ENSBTAG00000013429	CLEC4G
ENSBTAG00000001580	CLGN
ENSBTAG00000000295	CLHC1
ENSBTAG00000015085	CLIC3
ENSBTAG00000009470	CLIC4
ENSBTAG00000016199	CLINT1
ENSBTAG00000016779	CLIP1
ENSBTAG00000019674	CLIP3
ENSBTAG00000007378	CLIP4
ENSBTAG00000005408	CLK1
ENSBTAG00000014393	CLK2
ENSBTAG00000007304	CLK3
ENSBTAG00000019414	CLK4
ENSBTAG00000018846	CLN5
ENSBTAG00000005565	CLN6
ENSBTAG00000008584	CLN8
ENSBTAG00000019930	CLNS1A
ENSBTAG00000044044	CLOCK
ENSBTAG00000006493	CLP 1
ENSBTAG00000001280	CLPB
ENSBTAG00000014712	CLPP
ENSBTAG00000016833	CLPS
ENSBTAG00000020560	CLPTM1
ENSBTAG00000001329	CLPTM1L
ENSBTAG00000008386	CLPX
ENSBTAG00000002826	CLSPN
ENSBTAG00000011823	CLSTN1
ENSBTAG00000001137	CLTA
ENSBTAG00000010740	CLTB
ENSBTAG00000016708	CLTC
ENSBTAG00000048296	CLTRN
ENSBTAG00000005574	CLU
ENSBTAG00000004502	CLUAP1
ENSBTAG00000011786	CLUH
ENSBTAG00000004165	CLYBL
ENSBTAG00000010136	CMAS
ENSBTAG00000010801	CMBL
ENSBTAG00000035286	CMC1
ENSBTAG00000017009	CMC2
ENSBTAG00000007813	CMC4
ENSBTAG00000013524	CMIP
ENSBTAG00000017043	CMKLR2
ENSBTAG00000019956	CMPK1
ENSBTAG00000013663	CMSS1
ENSBTAG00000054188	CMTM3
ENSBTAG00000019526	CMTM6
ENSBTAG00000001712	CMTM7
ENSBTAG00000001710	CMTM8
ENSBTAG00000017091	CMTR1
ENSBTAG00000047367	CMTR2
ENSBTAG00000006823	CMYA5
ENSBTAG00000002822	CNBD2
ENSBTAG00000012159	CNBP
ENSBTAG00000021428	CNDP1
ENSBTAG00000009841	CNDP2
ENSBTAG00000033078	CNEP1R1
ENSBTAG00000019500	CNIH1
ENSBTAG00000050992	CNIH2
ENSBTAG00000053199	CNIH3
ENSBTAG00000019471	CNIH4
ENSBTAG00000019399	CNKSR1
ENSBTAG00000044202	CNKSR2
ENSBTAG00000012674	CNKSR3
ENSBTAG00000011207	CNN1
ENSBTAG00000020764	CNN2
ENSBTAG00000020345	CNN3
ENSBTAG00000012857	CNNM2
ENSBTAG00000010846	CNNM3
ENSBTAG00000019213	CNNM4
ENSBTAG00000004834	CNOT10
ENSBTAG00000008267	CNOT11
ENSBTAG00000003748	CNOT2
ENSBTAG00000017919	CNOT4
ENSBTAG00000017362	CNOT6
ENSBTAG00000049571	CNOT6L
ENSBTAG00000018036	CNOT7
ENSBTAG00000012086	CNOT8
ENSBTAG00000003807	CNOT9
ENSBTAG00000025762	CNP
ENSBTAG00000012619	CNPPD1
ENSBTAG00000000397	CNPY1
ENSBTAG00000004374	CNPY2
ENSBTAG00000007016	CNPY4
ENSBTAG00000000511	CNST
ENSBTAG00000019912	CNTD1
ENSBTAG00000001847	CNTLN
ENSBTAG00000007615	CNTN3
ENSBTAG00000020466	CNTN5
ENSBTAG00000011417	CNTRL
ENSBTAG00000047756	CNTROB
ENSBTAG00000012968	COA1
ENSBTAG00000054199	COA4
ENSBTAG00000014873	COA5
ENSBTAG00000051467	COA6
ENSBTAG00000002050	COA7
ENSBTAG00000021199	COA8
ENSBTAG00000046746	COASY
ENSBTAG00000023806	COBL
ENSBTAG00000005501	COBLL1
ENSBTAG00000021844	COCH
ENSBTAG00000006087	COG1
ENSBTAG00000020314	COG2
ENSBTAG00000017907	COG3
ENSBTAG00000016635	COG6
ENSBTAG00000032223	COG7
ENSBTAG00000017275	COIL
ENSBTAG00000013369	COL14A1
ENSBTAG00000013472	COL1A2
ENSBTAG00000013155	COL2A1
ENSBTAG00000012849	COL4A1
ENSBTAG00000014575	COL4A5
ENSBTAG00000007705	COLEC12
ENSBTAG00000012678	COLGALT1
ENSBTAG00000019867	COMMD1
ENSBTAG00000019071	COMMD10
ENSBTAG00000005068	COMMD2
ENSBTAG00000003589	COMMD3
ENSBTAG00000007346	COMMD4
ENSBTAG00000018455	COMMD5
ENSBTAG00000054578	COMMD6
ENSBTAG00000016427	COMMD7
ENSBTAG00000001348	COMMD8
ENSBTAG00000019045	COMMD9
ENSBTAG00000004630	COMP
ENSBTAG00000019516	COMT
ENSBTAG00000031385	COP 1
ENSBTAG00000006556	COPB1
ENSBTAG00000014843	COPB2
ENSBTAG00000013212	COPG1
ENSBTAG00000017245	COPG2
ENSBTAG00000049483	COPRS
ENSBTAG00000013425	COPS2
ENSBTAG00000018973	COPS3
ENSBTAG00000006950	COPS4
ENSBTAG00000002784	COPS5
ENSBTAG00000002871	COPS6
ENSBTAG00000011111	COPS7A
ENSBTAG00000005207	COPS7B
ENSBTAG00000005854	COPS8
ENSBTAG00000010910	COPS9
ENSBTAG00000005384	COPZ1
ENSBTAG00000039954	COPZ2
ENSBTAG00000004367	COQ10A
ENSBTAG00000004659	COQ10B
ENSBTAG00000005744	COQ2
ENSBTAG00000019729	COQ3
ENSBTAG00000004664	COQ4
ENSBTAG00000015761	COQ5
ENSBTAG00000020331	COQ6
ENSBTAG00000021242	COQ7
ENSBTAG00000021880	COQ8A
ENSBTAG00000019462	COQ8B
ENSBTAG00000002199	CORIN
ENSBTAG00000007993	CORO1C
ENSBTAG00000007659	CORO2A
ENSBTAG00000012681	CORO2B
ENSBTAG00000001120	CORO6
ENSBTAG00000009201	CORO7
ENSBTAG00000043561	COX1
ENSBTAG00000015294	COX10
ENSBTAG00000007015	COX11
ENSBTAG00000000808	COX14
ENSBTAG00000045703	COX15
ENSBTAG00000002182	COX17
ENSBTAG00000005394	COX18
ENSBTAG00000015253	COX19
ENSBTAG00000043556	COX2
ENSBTAG00000033136	COX20
ENSBTAG00000017267	COX5A
ENSBTAG00000053107	COX5B
ENSBTAG00000012788	COX6A1
ENSBTAG00000055082	COX6B1
ENSBTAG00000014130	COX6C
ENSBTAG00000014878	COX7A1
ENSBTAG00000005096	COX7A2
ENSBTAG00000000705	COX7A2L
ENSBTAG00000047768	COX7B
ENSBTAG00000052272	COX8A
ENSBTAG00000012164	CP
ENSBTAG00000046169	CPA1
ENSBTAG00000046648	CPA4
ENSBTAG00000044080	CPA6
ENSBTAG00000007073	CPB2
ENSBTAG00000012371	CPD
ENSBTAG00000016514	CPE
ENSBTAG00000000623	CPEB1
ENSBTAG00000019847	CPEB2
ENSBTAG00000015450	CPEB3
ENSBTAG00000009995	CPEB4
ENSBTAG00000000586	CPLANE1
ENSBTAG00000014221	CPLANE2
ENSBTAG00000013496	CPM
ENSBTAG00000023941	CPN1
ENSBTAG00000006955	CPNE1
ENSBTAG00000002233	CPNE2
ENSBTAG00000015536	CPNE3
ENSBTAG00000007514	CPNE5
ENSBTAG00000011551	CPNE9
ENSBTAG00000004124	CPOX
ENSBTAG00000011908	CPQ
ENSBTAG00000016662	CPS1
ENSBTAG00000008355	CPSF1
ENSBTAG00000010227	CPSF2
ENSBTAG00000019735	CPSF3
ENSBTAG00000002090	CPSF4
ENSBTAG00000007323	CPSF6
ENSBTAG00000021999	CPT1A
ENSBTAG00000016048	CPT1B
ENSBTAG00000014649	CPT2
ENSBTAG00000007623	CPTP
ENSBTAG00000018941	CPXM2
ENSBTAG00000040398	CRACD
ENSBTAG00000054686	CRACDL
ENSBTAG00000051267	CRADD
ENSBTAG00000001932	CRAT
ENSBTAG00000051530	CRB3
ENSBTAG00000019536	CRBN
ENSBTAG00000005474	CREB1
ENSBTAG00000011429	CREB3
ENSBTAG00000015802	CREB3L2
ENSBTAG00000018909	CREB5
ENSBTAG00000026403	CREBBP
ENSBTAG00000011957	CREBL2
ENSBTAG00000002020	CREBRF
ENSBTAG00000000455	CREBZF
ENSBTAG00000008931	CREG1
ENSBTAG00000010835	CRELD1
ENSBTAG00000047801	CRELD2
ENSBTAG00000016060	CREM
ENSBTAG00000033128	CRH
ENSBTAG00000020202	CRHBP
ENSBTAG00000014381	CRHR2
ENSBTAG00000009020	CRIM1
ENSBTAG00000015723	CRIPT
ENSBTAG00000021176	CRISPLD2
ENSBTAG00000005665	CRK
ENSBTAG00000045548	CRKL
ENSBTAG00000018381	CRLF3
ENSBTAG00000000065	CRLS1
ENSBTAG00000008472	CRNKL1
ENSBTAG00000021535	CROT
ENSBTAG00000015073	CRPPA
ENSBTAG00000021442	CRTAP
ENSBTAG00000017942	CRTC2
ENSBTAG00000010915	CRTC3
ENSBTAG00000010149	CRY1
ENSBTAG00000021223	CRY2
ENSBTAG00000005629	CRYBG2
ENSBTAG00000047147	CRYBG3
ENSBTAG00000011726	CRYL1
ENSBTAG00000008490	CRYZL1
ENSBTAG00000004371	CS
ENSBTAG00000004004	CSDC2
ENSBTAG00000000678	CSDE1
ENSBTAG00000005957	CSE1L
ENSBTAG00000012771	CSF1R
ENSBTAG00000005165	CSGALNACT2
ENSBTAG00000006761	CSH2
ENSBTAG00000021424	CSK
ENSBTAG00000009739	CSMD1
ENSBTAG00000005784	CSMD2
ENSBTAG00000038281	CSMD3
ENSBTAG00000005326	CSNK1A1
ENSBTAG00000019986	CSNK1D
ENSBTAG00000047582	CSNK1E
ENSBTAG00000016823	CSNK1G1
ENSBTAG00000016797	CSNK1G2
ENSBTAG00000017550	CSNK1G3
ENSBTAG00000012341	CSNK2A1
ENSBTAG00000013784	CSNK2A2
ENSBTAG00000008837	CSNK2B
ENSBTAG00000002309	CSPG5
ENSBTAG00000014689	CSPP1
ENSBTAG00000003845	CSRNP1
ENSBTAG00000010928	CSRNP2
ENSBTAG00000013406	CSRP2
ENSBTAG00000000598	CST3
ENSBTAG00000046587	CST6
ENSBTAG00000000524	CSTB
ENSBTAG00000006639	CSTF1
ENSBTAG00000003547	CSTF2
ENSBTAG00000008617	CSTF3
ENSBTAG00000009573	CSTPP1
ENSBTAG00000049868	CT83
ENSBTAG00000008480	CTBP1
ENSBTAG00000003397	CTBP2
ENSBTAG00000005782	CTBS
ENSBTAG00000007117	CTC1
ENSBTAG00000013757	CTCF
ENSBTAG00000019443	CTDNEP1
ENSBTAG00000053484	CTDP1
ENSBTAG00000016508	CTDSP2
ENSBTAG00000053223	CTDSPL
ENSBTAG00000015385	CTDSPL2
ENSBTAG00000014791	CTH
ENSBTAG00000014182	CTNNA1
ENSBTAG00000031669	CTNNA2
ENSBTAG00000045699	CTNNA3
ENSBTAG00000004997	CTNNAL1
ENSBTAG00000016420	CTNNB1
ENSBTAG00000005933	CTNNBIP1
ENSBTAG00000007658	CTNNBL1
ENSBTAG00000002411	CTNND1
ENSBTAG00000017222	CTNND2
ENSBTAG00000000831	CTNS
ENSBTAG00000001626	CTPS1
ENSBTAG00000017017	CTPS2
ENSBTAG00000015566	CTR9
ENSBTAG00000027337	CTSA
ENSBTAG00000012442	CTSB
ENSBTAG00000011100	CTSC
ENSBTAG00000007622	CTSD
ENSBTAG00000010994	CTSF
ENSBTAG00000011063	CTSO
ENSBTAG00000017077	CTSV
ENSBTAG00000018784	CTSZ
ENSBTAG00000006071	CTTN
ENSBTAG00000021469	CTTNBP2
ENSBTAG00000020943	CTU2
ENSBTAG00000007147	CUEDC1
ENSBTAG00000002501	CUEDC2
ENSBTAG00000008736	CUL1
ENSBTAG00000007133	CUL2
ENSBTAG00000021769	CUL3
ENSBTAG00000020093	CUL4A
ENSBTAG00000018569	CUL4B
ENSBTAG00000012882	CUL5
ENSBTAG00000012749	CUL7
ENSBTAG00000019908	CUL9
ENSBTAG00000010659	CUX1
ENSBTAG00000008571	CUX2
ENSBTAG00000007913	CWC15
ENSBTAG00000021726	CWC22
ENSBTAG00000030591	CWC25
ENSBTAG00000000037	CWC27
ENSBTAG00000007594	CWF19L1
ENSBTAG00000018629	CWF19L2
ENSBTAG00000004869	CXADR
ENSBTAG00000005077	CXCL12
ENSBTAG00000031998	CXCL16
ENSBTAG00000001060	CXCR4
ENSBTAG00000046320	CXCR5
ENSBTAG00000011788	CXHXorf38
ENSBTAG00000010939	CXHXorf58
ENSBTAG00000021884	CXXC1
ENSBTAG00000003986	CXXC5
ENSBTAG00000020810	CYB561
ENSBTAG00000018202	CYB561A3
ENSBTAG00000016643	CYB561D1
ENSBTAG00000012012	CYB5A
ENSBTAG00000002412	CYB5B
ENSBTAG00000016319	CYB5D2
ENSBTAG00000019927	CYB5R1
ENSBTAG00000016516	CYB5R3
ENSBTAG00000013591	CYB5R4
ENSBTAG00000020037	CYB5RL
ENSBTAG00000019953	CYBB
ENSBTAG00000018176	CYBC1
[truncated: 8,323 more rows]

## Sheet: Table S3
Table S3: Common and unique lowly expressed genes (zero count in half of the samples for each group) in each oocyte size group. Enriched pathways from gene ontology analysis are shown in the panel on the right.
Common between groups		Unique in group A (<60 μm)		Unique in group B (<60-69 μm)		Unique in group C (70-79 μm)		Unique in group D (80-89 μm)		Unique in group E (90-99 μm)		Unique in group F (100-109 μm)		Unique in group G (110-119 μm)		Unique in group H (>120 μm)			Enrichment FDR	nGenes	Pathway Genes	Fold Enrichment	Enriched pathways for common lowly expressed genes	Genes
Ensembl gene ID	Gene Symbol	Ensembl gene ID	Gene Symbol	Ensembl gene ID	Gene Symbol	Ensembl gene ID	Gene Symbol	Ensembl gene ID	Gene Symbol	Ensembl gene ID	Gene Symbol	Ensembl gene ID	Gene Symbol	Ensembl gene ID	Gene Symbol	Ensembl gene ID	Gene Symbol		2.49096e-08	95	241	1.94042	Extracellular structure organization	FOXF1 COL11A2 ADAMTS1 SERPINH1 TNXB LUM MMP17 COL17A1 SLC2A10 FSCN1 ADAMTSL4 HPN TNFRSF1A MMP7 SULF1 OLFML2A MMP11 LOXL2 MMP16 PDGFRA NTNG2 TNFRSF11B ADAMTSL2 SCARA3 ANTXR1 FAP IHH MMP19 SMPD3 CCN1 COL8A2 ADAMTS8 FGFR4 NDNF EMILIN1 FKBP10 THSD4 COL13A1 AEBP1 AGT POSTN FOXC2 LOX COL1A1 SMOC2 COL23A1 COL8A1 COL4A6 NR2E1 ADAMTS10 IL6 ADAMTS13 KLK5 VTN ACAN NOX1 ADAMTS15 ADAMTS6 CTSS HAS1 CAV1 OTOL1 …
ENSBTAG00000018137	A2M	ENSBTAG00000000983	ABCC8	ENSBTAG00000016145	ADAMTS19	ENSBTAG00000008502	ENSBTAG00000008502	ENSBTAG00000020244	EFNA1	ENSBTAG00000005842	ABCC10	ENSBTAG00000009696	ACTN2	ENSBTAG00000017486	ADARB1	ENSBTAG00000013843	ACVRL1		2.49096e-08	94	239	1.93606	Extracellular matrix organization	FOXF1 COL11A2 ADAMTS1 SERPINH1 TNXB LUM MMP17 COL17A1 SLC2A10 FSCN1 ADAMTSL4 HPN TNFRSF1A MMP7 SULF1 OLFML2A MMP11 LOXL2 MMP16 PDGFRA NTNG2 TNFRSF11B ADAMTSL2 SCARA3 ANTXR1 FAP IHH MMP19 SMPD3 CCN1 COL8A2 ADAMTS8 FGFR4 NDNF EMILIN1 FKBP10 THSD4 COL13A1 AEBP1 AGT POSTN FOXC2 LOX COL1A1 SMOC2 COL23A1 COL8A1 COL4A6 NR2E1 ADAMTS10 IL6 ADAMTS13 KLK5 VTN ACAN NOX1 ADAMTS15 ADAMTS6 CTSS HAS1 CAV1 OTOL1 …
ENSBTAG00000004097	A2ML1	ENSBTAG00000006438	ACTL8	ENSBTAG00000004944	ANXA10	ENSBTAG00000017330	ENSBTAG00000017330	ENSBTAG00000054671	ENSBTAG00000054671	ENSBTAG00000001164	ACAD10	ENSBTAG00000007136	ADAM22	ENSBTAG00000010657	ADGRB2	ENSBTAG00000018460	ADAMTS16		2.49096e-08	94	239	1.93606	External encapsulating structure organization	FOXF1 COL11A2 ADAMTS1 SERPINH1 TNXB LUM MMP17 COL17A1 SLC2A10 FSCN1 ADAMTSL4 HPN TNFRSF1A MMP7 SULF1 OLFML2A MMP11 LOXL2 MMP16 PDGFRA NTNG2 TNFRSF11B ADAMTSL2 SCARA3 ANTXR1 FAP IHH MMP19 SMPD3 CCN1 COL8A2 ADAMTS8 FGFR4 NDNF EMILIN1 FKBP10 THSD4 COL13A1 AEBP1 AGT POSTN FOXC2 LOX COL1A1 SMOC2 COL23A1 COL8A1 COL4A6 NR2E1 ADAMTS10 IL6 ADAMTS13 KLK5 VTN ACAN NOX1 ADAMTS15 ADAMTS6 CTSS HAS1 CAV1 OTOL1 …
ENSBTAG00000001451	A4GNT	ENSBTAG00000005170	ADGRG5	ENSBTAG00000047380	CALCB	ENSBTAG00000005052	GLP2R	ENSBTAG00000021420	EPHA7	ENSBTAG00000012305	ADGRL2	ENSBTAG00000020178	ARSK	ENSBTAG00000002219	ATAD3A	ENSBTAG00000020707	ADGRG6		2.64641e-06	104	295	1.7354	Regulation of ion transmembrane transport	KCNJ1 KCNJ14 KCNH4 CACNB1 ADRB2 TRPC1 KCNJ8 TCAF1 KCNIP1 KCNQ2 KCNG1 EPO SCN1B KCNH2 GSG1L SCN4A DHRS7C KCNC1 PTK2B NPPA JPH3 CALHM1 F2 TREM2 CEMIP CACNG7 GEM KCNQ5 OSR1 KCNAB2 KCNV1 CORO1A KCNS1 P2RX7 CACNA1G CLIC2 IGF1 FLNA CASQ2 KCNE3 CACNG5 KCNE5 SHANK1 KCNG2 RRAD REM1 KEL KCNAB3 JSRP1 KCNA7 KCNJ11 KCNIP2 KCNA1 SCN3B BPIFA1 CTSS SCN11A CAV1 KCNV2 STAC3 KCNAB1 TMC2 CRACR2A SCN7A CASQ1 NLGN2 KC…
ENSBTAG00000015373	AADACL3	ENSBTAG00000012140	ADGRG7	ENSBTAG00000012837	COL6A6	ENSBTAG00000021745	RAPSN			ENSBTAG00000000210	ARHGAP31	ENSBTAG00000002931	BEST3	ENSBTAG00000005638	CABYR	ENSBTAG00000003496	AIG1		1.40514e-05	68	174	1.92375	Potassium ion transmembrane transport	KCNJ1 KCNJ14 SLC12A9 KCNH4 KCNJ8 KCNIP1 KCNQ2 KCNG1 HPN KCNH2 CNGA4 KCNC1 NPPA KCNJ5 TREM2 KCNQ5 KCNAB2 KCNV1 KCNK4 ATP4A KCNS1 IGF1 KCNK5 FLNA KCNMB2 KCNE3 SLC24A3 KCNE5 KCNG2 KEL KCNAB3 KCNA7 KCNJ11 KCNIP2 KCNA1 KCNG4 KCNT2 HCN4 CAV1 KCNV2 SLC1A3 KCNAB1 ATP1A3 KCNT1 ABCC9 KCNK10 KCNQ3 KCNA4 KCNK6 SLC9A4 KCNJ9 KCNJ16 GALR2 KCNE2 KCNU1 KCNB1 KCND3 KCND2 KCNG3 ATP1A4 HCN1 LRRC26 KCNK13 TRPM5 KCNK9…
ENSBTAG00000055061	AADACL4	ENSBTAG00000013918	ADGRL3	ENSBTAG00000010682	DDR1	ENSBTAG00000018158	TMEM139			ENSBTAG00000003376	ASB1	ENSBTAG00000009863	BHLHE40	ENSBTAG00000040106	CHADL	ENSBTAG00000019454	ANGEL1		1.50123e-05	70	182	1.89328	Humoral immune response	LTF PGLYRP1 C8A PGC SLPI RARRES2 FCER2 C1S GATA6 S100A9 F2 C2 FOXJ1 ACOD1 CXCL13 C1R C1QB C7 TFEB MASP1 CCR2 WFDC2 KLK5 CCR7 CFP C9 COLEC11 SERPING1 IL17F BPIFA1 C3 C4BPB CATHL5 ALOX5 NOD2 SUSD4 NOTCH1 PTPRC AIRE TNF SH2D1A KLK7 SPAG11B C4A CXCL3 IFNE ELANE IFNAG IFN-TAU WFDC15B H2BC4 C8G IFN-tau-c1 PGLYRP4
ENSBTAG00000010326	AADAT	ENSBTAG00000008951	ALPL	ENSBTAG00000039357	ENSBTAG00000039357					ENSBTAG00000016752	ASB10	ENSBTAG00000012451	BOLA-DMB	ENSBTAG00000013079	CTCFL	ENSBTAG00000001119	ANKRD13B		1.50123e-05	73	193	1.86189	Potassium ion transport	KCNJ1 KCNJ14 SLC12A9 KCNH4 KCNJ8 KCNIP1 KCNQ2 KCNG1 HPN KCNH2 CNGA4 KCNC1 PTK2B NPPA KCNJ5 TREM2 KCNQ5 KCNAB2 KCNV1 KCNK4 ATP4A KCNS1 KCND1 IGF1 KCNK5 FLNA KCNMB2 KCNE3 SLC24A3 KCNE5 KCNG2 KEL KCNAB3 KCNA7 KCNJ11 KCNIP2 KCNA1 KCNG4 KCNT2 HCN4 CAV1 KCNV2 SLC1A3 KCNAB1 ATP1A3 KCNT1 ABCC9 KCNK10 KCNJ12 KCNQ3 KCNA4 KCNK6 SLC9A4 KCNJ9 KCNJ16 GALR2 KCNE2 KCNU1 KCNB1 KCND3 KCND2 KCNG3 ATP1A4 KCNB2 HCN1 …
ENSBTAG00000050098	AANAT	ENSBTAG00000012200	ANKRD13D	ENSBTAG00000046447	ENSBTAG00000046447					ENSBTAG00000004494	B4GALNT1	ENSBTAG00000016924	CAP2	ENSBTAG00000006002	DIDO1	ENSBTAG00000014502	BRAT1		6.69293e-05	33	66	2.46127	Neuropeptide signaling pathway	HCRT OPRD1 NTSR2 MCHR1 PPYR1 PENK NTS GPR149 SSTR1 NPPA GRPR QRFPR GPR83 GAL HCRTR1 NPFFR1 NMUR2 HCRTR2 NPBWR1 NPY2R GLRA2 CYSLTR2 NMUR1 NPVF OPRM1 ECEL1 GALR2 KISS1R NPY5R RXFP3 NMU PROKR1
ENSBTAG00000006937	ABCA10	ENSBTAG00000054911	ANO9	ENSBTAG00000018571	IL1RL1					ENSBTAG00000011879	B4GALT2	ENSBTAG00000019754	CAVIN3	ENSBTAG00000005251	ENSBTAG00000005251	ENSBTAG00000016108	BTBD2		7.08862e-05	41	91	2.21785	Detection of external stimulus	FOXF1 GNGT1 HPN CNGB1 PRPH2 ASIC3 PKD2L2 AIPL1 KCNK4 MMP24 WHRN NR2F6 PIEZO2 BEST1 GJA10 CHRM1 CSRP3 DRGX CHRNA9 GRM6 OPN1SW OPN5 KCNA1 PDE6B JUP GNAT1 TMC1 TMC2 OPN1LW RPE65 COL11A1 CACNA2D4 CAV3 RCVRN GUCY2F RGS9BP TRPM3
ENSBTAG00000006717	ABCA14	ENSBTAG00000001815	ARHGEF5	ENSBTAG00000017883	LRRC38					ENSBTAG00000000428	BAK1	ENSBTAG00000002561	CCDC120	ENSBTAG00000001845	EPS8L3	ENSBTAG00000002115	C13H20orf96		7.9629e-05	83	238	1.71668	Regulation of T cell activation	MAPK8IP1 GPNMB SASH3 TNFSF4 CD4 IL12B IL1RL2 BOLA-DOA LGALS9 CD28 FOXJ1 IL20RB TREX1 IHH CORO1A BOLA-DRA GLI3 RAC2 IGF1 SIT1 IL12RB1 TNFSF13B RASAL3 CYP26B1 TNFSF14 LAX1 SMAD7 LCK HFE FOXP3 RHOH CCR2 CD5 TBX21 AGER VTCN1 HLX CARD11 LEP IL6 SDC4 CCR7 IL12A CD74 IL4 ANXA1 PIK3R6 IL27RA ADORA2A SOCS6 CAV1 IL27 CD80 IL15 CD6 RIPK3 LOXL3 EGR3 PTPN22 PYCARD IL2 LAT ZBTB7B PTPRC SHH TNFRSF1B SPN TNFRSF1…
ENSBTAG00000035915	ABCA16	ENSBTAG00000020390	ARL13A	ENSBTAG00000009065	MAP3K5					ENSBTAG00000018790	BVES	ENSBTAG00000027875	CCDC141	ENSBTAG00000014361	FHIP2B	ENSBTAG00000013027	CCK		0.000130574	40	90	2.1878	Detection of abiotic stimulus	GNGT1 HPN CNGB1 PRPH2 ASIC3 PKD2L2 AIPL1 KCNK4 MMP24 WHRN NR2F6 PIEZO2 BEST1 GJA10 CHRM1 CSRP3 DRGX CHRNA9 GRM6 OPN1SW OPN5 KCNA1 PDE6B JUP GNAT1 TMC1 TMC2 OPN1LW RPE65 COL11A1 CACNA2D4 CAV3 RCVRN GUCY2F RGS9BP TRPM3
ENSBTAG00000006921	ABCA6	ENSBTAG00000000970	ASIC1	ENSBTAG00000004580	MS4A1					ENSBTAG00000021259	C2CD2	ENSBTAG00000012157	CCDC158	ENSBTAG00000015018	FSD2	ENSBTAG00000021846	CELSR3		0.000226636	93	282	1.62339	Adaptive immune response	TNFSF13 BMX PARP3 CTSL SASH3 SAMSN1 TAP2 CD4 C8A FCER2 IL12B C1S STAT6 BOLA-DOA CD28 C2 FOXJ1 IL20RB TREX1 C1R P2RX7 CD1E BOLA-DRA C1QB IL12RB1 TNFSF13B C7 SMAD7 HFE FOXP3 CCR2 TBX21 AGER HLX IL6 IL23R IL12A CD74 NECTIN2 IL4 ANXA1 RSAD2 C9 IL27RA CTSS C3 C4BPB IL27 RIPK3 LOXL3 AICDA BLA-DQB PYCARD BACH2 NOD2 SUSD4 BOLA-DQB ZBTB7B PTPRC AIRE CLEC6A TNFRSF1B BATF TNF IL18BP C4A BOLA-DQA5 CD1B5 IFNE…
ENSBTAG00000006896	ABCA9	ENSBTAG00000031402	ASXL1	ENSBTAG00000000357	PRAG1					ENSBTAG00000008946	CAPN13	ENSBTAG00000000933	CCDC183	ENSBTAG00000005586	GATM	ENSBTAG00000007200	COX6B2		0.000262866	89	268	1.63472	Leukocyte migration	TRPV4 CSF1 JAM2 CCL28 CCN3 PTN RARRES2 DBH SLIT2 PTK2B S1PR1 GP2 S100A9 ITGAL TREM2 SELE FOXJ1 FUT9 CD99 CXCL13 CORO1A CAMK1D VEGFD SMPD3 RIN3 RAC2 EMILIN1 TNFSF14 CSF3R RHOH CCR2 TBX21 AGER CCR6 CXCR3 MMP14 CCL27 PTGER4 CCR7 IL12A CD74 ANXA1 LBP IL27RA CCL22 RIPOR2 RIPK3 CXCL17 ITGB7 CCR1 ADTRP PTPN22 C3AR1 ALOX5 PYCARD BCR MMP9 C5AR1 NOD2 GPR15 TRIM55 NKX2-3 SCG2 PDGFB TRPM2 CMKLR1 AIRE TNF CCL…
ENSBTAG00000002595	ABCB5	ENSBTAG00000008545	ATF3	ENSBTAG00000010978	PROX1					ENSBTAG00000034373	CDH13	ENSBTAG00000044204	CD79B	ENSBTAG00000006464	GGA1	ENSBTAG00000008102	CRTAC1		0.000423489	30	63	2.34407	Phospholipase C-activating G protein-coupled receptor signaling pathway	FFAR4 NTSR2 GRPR F2 GPR33 NMUR2 HCRTR2 GPR157 GPR65 TGM2 LHCGR PTH1R NMUR1 GPR4 C3AR1 GNA15 C5AR1 GPR174 GALR2 ADRA1A C5AR2 ADRA2A AGTR1 DRD1 OPRL1 DRD4 GPR27
ENSBTAG00000044191	ABCC12	ENSBTAG00000018657	ATP13A5							ENSBTAG00000012673	CDK18	ENSBTAG00000004799	DENND2A	ENSBTAG00000008773	GUCY2D	ENSBTAG00000010610	DDIT4L		0.000423489	54	143	1.85886	Positive regulation of T cell activation	SASH3 TNFSF4 IL12B IL1RL2 CD28 IHH CORO1A BOLA-DRA GLI3 IGF1 IL12RB1 TNFSF13B RASAL3 TNFSF14 LCK FOXP3 RHOH CCR2 CD5 AGER VTCN1 HLX CARD11 LEP IL6 CCR7 IL12A CD74 IL4 ANXA1 PIK3R6 IL27RA CAV1 CD80 IL15 CD6 EGR3 PTPN22 PYCARD IL2 ZBTB7B PTPRC SHH TNFRSF13C SOX12 PDCD1LG2 BTNL2 SIRPB1 CCDC88B RAG1 EFNB3 ITPKB
ENSBTAG00000054574	ABCC13	ENSBTAG00000016913	AVIL							ENSBTAG00000018000	CLN3	ENSBTAG00000020172	DENND2D	ENSBTAG00000015638	IL20RA	ENSBTAG00000015963	DMAC1		0.000423489	58	157	1.81852	Regulation of leukocyte migration	TRPV4 CSF1 JAM2 CCL28 CCN3 PTN RARRES2 SLIT2 PTK2B TREM2 FUT9 CD99 CAMK1D VEGFD SMPD3 RIN3 RAC2 EMILIN1 TNFSF14 RHOH CCR2 AGER CCR6 CXCR3 MMP14 CCL27 PTGER4 CCR7 IL12A CD74 ANXA1 LBP IL27RA RIPOR2 RIPK3 CXCL17 CCR1 ADTRP PTPN22 C3AR1 PYCARD BCR C5AR1 NOD2 CMKLR1 AIRE CCL24 SPN C5AR2 CCL2 FUT4 ZNF580 C10orf99 GCSAML CCL5 GPSM3
ENSBTAG00000019294	ABCC9	ENSBTAG00000017301	AVPR1B							ENSBTAG00000012215	CPNE7	ENSBTAG00000005442	DNAI4	ENSBTAG00000032503	ITPRIPL2	ENSBTAG00000049566	DNAH6		0.000423489	60	164	1.80093	Regulation of mononuclear cell proliferation	CSF1 MAPK8IP1 GPNMB SASH3 TNFSF4 IL12B BLK TLR4 LGALS9 CD28 FOXJ1 IL20RB IHH CORO1A SIGLEC10 RAC2 IGF1 IL12RB1 TNFSF13B RASAL3 CD22 IRS2 FOXP3 CD38 CCR2 AGER VTCN1 CARD11 LEP IL6 SDC4 IL12A CD74 ANXA1 IL27RA IL27 CD80 IL15 CD6 RIPK3 BCL2 PTPN22 PYCARD IL2 ZBTB7B PTPRC SHH TNFRSF1B TNFRSF13C PDCD1LG2 BTNL2 WNT3A CCDC88B SOX11 PLA2G2F FGF10 CEBPB
ENSBTAG00000020551	ABCD1	ENSBTAG00000009172	BCAT2							ENSBTAG00000007142	CPPED1	ENSBTAG00000002190	DOCK8	ENSBTAG00000006601	KSR1	ENSBTAG00000038221	EFNA2		0.000423489	63	174	1.7823	Regulation of leukocyte proliferation	CSF1 MAPK8IP1 GPNMB SASH3 TNFSF4 IL12B BLK TLR4 LGALS9 CD28 FOXJ1 IL20RB IHH CORO1A SIGLEC10 RAC2 IGF1 IL12RB1 TNFSF13B RASAL3 CD22 IRS2 FOXP3 CD38 CCR2 AGER VTCN1 CARD11 LEP IL6 SDC4 IL12A CD74 ANXA1 IL27RA IL27 CD80 IL15 CD6 RIPK3 PTH BCL2 PTPN22 ENPP3 PYCARD IL2 ZBTB7B PTPRC SHH TNFRSF1B TNFRSF13C OCSTAMP PDCD1LG2 BTNL2 WNT3A CCDC88B SOX11 PLA2G2F FGF10 CEBPB
ENSBTAG00000021272	ABCG1	ENSBTAG00000001711	BORCS6							ENSBTAG00000018711	DENND4B	ENSBTAG00000021923	DSG2	ENSBTAG00000018160	LAMA1	ENSBTAG00000003490	ELMO1		0.000423489	73	212	1.69503	Regulation of inflammatory response	FOXF1 TRPV4 FFAR4 AHSG CCN4 SHPK CD200R1L NLRP3 APOA1 PGLYRP1 TNFSF4 TNFRSF1A CST7 NLRC3 IL12B IL1RL2 TLR4 ESR1 TNFAIP6 TREM2 CDH5 CD28 IL20RB TREX1 SOCS3 SIGLEC10 APOE GHSR IGF1 PGLYRP2 SMPDL3B FOXP3 CCR2 TLR10 AGER IL6 PTGER4 CCR7 IL4 ANXA1 OSM DUOXA2 LBP ADORA2A IL22RA2 C3 AKNA HGF NUPR1 FNDC4 DNASE1L3 IL33 GPR4 CXCL17 GRN ENPP3 ALOX5 PYCARD BCR NOD2 PLA2G10 TNFRSF1B TNF CCL24 MAS1 FABP4 TTBK1…
ENSBTAG00000000032	ABI3	ENSBTAG00000012725	C10H14orf93							ENSBTAG00000027375	DUSP22	ENSBTAG00000024157	DYNC2I1	ENSBTAG00000001567	LRRK1	ENSBTAG00000007177	EMP2		0.000451216	55	147	1.84177	Hormone metabolic process	CYP1A2 CYP1A1 SULT1B1 DIO2 PCSK4 SRD5A2 HPN CYP11A1 ADH6 ESR1 PDGFRA PCSK2 NR5A1 TTR CYP26B1 BMP5 CRABP1 PCSK1N FOXE1 LEP ADH7 SLC5A5 IYD GNB3 DUOX2 DUOXA2 DUOX1 LHCGR AFP CYP2W1 PAX8 RPE65 CTSK REN AKR1C4 DHRS3 SHH UGT1A6 ADH1C CYP46A1 CYP26C1 DIO3 GHRHR CHST8 PRLHR AANAT TPO
ENSBTAG00000012525	ABO	ENSBTAG00000016554	C1H3orf52							ENSBTAG00000027654	EIF4EBP1	ENSBTAG00000012377	ECHDC3	ENSBTAG00000007368	MAN2C1	ENSBTAG00000049641	ENOX2		0.000477187	41	99	2.03863	Regulation of cation channel activity	ADRB2 KCNG1 EPO GSG1L NPPA JPH3 TREM2 CACNG7 GEM KCNS1 CLIC2 CASQ2 KCNE3 CACNG5 KCNE5 SHANK1 RRAD REM1 JSRP1 CTSS CAV1 STAC3 KCNAB1 CRACR2A CASQ1 NLGN2 MMP9 ARC GALR2 CBARP KCNE2 MAPK8IP2 SHANK3 PRRT1 LRRC26 PIRT SHISA9 DRD4 SHISA8 CACNG4
ENSBTAG00000018352	ABRA	ENSBTAG00000004224	C7H19orf38							ENSBTAG00000003656	ENSBTAG00000003656	ENSBTAG00000012109	EDN3	ENSBTAG00000007678	MKX	ENSBTAG00000001753	ENSBTAG00000001753		0.000480977	19	32	2.92276	Proximal/distal pattern formation	IRX1 HES5 SP8 HOXC10 WNT8A DLX2 GLI1 HOXC11 OSR1 GLI3 CYP26B1 PBX2 HOXA11 DLX1 HOXD10 HOXD9 EN1 DLL1 FGF10
ENSBTAG00000016158	ACAN	ENSBTAG00000002447	C7H19orf44							ENSBTAG00000014765	ENSBTAG00000014765	ENSBTAG00000015569	ENKUR	ENSBTAG00000007008	MOK	ENSBTAG00000003769	ENSBTAG00000003769		0.000480977	59	162	1.79278	Regulation of lymphocyte proliferation	MAPK8IP1 GPNMB SASH3 TNFSF4 IL12B BLK TLR4 LGALS9 CD28 FOXJ1 IL20RB IHH CORO1A SIGLEC10 RAC2 IGF1 IL12RB1 TNFSF13B RASAL3 CD22 IRS2 FOXP3 CD38 CCR2 AGER VTCN1 CARD11 LEP IL6 SDC4 IL12A CD74 ANXA1 IL27RA IL27 CD80 IL15 CD6 RIPK3 BCL2 PTPN22 PYCARD IL2 ZBTB7B PTPRC SHH TNFRSF1B TNFRSF13C PDCD1LG2 BTNL2 WNT3A CCDC88B SOX11 PLA2G2F FGF10 CEBPB
ENSBTAG00000034402	ACE2	ENSBTAG00000005466	C8H8orf58							ENSBTAG00000031913	ENSBTAG00000031913	ENSBTAG00000002416	ENSBTAG00000002416	ENSBTAG00000014458	MROH1	ENSBTAG00000022147	EPS8L2		0.000563294	57	156	1.79862	Positive regulation of leukocyte cell-cell adhesion	SASH3 TNFSF4 IL12B IL1RL2 CD28 IHH CORO1A BOLA-DRA GLI3 IGF1 IL12RB1 TNFSF13B RASAL3 TNFSF14 LCK FOXP3 RHOH CCR2 CD5 AGER VTCN1 HLX CARD11 LEP IL6 CCR7 IL12A CD74 IL4 ANXA1 PIK3R6 IL27RA CAV1 CD80 IL15 CD6 EGR3 PTPN22 ALOX5 PYCARD IL2 ZBTB7B PTPRC SHH TNF TNFRSF13C SOX12 PDCD1LG2 BTNL2 FUT4 SIRPB1 CCDC88B RAG1 EFNB3 ITPKB
ENSBTAG00000008095	ACER1	ENSBTAG00000010660	CACNA1C							ENSBTAG00000034182	ENSBTAG00000034182	ENSBTAG00000004925	ENSBTAG00000004925	ENSBTAG00000047606	MTA1	ENSBTAG00000006278	FAM83C		0.000563294	77	230	1.64798	Regulation of leukocyte cell-cell adhesion	GPNMB CCL28 SASH3 TNFSF4 IL12B IL1RL2 LGALS9 CD28 FOXJ1 FUT9 IL20RB IHH CORO1A BOLA-DRA GLI3 IGF1 IL12RB1 TNFSF13B RASAL3 TNFSF14 LAX1 SMAD7 LCK HFE FOXP3 RHOH CCR2 CD5 TBX21 AGER VTCN1 HLX CARD11 LEP IL6 SDC4 CCR7 IL12A CD74 IL4 ANXA1 PIK3R6 IL27RA ADORA2A SOCS6 CAV1 CD80 IL15 CD6 LOXL3 EGR3 ADTRP PTPN22 ALOX5 PYCARD IL2 ZBTB7B PTPRC SHH TNF TNFRSF13C SOX12 PDCD1LG2 BTNL2 FUT4 SIRPB1 CCDC88B RAG…
ENSBTAG00000003220	ACKR1	ENSBTAG00000016097	CACNA1F							ENSBTAG00000045876	ENSBTAG00000045876	ENSBTAG00000007820	ENSBTAG00000007820	ENSBTAG00000015209	MXD4	ENSBTAG00000018326	FXYD7		0.000578808	85	261	1.60313	Leukocyte cell-cell adhesion	JAM2 GPNMB CCL28 SASH3 TNFSF4 IL12B IL1RL2 S100A9 LGALS9 ITGAL SELE CD28 FOXJ1 FUT9 IL20RB IHH CORO1A BOLA-DRA GLI3 RAC2 IGF1 IL12RB1 TNFSF13B RASAL3 TNFSF14 LAX1 SMAD7 LCK HFE FOXP3 RHOH CCR2 CD5 TBX21 AGER VTCN1 HLX CARD11 LEP IL6 SDC4 CCR7 IL12A CD74 IL4 ANXA1 PIK3R6 IL27RA ADORA2A SOCS6 CAV1 CD80 IL15 CD6 LOXL3 ITGB7 EGR3 ADTRP PTPN22 APOA4 ALOX5 PYCARD IL2 ZBTB7B PTPRC SHH TNF TNFRSF13C SOX1…
ENSBTAG00000008039	ACMSD	ENSBTAG00000015924	CALB1							ENSBTAG00000045974	ENSBTAG00000045974	ENSBTAG00000012722	ENSBTAG00000012722	ENSBTAG00000054837	OR13J1B	ENSBTAG00000001740	HAPLN3		0.000579665	71	208	1.68029	Cell fate commitment	PRDM14 DHH FZD7 HES5 WNT9B ATOH1 WNT16 HOXC10 NEUROG1 MYT1L SIX2 PRRX1 PITX1 WNT8A GATA6 DLX2 SOX17 STAT6 HOXA2 GCM1 IHH GSX1 TBX4 TLX3 DLL4 DMRTA2 GLI3 FOXN4 TBX5 TBX10 CYP26B1 FOXC2 WNT8B ETV2 WNT6 NR2E1 TBX21 TBX2 HOXA11 IL6 DLX1 WNT1 HOXD10 EOMES BCL11B LOXL3 TBXT BCL2 TEAD4 FEV FEZF2 TBX3 SPDEF NOTCH1 SHH POU3F2 BATF SOX12 MNX1 DLL1 WNT3A GSX2 SOX9 EPOP TBX1 ARX WNT4 POU4F1 FGF10 WNT5B NKX6-2
ENSBTAG00000008259	ACOD1	ENSBTAG00000021696	CCIN							ENSBTAG00000046755	ENSBTAG00000046755	ENSBTAG00000014223	ENSBTAG00000014223	ENSBTAG00000019772	OXTR	ENSBTAG00000047604	HSD17B1		0.000620444	78	235	1.63386	Regulation of immune effector process	FOXF1 TNFSF13 PARP3 SASH3 APOA1 PGLYRP1 TAP2 PGC FCER2 IL12B BLK TLR4 STAT6 CD28 FOXJ1 IL20RB TREX1 SIGLEC10 P2RX7 APOA2 CD1E BOLA-DRA RAC2 PGLYRP2 SMAD7 HFE FOXP3 CCR2 TBX21 AGER CD96 HLX LEP IL6 KLK5 IL12A CD74 NECTIN2 IL4 ANXA1 RSAD2 SERPING1 PIK3R6 IL17F LBP IL27RA C3 C4BPB IL27 DNASE1L3 NCR3 RIPK3 LOXL3 GRN PTPN22 ENPP3 BCR IL2 NOD2 SUSD4 PGLYRP3 ZBTB7B PTPRC TNFRSF1B TNF SH2D1A KLK7 IL5 SER…
ENSBTAG00000011110	ACOT12	ENSBTAG00000016814	CHAT							ENSBTAG00000053826	ENSBTAG00000053826	ENSBTAG00000015551	ENSBTAG00000015551	ENSBTAG00000016958	PHF19	ENSBTAG00000001166	HSF5		0.0007034	19	33	2.83419	Interleukin-10 production	SASH3 IL12B TLR4 TREM2 CD28 IL20RB FOXP3 AGER ISG15 IL6 IL23R IL4 TRIB2 HGF PYCARD NOD2 DLL1 MMP8 INAVA
ENSBTAG00000004178	ACOX2	ENSBTAG00000014371	CHPF2							ENSBTAG00000055267	ENSBTAG00000055267	ENSBTAG00000016347	ENSBTAG00000016347	ENSBTAG00000019872	PIK3AP1	ENSBTAG00000018012	IL1F10		0.0007034	19	33	2.83419	Regulation of interleukin-10 production	SASH3 IL12B TLR4 TREM2 CD28 IL20RB FOXP3 AGER ISG15 IL6 IL23R IL4 TRIB2 HGF PYCARD NOD2 DLL1 MMP8 INAVA
ENSBTAG00000011634	ACP3	ENSBTAG00000021099	CLVS2							ENSBTAG00000001640	EPB41L1	ENSBTAG00000016785	ENSBTAG00000016785	ENSBTAG00000003936	PNKD	ENSBTAG00000030519	KRT33B		0.000750309	39	95	2.02083	Positive regulation of mononuclear cell proliferation	CSF1 SASH3 TNFSF4 IL12B TLR4 CD28 CORO1A IGF1 IL12RB1 TNFSF13B RASAL3 IRS2 FOXP3 CD38 CCR2 AGER VTCN1 CARD11 LEP IL6 IL12A CD74 ANXA1 IL27RA CD80 IL15 CD6 BCL2 PTPN22 PYCARD IL2 PTPRC SHH TNFRSF13C PDCD1LG2 BTNL2 WNT3A CCDC88B FGF10
ENSBTAG00000034246	ACRBP	ENSBTAG00000010082	COL15A1							ENSBTAG00000012273	FAM131A	ENSBTAG00000022372	ENSBTAG00000022372	ENSBTAG00000018599	PROSER3	ENSBTAG00000015538	LEMD2		0.000762963	30	66	2.23752	Negative regulation of immune effector process	FOXF1 PARP3 APOA1 PGLYRP1 FOXJ1 IL20RB SIGLEC10 APOA2 PGLYRP2 SMAD7 HFE FOXP3 CCR2 TBX21 CD96 HLX ANXA1 SERPING1 C4BPB LOXL3 GRN ENPP3 BCR NOD2 SUSD4 PGLYRP3 ZBTB7B PTPRC TNF SERPINB9
ENSBTAG00000006231	ACSBG1	ENSBTAG00000012205	CPT1C							ENSBTAG00000016497	FAM168A	ENSBTAG00000033449	ENSBTAG00000033449	ENSBTAG00000009785	SAMD4B	ENSBTAG00000017040	LY6E		0.000762963	35	82	2.10108	Cell fate specification	PRDM14 DHH FZD7 ATOH1 HOXC10 MYT1L SIX2 SOX17 IHH TBX4 TLX3 DMRTA2 GLI3 TBX5 TBX10 ETV2 TBX21 TBX2 HOXA11 HOXD10 EOMES TBXT TEAD4 FEV TBX3 NOTCH1 SHH POU3F2 MNX1 DLL1 WNT3A GSX2 SOX9 TBX1 POU4F1
ENSBTAG00000001417	ACSM1	ENSBTAG00000009842	CRYM							ENSBTAG00000014322	FAM234B	ENSBTAG00000034138	ENSBTAG00000034138	ENSBTAG00000046176	SPEG	ENSBTAG00000014053	MAK		0.000762963	47	123	1.88097	Regulation of adaptive immune response based on somatic recombination of immune receptors built from immunoglobulin superfamily domains	TNFSF13 PARP3 SASH3 TAP2 FCER2 IL12B STAT6 CD28 FOXJ1 IL20RB P2RX7 CD1E BOLA-DRA IL12RB1 TNFSF13B SMAD7 HFE FOXP3 CCR2 TBX21 AGER HLX IL23R IL12A NECTIN2 IL4 ANXA1 RSAD2 IL27RA C3 C4BPB IL27 RIPK3 LOXL3 NOD2 SUSD4 ZBTB7B PTPRC TNFRSF1B TNF CD1B5 CD1D WAS PVR
ENSBTAG00000037449	ACSM5	ENSBTAG00000007829	CSAD							ENSBTAG00000019538	FBXO28	ENSBTAG00000038379	ENSBTAG00000038379	ENSBTAG00000011343	XAF1	ENSBTAG00000017289	MCF2L		0.000762963	80	245	1.60736	Leukocyte proliferation	CSF1 MAPK8IP1 GPNMB CD79A SASH3 TNFSF4 IL12B BLK TLR4 LGALS9 TREM2 CD28 NPR3 FOXJ1 IL20RB IHH CORO1A SIGLEC10 P2RX7 RAC2 IGF1 IL12RB1 TNFSF13B RASAL3 CD22 IRS2 FOXP3 CD38 CCR2 AGER VTCN1 CARD11 LEP IL6 SDC4 IL12A CD74 ANXA1 GAPT IL27RA IL27 CD80 IL15 CD6 RIPK3 PTH BCL2 PTPN22 ENPP3 PYCARD IL2 ZBTB7B PTPRC SHH TNFRSF1B TNFRSF13C OCSTAMP PDCD1LG2 BTNL2 IFNE WNT3A CCDC88B IFNAG IFN-TAU SOX11 PLA2G2F…
ENSBTAG00000046332	ACTA1	ENSBTAG00000023939	CYP2C23							ENSBTAG00000002226	FBXO31	ENSBTAG00000039849	ENSBTAG00000039849	ENSBTAG00000009286	ZC3H4	ENSBTAG00000054151	MEI4		0.00082433	28	60	2.29719	Collagen metabolic process	CTSL SERPINH1 TNXB MMP17 P3H3 MMP7 MMP11 CREB3L1 MMP16 F2 FAP IHH P2RX7 MMP19 SMPD3 EMILIN1 COL1A1 MMP14 IL6 CTSS VIM MMP2 MMP9 SERPINF2 P3H2 CTSK MMP8 COL5A1
ENSBTAG00000046468	ACTBL2	ENSBTAG00000024545	DCHS2							ENSBTAG00000040128	FZD4	ENSBTAG00000040380	ENSBTAG00000040380			ENSBTAG00000019460	MOXD1		0.000895746	41	103	1.95946	Positive regulation of leukocyte proliferation	CSF1 SASH3 TNFSF4 IL12B TLR4 CD28 CORO1A IGF1 IL12RB1 TNFSF13B RASAL3 IRS2 FOXP3 CD38 CCR2 AGER VTCN1 CARD11 LEP IL6 IL12A CD74 ANXA1 IL27RA CD80 IL15 CD6 PTH BCL2 PTPN22 PYCARD IL2 PTPRC SHH TNFRSF13C OCSTAMP PDCD1LG2 BTNL2 WNT3A CCDC88B FGF10
ENSBTAG00000005714	ACTC1	ENSBTAG00000050837	DEAF1							ENSBTAG00000004569	GLIPR1L1	ENSBTAG00000048369	ENSBTAG00000048369			ENSBTAG00000050009	MTNR1B		0.000895746	63	182	1.70396	Positive regulation of cell-cell adhesion	SASH3 TNFSF4 IL12B IL1RL2 FGG CD28 IHH CORO1A BOLA-DRA GLI3 IGF1 IL12RB1 TNFSF13B RASAL3 TNFSF14 SMAD7 LCK PTPRU FOXP3 RHOH CCR2 CD5 AGER VTCN1 HLX CARD11 LEP IL6 CCR7 IL12A CD74 IL4 ANXA1 PIK3R6 IL27RA CAV1 CD80 IL15 CD6 EGR3 PTPN22 ALOX5 PYCARD IL2 ZBTB7B PTPRC SHH TNF TNFRSF13C SOX12 PDCD1LG2 BTNL2 FUT4 GCNT2 WNT3A SIRPB1 CCDC88B RAG1 DMTN EFNB3 ITPKB
ENSBTAG00000015441	ACTG2	ENSBTAG00000004018	DGKA							ENSBTAG00000017871	GNA12	ENSBTAG00000049114	ENSBTAG00000049114			ENSBTAG00000000656	NFATC1		0.000979979	70	209	1.6487	Regulation of cytosolic calcium ion concentration	TRPV4 FFAR4 ATP2B3 CALCB CCL28 TRPM1 PTGER2 TRPC1 GPR6 TRPV2 EPO DHRS7C PTK2B C1QTNF1 PTGDR JPH3 RYR1 F2 PDGFRA CEMIP CCR5 CORO1A BOK P2RX7 TRPC4 CALCA HCRTR1 GPR33 CLIC2 NMUR2 FAM155B CASQ2 HCRTR2 GPR157 GPR65 CCR2 CCR6 JSRP1 CHRNA9 TACR1 MCOLN3 CAV1 CCR10 BCL2 CCR1 C3AR1 GNA15 XCR1 CASQ1 RAMP3 C5AR1 KISS1 GPR174 TRPM2 PTPRC GRIN2D GALR2 SLC8A3 CCR4 C5AR2 GRIN2C AGTR1 DRD1 OPRL1 BBC3 DRD4 CYBA
ENSBTAG00000040083	ACTL11	ENSBTAG00000014063	DNAH8							ENSBTAG00000021803	GRAMD4	ENSBTAG00000050110	ENSBTAG00000050110			ENSBTAG00000005769	NPHP3		0.000979979	75	228	1.61926	Mononuclear cell proliferation	CSF1 MAPK8IP1 GPNMB CD79A SASH3 TNFSF4 IL12B BLK TLR4 LGALS9 CD28 FOXJ1 IL20RB IHH CORO1A SIGLEC10 P2RX7 RAC2 IGF1 IL12RB1 TNFSF13B RASAL3 CD22 IRS2 FOXP3 CD38 CCR2 AGER VTCN1 CARD11 LEP IL6 SDC4 IL12A CD74 ANXA1 GAPT IL27RA IL27 CD80 IL15 CD6 RIPK3 BCL2 PTPN22 PYCARD IL2 ZBTB7B PTPRC SHH TNFRSF1B TNFRSF13C PDCD1LG2 BTNL2 IFNE WNT3A CCDC88B IFNAG IFN-TAU SOX11 PLA2G2F FGF10 CEBPB IFN-tau-c1
ENSBTAG00000008295	ACTL6B	ENSBTAG00000010661	DPYSL3							ENSBTAG00000011723	GRIK5	ENSBTAG00000050129	ENSBTAG00000050129			ENSBTAG00000017281	OPLAH		0.00111425	61	176	1.70611	Cell-cell adhesion via plasma-membrane adhesion molecules	PCDH7 RET ESAM IGSF9 APOA1 CDH10 CNTN6 SPARCL1 CDHR4 ITGAL NTNG2 SELE LRRC4C CDH5 CELSR1 PCDH12 CDH16 MMP24 PCDH17 PCDH20 DSG1 CRB2 CBLN1 DSC3 NECTIN2 DCHS1 PCDH18 NECTIN1 SLITRK3 NECTIN4 PCDH8 CD6 SCARF2 DSC1 CDHR3 CDH17 MBP CDHR2 CDH12 FGFRL1 PCDHA13 MPZ SLITRK1 DSG4 GPC6 CLDN3 PCDHGA3 DSC2 PCDHGA5 PCDH15 IGFN1 PCDHA2 PCDHA3 GATA5 PCDHA4 PVR ADIPOQ
ENSBTAG00000019468	ACTL7A	ENSBTAG00000040390	EBF2							ENSBTAG00000011677	H1-2	ENSBTAG00000051076	ENSBTAG00000051076			ENSBTAG00000055007	OR4X2B		0.00113895	38	94	1.98996	Positive regulation of lymphocyte proliferation	SASH3 TNFSF4 IL12B TLR4 CD28 CORO1A IGF1 IL12RB1 TNFSF13B RASAL3 IRS2 FOXP3 CD38 CCR2 AGER VTCN1 CARD11 LEP IL6 IL12A CD74 ANXA1 IL27RA CD80 IL15 CD6 BCL2 PTPN22 PYCARD IL2 PTPRC SHH TNFRSF13C PDCD1LG2 BTNL2 WNT3A CCDC88B FGF10
ENSBTAG00000048262	ACTR5	ENSBTAG00000012543	EDA							ENSBTAG00000016929	HNRNPA0	ENSBTAG00000052086	ENSBTAG00000052086			ENSBTAG00000013213	OSR2		0.00121696	47	126	1.83619	Regulation of T cell proliferation	MAPK8IP1 GPNMB SASH3 TNFSF4 IL12B LGALS9 CD28 FOXJ1 IL20RB IHH CORO1A RAC2 IGF1 IL12RB1 TNFSF13B RASAL3 FOXP3 CCR2 AGER VTCN1 CARD11 LEP IL6 SDC4 ANXA1 IL27RA IL27 CD80 IL15 CD6 RIPK3 PTPN22 PYCARD IL2 ZBTB7B PTPRC SHH TNFRSF1B TNFRSF13C PDCD1LG2 BTNL2 CCDC88B PLA2G2F CEBPB
ENSBTAG00000019337	ACVR1C	ENSBTAG00000007888	EFR3B							ENSBTAG00000049845	HOXD8	ENSBTAG00000052097	ENSBTAG00000052097			ENSBTAG00000014741	OTX2		0.00121696	49	133	1.81357	Regulation of adaptive immune response	TNFSF13 PARP3 SASH3 SAMSN1 TAP2 FCER2 IL12B STAT6 CD28 FOXJ1 IL20RB P2RX7 CD1E BOLA-DRA IL12RB1 TNFSF13B SMAD7 HFE FOXP3 CCR2 TBX21 AGER HLX IL23R IL12A NECTIN2 IL4 ANXA1 RSAD2 IL27RA C3 C4BPB IL27 RIPK3 LOXL3 PYCARD NOD2 SUSD4 ZBTB7B PTPRC TNFRSF1B TNF CD1B5 CD1D WAS PVR
ENSBTAG00000017313	ADA2	ENSBTAG00000024058	EGR4							ENSBTAG00000001204	JCAD	ENSBTAG00000052307	ENSBTAG00000052307			ENSBTAG00000020031	PKD2		0.00121696	51	140	1.79321	Negative regulation of cell activation	FOXF1 GPNMB PARP3 SAMSN1 PGLYRP1 CST7 ADGRF5 BLK C1QTNF1 LGALS9 PDGFRA FOXJ1 IL20RB IHH APOE GLI3 EMILIN1 PGLYRP2 LAX1 SMAD7 HFE TBC1D10C FOXP3 CCR2 TBX21 VTCN1 HLX SDC4 CD74 BANK1 ANXA1 ADORA2A SOCS6 CD80 LOXL3 GRN PTPN22 ENPP3 BCR PGLYRP3 ZBTB7B PDGFB SHH PDCD1LG2 SOX11 PLA2G2F CEBPB TAFA3
ENSBTAG00000010663	ADAM15	ENSBTAG00000008756	ELF3							ENSBTAG00000047879	KCNA3	ENSBTAG00000053442	ENSBTAG00000053442			ENSBTAG00000037726	PLCD1		0.00121696	70	211	1.63307	Regulation of cation transmembrane transport	CACNB1 ADRB2 TRPC1 KCNIP1 KCNG1 EPO SCN1B KCNH2 GSG1L DHRS7C PTK2B NPPA JPH3 F2 TREM2 CEMIP CACNG7 GEM OSR1 KCNAB2 CORO1A KCNS1 CLIC2 IGF1 FLNA CASQ2 KCNE3 CACNG5 KCNE5 SHANK1 RRAD REM1 KEL KCNAB3 JSRP1 KCNIP2 SCN3B BPIFA1 CTSS CAV1 STAC3 KCNAB1 TMC2 CRACR2A CASQ1 NLGN2 MMP9 RAMP3 PIK3CG ARC CAV3 GALR2 CBARP KCNE2 MAPK8IP2 SHANK3 ACE2 PRRT1 LRRC26 PIRT SHISA9 DRD1 DRD4 SLC43A1 FXYD4 SHISA8 CYBA S…
ENSBTAG00000004830	ADAM18	ENSBTAG00000006277	ENGASE							ENSBTAG00000030646	KCTD17	ENSBTAG00000053759	ENSBTAG00000053759			ENSBTAG00000039328	PURG		0.00121696	74	226	1.61181	Lymphocyte proliferation	MAPK8IP1 GPNMB CD79A SASH3 TNFSF4 IL12B BLK TLR4 LGALS9 CD28 FOXJ1 IL20RB IHH CORO1A SIGLEC10 P2RX7 RAC2 IGF1 IL12RB1 TNFSF13B RASAL3 CD22 IRS2 FOXP3 CD38 CCR2 AGER VTCN1 CARD11 LEP IL6 SDC4 IL12A CD74 ANXA1 GAPT IL27RA IL27 CD80 IL15 CD6 RIPK3 BCL2 PTPN22 PYCARD IL2 ZBTB7B PTPRC SHH TNFRSF1B TNFRSF13C PDCD1LG2 BTNL2 IFNE WNT3A CCDC88B IFNAG IFN-TAU SOX11 PLA2G2F FGF10 CEBPB IFN-tau-c1
ENSBTAG00000009408	ADAM2	ENSBTAG00000005261	ENSBTAG00000005261							ENSBTAG00000019530	KDM8	ENSBTAG00000054689	ENSBTAG00000054689			ENSBTAG00000001032	PYGM		0.00152255	26	56	2.28546	Neuron fate commitment	ATOH1 HOXC10 MYT1L PRRX1 DLX2 IHH GSX1 TLX3 DLL4 DMRTA2 GLI3 FOXN4 DLX1 WNT1 HOXD10 BCL11B FEV FEZF2 NOTCH1 SHH POU3F2 MNX1 DLL1 GSX2 EPOP POU4F1
ENSBTAG00000003715	ADAM21	ENSBTAG00000006727	ENSBTAG00000006727							ENSBTAG00000008088	KIF18B	ENSBTAG00000021918	EZH1			ENSBTAG00000016591	RAB11FIP3		0.00154171	63	186	1.66731	Positive regulation of cytosolic calcium ion concentration	TRPV4 FFAR4 CCL28 TRPM1 PTGER2 TRPC1 GPR6 TRPV2 EPO DHRS7C PTK2B C1QTNF1 PTGDR JPH3 RYR1 F2 PDGFRA CEMIP CCR5 CORO1A P2RX7 GPR33 CLIC2 NMUR2 FAM155B CASQ2 GPR157 GPR65 CCR2 CCR6 JSRP1 CHRNA9 TACR1 MCOLN3 CAV1 CCR10 BCL2 CCR1 C3AR1 GNA15 XCR1 CASQ1 RAMP3 C5AR1 KISS1 GPR174 TRPM2 PTPRC GRIN2D GALR2 SLC8A3 CCR4 C5AR2 GRIN2C AGTR1 DRD1 OPRL1 BBC3 DRD4 CYBA
ENSBTAG00000013163	ADAM33	ENSBTAG00000015315	ENSBTAG00000015315							ENSBTAG00000021969	KLHL29	ENSBTAG00000008807	FBXL22			ENSBTAG00000020000	RAP1GAP2		0.00160674	30	69	2.14023	Positive regulation of T cell proliferation	SASH3 TNFSF4 IL12B CD28 CORO1A IGF1 IL12RB1 TNFSF13B RASAL3 FOXP3 CCR2 AGER VTCN1 CARD11 LEP IL6 ANXA1 IL27RA CD80 IL15 CD6 PTPN22 PYCARD IL2 PTPRC SHH TNFRSF13C PDCD1LG2 BTNL2 CCDC88B
ENSBTAG00000033312	ADAM3A	ENSBTAG00000019801	ENSBTAG00000019801							ENSBTAG00000006372	KLHL42	ENSBTAG00000015457	FGFR1			ENSBTAG00000032905	RMDN2		0.00173389	82	260	1.55249	Positive regulation of response to external stimulus	TRPV4 FGF18 CSF1 CCN4 PTN TNFSF4 CNTF PGC TNFRSF1A RARRES2 IL12B SLIT2 VEGFA PTK2B TLR4 PPM1F TREM2 CD28 TRIM15 ACOD1 TASL LY96 VEGFD NTF3 IKBKE GHSR RAC2 FLNA SCARF1 TNFSF14 ZBP1 SMOC2 CCR2 TLR10 AGER CCR6 CCL27 IL6 PTGER4 KLK5 CCR7 IL12A CD74 NECTIN2 OSM IL17F LBP C3 NUPR1 RIPOR2 NCR3 IL33 GPR4 CXCL17 CCR1 C3AR1 PYCARD SERPINF2 C5AR1 NOD2 SCG2 PDGFB CMKLR1 TNF SH2D1A CCL24 KLK7 FABP4 ARTN TTBK1…
ENSBTAG00000001125	ADAMDEC1	ENSBTAG00000020685	ENSBTAG00000020685							ENSBTAG00000030484	KLK12	ENSBTAG00000014211	FOXP4			ENSBTAG00000037650	RTL9		0.00220638	25	54	2.27895	Feeding behavior	HCRT INSL5 TRH DMBX1 HCRTR1 GHSR SGIP1 NMUR2 HCRTR2 HELT LEP GDF15 ADORA2A GH1 REN EN1 ASIP ACE2 HAND2 NMU CARTPT PRLHR POU4F1
ENSBTAG00000000706	ADAMTS1	ENSBTAG00000026758	ENSBTAG00000026758							ENSBTAG00000016834	LHFPL5	ENSBTAG00000045535	GALNTL5			ENSBTAG00000047734	RUSF1		0.00222415	60	177	1.66866	Negative regulation of cytokine production	FFAR4 GPNMB NDRG2 NLRP3 APOA1 PGLYRP1 TNFSF4 SLC2A10 NLRC3 IL12B GATA6 TLR4 LGALS9 F2 TREM2 FOXJ1 IL20RB APOA2 GHSR IGF1 SERPINB1 PGLYRP2 SMAD7 HFE FOXP3 TBX21 AGER CD96 PTGER4 IL23R CCR7 IL12A BANK1 ANXA1 TRIB2 LBP IL27RA HGF PTPN22 ARRB1 PYCARD ABCD1 NOD2 PGLYRP3 PLA2G10 CMKLR1 PTPRC MC1R TNF SSC5D DLL1 C5AR2 CLEC4A ELANE MMP8 INHBB ADIPOQ
ENSBTAG00000014207	ADAMTS10	ENSBTAG00000032831	ENSBTAG00000032831							ENSBTAG00000007689	LPIN1	ENSBTAG00000049619	GFOD1			ENSBTAG00000010850	SERTAD4		0.00228237	45	122	1.81569	Regulation of lymphocyte mediated immunity	TNFSF13 PARP3 SASH3 TAP2 FCER2 IL12B STAT6 CD28 FOXJ1 IL20RB P2RX7 CD1E BOLA-DRA SMAD7 HFE FOXP3 CCR2 TBX21 AGER CD96 LEP IL12A NECTIN2 IL4 RSAD2 PIK3R6 IL27RA C3 C4BPB NCR3 RIPK3 NOD2 SUSD4 PTPRC TNFRSF1B TNF SH2D1A SERPINB9 CD1B5 CD1D WAS PVR
ENSBTAG00000015093	ADAMTS13	ENSBTAG00000037821	ENSBTAG00000037821							ENSBTAG00000021968	MID2	ENSBTAG00000005800	GRIA1			ENSBTAG00000017094	SHMT1		0.0022962	22	45	2.40658	Collagen fibril organization	COL11A2 SERPINH1 TNXB LUM MMP11 LOXL2 EMILIN1 FKBP10 COL13A1 AEBP1 FOXC2 LOX COL1A1 ACAN LOXL3 SERPINF2 DPT COL3A1 COL5A2 COL5A1 PXDN
ENSBTAG00000016857	ADAMTS15	ENSBTAG00000037981	ENSBTAG00000037981							ENSBTAG00000015739	MRC2	ENSBTAG00000020756	GSK3A			ENSBTAG00000018045	SLC12A4		0.00242477	28	64	2.15361	Regulation of T cell mediated immunity	SASH3 TAP2 IL12B IL20RB P2RX7 CD1E BOLA-DRA SMAD7 HFE FOXP3 CCR2 TBX21 AGER IL12A NECTIN2 IL4 RSAD2 RIPK3 NOD2 PTPRC TNFRSF1B CD1B5 CD1D WAS PVR
ENSBTAG00000016963	ADAMTS6	ENSBTAG00000039476	ENSBTAG00000039476							ENSBTAG00000003025	NME6	ENSBTAG00000026286	GTF2IRD2			ENSBTAG00000003491	SLC25A23		0.00260178	47	130	1.77969	Positive regulation of peptidyl-tyrosine phosphorylation	HES5 EPO CNTF EPGN TNFRSF1A BTC IL31RA IL12B VEGFA PTK2B NEDD9 FGFR3 TREM2 LIF SRC DOK7 NTF3 IGF1 CSPG4 AGT SRCIN1 IL6 IL12A CD74 BANK1 IL4 OSM GH1 HGF CTF1 CD80 AREG IL15 NOX4 NRP1 IL2 NOD2 PDGFB ANGPT4 PTPRC IL5 ADRA1A ADRA2A WNT3A FGF7 FGF10
ENSBTAG00000010411	ADAMTS8	ENSBTAG00000043974	ENSBTAG00000043974							ENSBTAG00000025324	NRXN3	ENSBTAG00000014576	GUCY1A1			ENSBTAG00000049588	SUPT4H1		0.0026544	9	11	4.02753	Steroid esterification	APOA1 SOAT2 APOA2 APOE AGT LCAT APOA5 APOA4 AGTR1
ENSBTAG00000007492	ADAMTSL2	ENSBTAG00000046425	ENSBTAG00000046425							ENSBTAG00000016561	NUBP2	ENSBTAG00000017016	H3-5			ENSBTAG00000002952	TBX19		0.0026544	9	11	4.02753	Sterol esterification	APOA1 SOAT2 APOA2 APOE AGT LCAT APOA5 APOA4 AGTR1
ENSBTAG00000003604	ADAMTSL4	ENSBTAG00000048958	ENSBTAG00000048958							ENSBTAG00000054980	OR1E2	ENSBTAG00000004674	HAAO			ENSBTAG00000000783	TGFA		0.0026544	9	11	4.02753	Cholesterol esterification	APOA1 SOAT2 APOA2 APOE AGT LCAT APOA5 APOA4 AGTR1
ENSBTAG00000014194	ADARB2	ENSBTAG00000049377	ENSBTAG00000049377							ENSBTAG00000000355	OXLD1	ENSBTAG00000015130	HDGFL1			ENSBTAG00000003958	TMEM220		0.00280725	46	127	1.78297	Negative regulation of leukocyte activation	FOXF1 GPNMB PARP3 SAMSN1 PGLYRP1 CST7 ADGRF5 BLK LGALS9 FOXJ1 IL20RB IHH GLI3 PGLYRP2 LAX1 SMAD7 HFE TBC1D10C FOXP3 CCR2 TBX21 VTCN1 HLX SDC4 CD74 BANK1 ANXA1 ADORA2A SOCS6 CD80 LOXL3 GRN PTPN22 ENPP3 BCR PGLYRP3 ZBTB7B SHH PDCD1LG2 SOX11 PLA2G2F CEBPB TAFA3
ENSBTAG00000009520	ADCY1	ENSBTAG00000051248	ENSBTAG00000051248							ENSBTAG00000008026	OXT	ENSBTAG00000002333	HOPX			ENSBTAG00000003012	TRAF1		0.00282367	29	68	2.09932	Regulation of alpha-beta T cell activation	MAPK8IP1 SASH3 IL12B LGALS9 CD28 IHH BOLA-DRA GLI3 RASAL3 SMAD7 HFE FOXP3 CCR2 TBX21 AGER HLX IL12A ANXA1 ADORA2A IL27 LOXL3 PTPN22 ZBTB7B PTPRC SHH ITPKB
ENSBTAG00000001052	ADCY10	ENSBTAG00000051369	ENSBTAG00000051369							ENSBTAG00000019771	PALM	ENSBTAG00000019498	ITGA3			ENSBTAG00000045550	TSPAN6		0.0035453	57	169	1.66026	Regulation of chemotaxis	TRPV4 FGF18 CSF1 CCN3 PTN RARRES2 SLIT2 FGF1 VEGFA POU4F2 PTK2B PPM1F PDGFRA TREM2 SEMA6C CAMK1D VEGFD SEMA3B NTF3 RIN3 RAC2 TNFSF14 SMOC2 CCR2 AGER CCR6 CCL27 CCR7 IL12A CD74 SEMA6D LBP RIPOR2 SEMA3F CXCL17 CCR1 C3AR1 FEZF2 C5AR1 NOD2 SCG2 PDGFB SEMA4C CMKLR1 NOTCH1 SEMA6B C5AR2 CCL2 WNT3A ARTN ZNF580 FGF10 CCL26 CCL5 GPSM3
ENSBTAG00000018419	ADCY4	ENSBTAG00000052513	ENSBTAG00000052513							ENSBTAG00000013801	PBX1	ENSBTAG00000003380	KCNK15			ENSBTAG00000030432	TTC8		0.00413059	16	29	2.71588	Regulation of T cell mediated cytotoxicity	TAP2 IL12B P2RX7 CD1E BOLA-DRA AGER IL12A NECTIN2 RIPK3 PTPRC CD1B5 CD1D PVR
ENSBTAG00000020247	ADCYAP1R1	ENSBTAG00000054515	ENSBTAG00000054515							ENSBTAG00000004552	PBXIP1	ENSBTAG00000018539	KLK1			ENSBTAG00000011795	TXNRD3		0.00413059	24	53	2.22907	Defense response to Gram-negative bacterium	IL22RA1 LTF RARRES2 IL12B TLR4 UMOD ADGRB1 F2 LYZ1 BPI IL17F LBP CATHL5 PYCARD GSDMD SSC5D ELANE
ENSBTAG00000016844	ADGB	ENSBTAG00000055143	ENSBTAG00000055143							ENSBTAG00000014881	PHF23	ENSBTAG00000005859	LALBA			ENSBTAG00000012073	VOPP1		0.00418079	41	111	1.81824	Alpha-beta T cell activation	MAPK8IP1 SASH3 IL12B STAT6 PAX1 LGALS9 CD28 IHH BOLA-DRA GLI3 RASAL3 SMAD7 HFE FOXP3 CCR2 TBX21 AGER HLX IL6 PTGER4 IL12A ANXA1 RSAD2 EOMES ADORA2A IL27 BCL11B IL15 LOXL3 BCL2 PTPN22 NKX2-3 ZBTB7B PTPRC SHH BATF CLEC4A ITPKB
ENSBTAG00000005965	ADGRA1	ENSBTAG00000006359	EPHA1							ENSBTAG00000044135	PIGO	ENSBTAG00000004948	LRATD1			ENSBTAG00000017158	VSNL1		0.00433027	35	90	1.91432	Negative regulation of inflammatory response	FOXF1 FFAR4 NLRP3 APOA1 PGLYRP1 TNFRSF1A CST7 NLRC3 IL12B TNFAIP6 CDH5 IL20RB SOCS3 SIGLEC10 APOE GHSR IGF1 SMPDL3B FOXP3 PTGER4 IL4 ADORA2A IL22RA2 HGF FNDC4 CXCL17 GRN ENPP3 ALOX5 BCR NOD2 PLA2G10 TNFRSF1B ADIPOQ TAFA3
ENSBTAG00000006385	ADGRB1	ENSBTAG00000000815	EPHA2							ENSBTAG00000009059	PITX2	ENSBTAG00000004192	LRRC43			ENSBTAG00000009643	ZBTB25		0.00434646	79	256	1.51907	Negative regulation of response to external stimulus	FOXF1 FFAR4 AJAP1 NLRP3 LTF CCN3 APOA1 PGLYRP1 F11 TNFRSF1A CST7 NLRC3 IL12B GP1BA SLIT2 C1QTNF1 FGG F2 PDGFRA TNFAIP6 SEMA6C CDH5 ACOD1 IL20RB TREX1 SOCS3 SIGLEC10 KLKB1 APOE SEMA3B RIN3 DCST1 GHSR IGF1 RTN4RL1 SMPDL3B FOXP3 CD96 ISG15 LEP PTGER4 KLK8 IL4 SERPING1 SEMA6D ADORA2A IL22RA2 CLDN19 HGF FNDC4 SEMA3F RGMA CXCL17 GRN ADTRP ENPP3 ALOX5 BCR SERPINF2 NOD2 SUSD4 PLA2G10 PDGFB SEMA4C SAMHD1 …
ENSBTAG00000017576	ADGRD2	ENSBTAG00000008197	EPOR							ENSBTAG00000015702	PITX3	ENSBTAG00000010484	LRRN4CL						0.00522564	14	24	2.87148	Organ or tissue specific immune response	IFNLR1 LTF UMOD TREX1 IL6 BPIFB1 RAB17 APOA4 PIGR NOD2 H2BC4
ENSBTAG00000007901	ADGRE1	ENSBTAG00000049754	FAM177B							ENSBTAG00000027397	PPP1R3D	ENSBTAG00000034441	MACROD2						0.00522564	39	105	1.82837	Positive regulation of chemotaxis	TRPV4 FGF18 CSF1 PTN RARRES2 SLIT2 VEGFA PTK2B PPM1F TREM2 VEGFD NTF3 RAC2 TNFSF14 SMOC2 CCR2 AGER CCR6 CCL27 CCR7 IL12A CD74 LBP RIPOR2 CXCL17 CCR1 C3AR1 C5AR1 SCG2 PDGFB CMKLR1 ARTN ZNF580 FGF10 CCL26 CCL5 GPSM3
ENSBTAG00000002937	ADGRE3	ENSBTAG00000006820	FATE1							ENSBTAG00000016589	PRPF40B	ENSBTAG00000037794	MYH4						0.00571258	65	203	1.57618	Muscle organ development	SRPK3 TRIM72 HAND1 MYOZ2 UNC45B MEOX2 NEUROG1 CNTF PITX1 FOXH1 BCL9L MSC POPDC2 ACTC1 S1PR1 MYOG ASB2 LIF P2RX2 WNT2 HEYL MYH7 DLL4 DMRTA2 CHRND ANKRD1 TLL2 CYP26B1 SMAD7 FOXC2 PAX5 LOX KEL HLX MYLK2 GPC1 HOXD10 HOXD9 TIFAB HDAC4 CAV1 NUPR1 RIPOR2 STAC3 MYL2 BCL2 NKX2-5 HIVEP3 MAFF COL3A1 NOTCH1 SHH SMTNL1 ALX4 FOXL2 DLL1 MYOCD WNT3A PHOX2B TNNC1 POPDC3 VGLL2 ACTA1 EGR2 POU4F1
ENSBTAG00000037687	ADGRF2	ENSBTAG00000004657	FBLL1							ENSBTAG00000031454	PRSS42	ENSBTAG00000000284	NAALAD2						0.0063099	16	30	2.62535	Regulation of humoral immune response	PGC FCER2 GATA6 FOXJ1 ACOD1 KLK5 CCR7 SERPING1 IL17F C3 C4BPB NOD2 SUSD4 PTPRC TNF KLK7
ENSBTAG00000005736	ADGRF3	ENSBTAG00000012088	FBLN1							ENSBTAG00000001724	PTGR3	ENSBTAG00000031573	NMRK2						0.0063099	16	30	2.62535	Negative regulation of alpha-beta T cell activation	LGALS9 IHH GLI3 SMAD7 HFE FOXP3 TBX21 HLX ANXA1 ADORA2A LOXL3 ZBTB7B SHH
ENSBTAG00000002934	ADGRF4	ENSBTAG00000002136	FCHO1							ENSBTAG00000017751	RGS9	ENSBTAG00000017680	NOS3						0.0063099	85	283	1.4785	Negative regulation of immune system process	FOXF1 GPNMB PARP3 CCL28 CCN3 APOA1 SAMSN1 PGLYRP1 MAFB CST7 ADGRF5 IL12B BLK SLIT2 STAT6 BOLA-DOA LGALS9 FOXJ1 IL20RB TREX1 IHH SIGLEC10 APOA2 RIN3 DCST1 GLI3 EMILIN1 PDCD1 CD22 PGLYRP2 LAX1 SMAD7 HFE TBC1D10C FOXP3 CCR2 TBX21 CD96 VTCN1 HLX ISG15 PTGER4 SDC4 CD74 BANK1 ANXA1 SERPING1 ZBTB46 TMEM176B IL27RA ADORA2A SOCS6 C4BPB CD80 LOXL3 GRN ADTRP PTPN22 ENPP3 BCR NOD2 SUSD4 PGLYRP3 COL3A1 ZBTB7B…
ENSBTAG00000004347	ADGRF5	ENSBTAG00000031497	FGFBP1							ENSBTAG00000009175	RPS6KB2	ENSBTAG00000040338	OBSL1						0.00731242	30	75	1.96902	T cell mediated immunity	SASH3 TAP2 IL12B IL20RB TREX1 P2RX7 CD1E BOLA-DRA SMAD7 HFE FOXP3 CCR2 TBX21 AGER IL12A NECTIN2 IL4 RSAD2 RIPK3 NOD2 PTPRC AIRE TNFRSF1B CD1B5 CD1D WAS PVR
ENSBTAG00000019733	ADGRL4	ENSBTAG00000014620	FOXI1							ENSBTAG00000000179	RPUSD1	ENSBTAG00000054685	OR4F34						0.00731633	13	22	2.90877	Thyroid hormone metabolic process	SULT1B1 DIO2 HPN FOXE1 SLC5A5 IYD DUOX2 DUOXA2 DUOX1 PAX8 CTSK DIO3 TPO
ENSBTAG00000034189	ADH1C	ENSBTAG00000017243	GATA3							ENSBTAG00000005699	SCML4	ENSBTAG00000049870	OR5P5						0.00731633	13	22	2.90877	Regulation of AMPA receptor activity	ADRB2 GSG1L CACNG7 CACNG5 SHANK1 NLGN2 ARC MAPK8IP2 SHANK3 PRRT1 SHISA9 SHISA8 CACNG4
ENSBTAG00000006986	ADH6	ENSBTAG00000013301	GGT7							ENSBTAG00000019219	SH2B1	ENSBTAG00000002783	PCYOX1						0.00782054	75	245	1.5069	Positive regulation of leukocyte activation	TNFSF13 SASH3 TNFSF4 IL12B IL1RL2 TLR4 STAT6 BLOC1S3 TREM2 CD28 IHH CORO1A BOLA-DRA GLI3 IGF1 IL12RB1 TNFSF13B RASAL3 IRS2 TNFSF14 LCK FOXP3 RHOH CD38 CCR2 CD5 TBX21 AGER VTCN1 HLX CARD11 MMP14 LEP IL6 CCR7 IL12A CD74 NECTIN2 IL4 ANXA1 PIK3R6 LBP IL27RA CAV1 CD80 IL15 CD6 EGR3 BCL2 PTPN22 PYCARD IL2 NOD2 ZBTB7B PTPRC SHH TNFRSF13C SOX12 PDCD1LG2 BTNL2 WNT3A SIRPB1 CCDC88B RAG1 TTBK1 MMP8 ITGAM PV…
ENSBTAG00000006991	ADH6	ENSBTAG00000013732	GPR37							ENSBTAG00000017090	SMCR8	ENSBTAG00000026732	PLA2G1B						0.00817196	11	17	3.18517	Detection of external biotic stimulus	PGLYRP1 NAIP TLR4 TREM2 LY96 PGLYRP2 LBP NOD2 SSC5D PGLYRP4
ENSBTAG00000015729	ADH7	ENSBTAG00000001067	GRM2							ENSBTAG00000004751	SPTBN4	ENSBTAG00000020238	RIMS1						0.00834226	7	8	4.30722	Regulation of cholesterol esterification	APOA1 APOA2 APOE AGT APOA5 APOA4 AGTR1
ENSBTAG00000031188	ADIG	ENSBTAG00000051412	HBA							ENSBTAG00000012777	SRF	ENSBTAG00000006947	ROPN1						0.00834226	7	8	4.30722	Positive regulation of cholesterol esterification	APOA1 APOA2 APOE AGT APOA5 APOA4 AGTR1
ENSBTAG00000052213	ADIPOQ	ENSBTAG00000017055	HCN3							ENSBTAG00000054680	ST3GAL2	ENSBTAG00000015132	RXFP2						0.00834226	14	25	2.75662	Positive regulation of T cell mediated cytotoxicity	TAP2 IL12B P2RX7 CD1E BOLA-DRA IL12A NECTIN2 PTPRC CD1B5 CD1D PVR
ENSBTAG00000054072	ADM2	ENSBTAG00000025942	HPGD							ENSBTAG00000048501	ST8SIA2	ENSBTAG00000001867	SACS						0.00834226	67	214	1.54117	Positive regulation of lymphocyte activation	TNFSF13 SASH3 TNFSF4 IL12B IL1RL2 TLR4 STAT6 BLOC1S3 CD28 IHH CORO1A BOLA-DRA GLI3 IGF1 IL12RB1 TNFSF13B RASAL3 IRS2 TNFSF14 LCK FOXP3 RHOH CD38 CCR2 CD5 TBX21 AGER VTCN1 HLX CARD11 MMP14 LEP IL6 CCR7 IL12A CD74 IL4 ANXA1 PIK3R6 IL27RA CAV1 CD80 IL15 CD6 EGR3 BCL2 PTPN22 PYCARD IL2 NOD2 ZBTB7B PTPRC SHH TNFRSF13C SOX12 PDCD1LG2 BTNL2 WNT3A SIRPB1 CCDC88B RAG1 FGF10 EFNB3 ITPKB
ENSBTAG00000016944	ADORA2A	ENSBTAG00000002853	HRC							ENSBTAG00000015772	STOML1	ENSBTAG00000018570	SDR16C5						0.00864418	30	76	1.94311	Antimicrobial humoral response	LTF PGLYRP1 PGC SLPI RARRES2 GATA6 S100A9 F2 ACOD1 CXCL13 WFDC2 KLK5 COLEC11 IL17F BPIFA1 CATHL5 NOD2 KLK7 SPAG11B CXCL3 ELANE WFDC15B H2BC4 PGLYRP4
ENSBTAG00000031632	ADRA1A	ENSBTAG00000011003	IKZF3							ENSBTAG00000020260	SYN2	ENSBTAG00000054194	SH2D1B						0.00864418	34	90	1.85963	Negative regulation of secretion	FOXF1 FFAR4 NEUROG1 TNFRSF1A IL12B TRH LIF APOE RAB11FIP1 CCR2 LEP IL12A CD74 ANXA1 RSAD2 OSM KCNJ11 GH1 TIFAB ACVR1C NPVF ADTRP OPRM1 BCR NOTCH1 FAM3D TNFRSF1B KCNB1 TFF2 HRH3 ADRA2A INHBB DRD4 IL1RAPL1
ENSBTAG00000039292	ADRA2A	ENSBTAG00000044025	IL1RAPL2							ENSBTAG00000002522	SYT5	ENSBTAG00000038716	SKI						0.00867529	39	108	1.77758	Regulation of response to wounding	CCN4 AJAP1 F11 CNTF GP1BA HPSE C1QTNF1 FGG F2 PDGFRA SIGLEC10 KLKB1 APOE FLNA SCARF1 RTN4RL1 FOXA2 FOXC2 SMOC2 KLK8 ANXA1 CADM4 DUOX1 SERPING1 CLDN19 CAV1 RGMA ADTRP ALOX5 SERPINF2 PDGFB PROS1 TNF INSL3 CLDN4 ADRA2A CLDN3 EPPK1 DMTN
ENSBTAG00000009510	ADRA2B	ENSBTAG00000012368	IL21							ENSBTAG00000012480	TBC1D13	ENSBTAG00000000664	SLC22A15						0.0090043	16	31	2.54067	Negative regulation of leukocyte mediated immunity	FOXF1 PARP3 FOXJ1 IL20RB SMAD7 HFE FOXP3 CCR2 TBX21 CD96 C4BPB BCR NOD2 SUSD4 PTPRC SERPINB9
ENSBTAG00000045994	ADRA2C	ENSBTAG00000001602	IL4R							ENSBTAG00000020225	TBXAS1	ENSBTAG00000004854	SLC24A5						0.00902679	18	37	2.39475	Detection of mechanical stimulus	HPN ASIC3 PKD2L2 KCNK4 WHRN PIEZO2 CSRP3 CHRNA9 KCNA1 JUP TMC1 TMC2 COL11A1 CAV3
ENSBTAG00000002144	ADRB2	ENSBTAG00000015186	ILVBL							ENSBTAG00000000690	THEM5	ENSBTAG00000004860	SLC27A6						0.00907616	47	138	1.67652	Receptor signaling pathway via STAT	THPO RET HES5 EPO CNTF TNFRSF1A IL31RA IL12B PTK2B STAT6 FGFR3 LIF SOCS3 IGF1 AGT LEP IL6 IL12A IL4 OSM IL22RA2 GH1 CTF1 CAV1 IL15 IL2 NOTCH1 PTPRC PRLR IFNE PTK6 IFNAG IFN-TAU IFNL3 IFN-tau-c1
ENSBTAG00000017616	ADSS1	ENSBTAG00000023411	INHCA							ENSBTAG00000020469	TMED8	ENSBTAG00000011105	SLC38A2						0.00907616	76	251	1.49049	Positive regulation of cell activation	TNFSF13 SASH3 TNFSF4 IL12B IL1RL2 TLR4 STAT6 BLOC1S3 TREM2 CD28 IHH CORO1A PLEK BOLA-DRA GLI3 IGF1 IL12RB1 TNFSF13B RASAL3 IRS2 TNFSF14 LCK FOXP3 RHOH CD38 CCR2 CD5 TBX21 AGER VTCN1 HLX CARD11 MMP14 LEP IL6 CCR7 IL12A CD74 NECTIN2 IL4 ANXA1 PIK3R6 LBP IL27RA CAV1 CD80 IL15 CD6 EGR3 BCL2 PTPN22 PYCARD IL2 NOD2 ZBTB7B PTPRC SHH TNFRSF13C SOX12 PDCD1LG2 BTNL2 WNT3A SIRPB1 CCDC88B RAG1 TTBK1 MMP8 ITG…
ENSBTAG00000019533	ADTRP	ENSBTAG00000020904	JAK3							ENSBTAG00000031725	TNFSF12	ENSBTAG00000007589	SMAD9						0.00916691	33	87	1.86717	Antigen processing and presentation	BOLA TAP2 BoLA BOLA-DOA TREM2 TREX1 CD1E BOLA-DRA HFE CCR7 CD74 CTSS BOLA-NC1 BLA-DQB JSP.1 PYCARD NOD2 BOLA-DQB RAB33A BOLA-DQA5 CD1B5 CLEC4A CD1D BOLA-DYB WAS DSB
ENSBTAG00000012237	AEBP1	ENSBTAG00000008614	KASH5							ENSBTAG00000005083	TULP4	ENSBTAG00000032051	SULT1C4						0.00916691	33	87	1.86717	Regulation of postsynaptic membrane potential	P2RX3 ADRB2 STX1B S1PR2 P2RX2 CHRNB2 P2RX7 CHRM1 GABRA2 SHANK1 GABRA6 GABRE CHRNB3 CHRNA6 NPAS4 CBLN1 CHRNA9 ADORA2A GRIK4 CHRNA4 GLRA2 P2RX6 NLGN2 GRIN2D INSYN1 SLC8A3 MAPK8IP2 SHANK3 GABRA1 KCND2 GRIK1 GRIN2C DRD4
ENSBTAG00000047833	AFM	ENSBTAG00000015606	KAZN							ENSBTAG00000007483	UNC119B	ENSBTAG00000032548	SYBU						0.00999593	78	260	1.47676	Negative regulation of transport	FOXF1 FFAR4 STX1B NEUROG1 EPO KCNH2 TNFRSF1A IL12B TRH PTK2B EPHA3 PPM1F LIF TRIM15 GEM OSR1 CORO1A APOA2 APOE RIN3 CLIC2 IGF1 CASQ2 RAB11FIP1 KCNE3 IRS2 SNX33 KCNE5 GABRE CCR2 RRAD REM1 KEL LEP IL12A CD74 SFRP4 SPINK1 ANXA1 RSAD2 OSM KCNJ11 GH1 TIFAB CAV1 KCNAB1 BCL2 ACVR1C NPVF ADTRP OPRM1 BCR MMP9 PLA2G10 CAV3 NOTCH1 FAM3D SHH TNFRSF1B CBARP TNF NEU3 KCNE2 KCNB1 TFF2 HRH3 ADRA2A PIP4P2 DMTN PR…
ENSBTAG00000007125	AFMID	ENSBTAG00000011379	KCNH5							ENSBTAG00000010470	UQCC3	ENSBTAG00000007273	TF						0.0100678	10	15	3.28169	Positive regulation of chondrocyte differentiation	FGF18 GDF5 LOXL2 GDF6 GLI3 SMAD7 HOXA11 ZNF219 MUSTN1 SOX9
ENSBTAG00000017131	AFP	ENSBTAG00000016613	KCNH6							ENSBTAG00000034384	VWA3B	ENSBTAG00000007616	TMED6						0.0100678	46	135	1.67731	Receptor signaling pathway via JAK-STAT	RET HES5 EPO CNTF TNFRSF1A IL31RA IL12B PTK2B STAT6 FGFR3 LIF SOCS3 IGF1 AGT LEP IL6 IL12A IL4 OSM IL22RA2 GH1 CTF1 CAV1 IL15 IL2 NOTCH1 PTPRC PRLR IFNE PTK6 IFNAG IFN-TAU IFNL3 IFN-tau-c1
ENSBTAG00000014420	AGER	ENSBTAG00000000973	KCNJ15							ENSBTAG00000009217	WNT10A	ENSBTAG00000031849	TMEM119						0.0105305	85	289	1.44781	Cellular calcium ion homeostasis	TRPV4 FFAR4 ATP2B3 CALCB CCL28 SV2A TRPM1 PTGER2 TRPC1 GPR6 TRPV2 EPO DHRS7C PTK2B UMOD C1QTNF1 PTGDR JPH3 RYR1 F2 PDGFRA CDH5 CEMIP CCR5 CORO1A BOK P2RX7 TRPC4 CALCA APOE HCRTR1 GPR33 CLIC2 NMUR2 PKHD1 FAM155B CASQ2 HCRTR2 CSRP3 SLC24A3 GPR157 GPR65 CCR2 CCR6 KEL JSRP1 CHRNA9 SYPL2 TACR1 TGM2 ATP13A4 PTH1R MCOLN3 CAV1 GCM2 PTH CCR10 BCL2 CCR1 C3AR1 GNA15 XCR1 CASQ1 RAMP3 C5AR1 KISS1 GPR174 TRPM2…
ENSBTAG00000025161	AGPAT2	ENSBTAG00000002644	KCNQ4							ENSBTAG00000006510	YRDC	ENSBTAG00000031752	TMEM256						0.0109217	65	209	1.53093	Adaptive immune response based on somatic recombination of immune receptors built from immunoglobulin superfamily domains	TNFSF13 PARP3 SASH3 TAP2 C8A FCER2 IL12B C1S STAT6 CD28 C2 FOXJ1 IL20RB TREX1 C1R P2RX7 CD1E BOLA-DRA C1QB IL12RB1 TNFSF13B C7 SMAD7 HFE FOXP3 CCR2 TBX21 AGER HLX IL6 IL23R IL12A CD74 NECTIN2 IL4 ANXA1 RSAD2 C9 IL27RA C3 C4BPB IL27 RIPK3 LOXL3 AICDA BACH2 NOD2 SUSD4 ZBTB7B PTPRC AIRE TNFRSF1B BATF TNF IL18BP C4A CD1B5 CD1D WAS PVR
ENSBTAG00000007668	AGPAT4	ENSBTAG00000034192	KIAA2012							ENSBTAG00000046301	ZNF445	ENSBTAG00000002515	TNNI3						0.0110199	41	117	1.72499	Skeletal muscle tissue development	SRPK3 MYOZ2 MEOX2 PITX1 BCL9L MSC POPDC2 ASB2 P2RX2 HEYL DMRTA2 CHRND ANKRD1 TLL2 CYP26B1 PAX5 KEL HLX MYLK2 GPC1 HOXD10 HOXD9 HDAC4 CAV1 NUPR1 RIPOR2 STAC3 BCL2 HIVEP3 MAFF NOTCH1 SHH FOXL2 DLL1 MYOCD WNT3A PHOX2B POPDC3 VGLL2 ACTA1 EGR2
ENSBTAG00000012393	AGT	ENSBTAG00000016165	KRT7							ENSBTAG00000016137	ZNF608	ENSBTAG00000011698	TYK2						0.0118131	39	110	1.74526	Regulation of signaling receptor activity	DKK4 ADRB2 WFIKKN1 EPGN BTC GSG1L ZFYVE28 CACNG7 CBLC ADRA2B FSHB LY6H DKKL1 CACNG5 CLEC12A HFE SHANK1 DLGAP3 ADH7 BEGAIN AREG NLGN2 RAMP3 ARC CAV3 TNF MAPK8IP2 SHANK3 ACE2 PRRT1 ADRA2A ADRA2C SHISA9 PSCA LYPD6 SHISA8 CACNG4
ENSBTAG00000045633	AGTR1	ENSBTAG00000037638	KRT73							ENSBTAG00000019174	ZNF710	ENSBTAG00000007814	WWTR1						0.0118812	52	159	1.60989	Regulation of leukocyte mediated immunity	FOXF1 TNFSF13 PARP3 SASH3 TAP2 FCER2 IL12B BLK TLR4 STAT6 CD28 FOXJ1 IL20RB P2RX7 CD1E BOLA-DRA RAC2 SMAD7 HFE FOXP3 CCR2 TBX21 AGER CD96 LEP IL12A NECTIN2 IL4 RSAD2 PIK3R6 IL27RA C3 C4BPB DNASE1L3 NCR3 RIPK3 BCR NOD2 SUSD4 PTPRC TNFRSF1B TNF SH2D1A SERPINB9 CD1B5 CD1D WAS ITGAM PVR
ENSBTAG00000040386	AGTR2	ENSBTAG00000024663	LAD1									ENSBTAG00000018464	ZDHHC14						0.0122112	76	254	1.47289	Response to virus	HYAL1 OPRK1 IFNLR1 KCNJ8 OASL ITGB8 IL12B POU2AF1 TRIM15 IFI6 APOBEC3H IFIH1 TREX1 MX2 POU2F2 RNASEL IKBKE IL12RB1 BATF3 ZBP1 FOXP3 TBX21 ISG15 ISG20 IL6 IL23R IL12A IFNAR2 RSAD2 BPIFA1 RNF135 IL27 IL15 RIPK3 AICDA ABCC9 BCL2 PTPN22 AUP1 PYCARD PLA2G10 VWCE SAMHD1 PTPRC TNF MAPK11 IFI44L OAS1Z IFNE OAS1Y HMGA2 IFNAG IFN-TAU IFITM1 IFNL3 IFNT3 IFITM3 TRIM5 IFNT2 IFN-tau-c1
ENSBTAG00000037456	AHDC1	ENSBTAG00000009381	LCP2									ENSBTAG00000006954	ZNF432						0.0130345	11	18	3.00822	Positive regulation of humoral immune response	PGC FCER2 ACOD1 KLK5 CCR7 IL17F C3 NOD2 PTPRC TNF KLK7
ENSBTAG00000048906	AHNAK2	ENSBTAG00000008429	LRP4									ENSBTAG00000047939	ZNF75D						0.0130345	11	18	3.00822	Positive regulation of steroid metabolic process	APOA1 FGF1 APOA2 APOE FSHB AGT GH1 APOA5 APOA4 TNF AGTR1
ENSBTAG00000000522	AHSG	ENSBTAG00000038600	LRRC15									ENSBTAG00000039946	ZNF814						0.0130345	38	107	1.74819	Negative regulation of lymphocyte activation	GPNMB PARP3 SAMSN1 PGLYRP1 BLK LGALS9 FOXJ1 IL20RB IHH GLI3 PGLYRP2 LAX1 SMAD7 HFE TBC1D10C FOXP3 TBX21 VTCN1 HLX SDC4 CD74 BANK1 ANXA1 ADORA2A SOCS6 CD80 LOXL3 PTPN22 PGLYRP3 ZBTB7B SHH PDCD1LG2 SOX11 PLA2G2F CEBPB
ENSBTAG00000018849	AICDA	ENSBTAG00000020454	LZTS3																0.0136512	73	243	1.47879	Muscle system process	P2RX3 SRL TRIM72 PI16 ADRB2 KCNJ8 MYOZ2 CHRNB4 NEUROG1 SCN1B KCNH2 TNFRSF1A SULF1 SCN4A LMCD1 GATA6 TNNT1 NPPA GJA5 KCNJ5 P2RX2 MYOM2 ADRA2B MYH7 IGF1 MYBPC1 CASQ2 CSRP3 KCNE3 KCNE5 SMAD7 MYMK PRKAG3 TBX2 PGAM2 MYLK2 JSRP1 SCN3B HCN4 TIFAB NMUR1 JUP HDAC4 CAV1 MYH1 STAC3 SCN7A GSN CASQ1 NKX2-5 LMOD1 TBX3 BDKRB2 TNNT3 CAV3 NOTCH1 TNFRSF1B KCNE2 SLC8A3 ADRA1A KCND3 ACE2 MYOCD ADRA2A HAND2 NMU TNNC1…
ENSBTAG00000052140	AIF1L	ENSBTAG00000001406	MAB21L3																0.0147275	57	180	1.5588	Regulation of peptidyl-tyrosine phosphorylation	HES5 SAMSN1 EPO CNTF EPGN TNFRSF1A BTC IL31RA IL12B VEGFA PTK2B NEDD9 ZFYVE28 FGFR3 TREM2 LIF SOCS3 SRC CBLC DOK7 NTF3 IGF1 CSPG4 AGT SRCIN1 IL6 IL12A CD74 BANK1 SPINK1 IL4 CADM4 OSM IL22RA2 GH1 HGF CTF1 CAV1 CD80 AREG IL15 NOX4 NRP1 IL2 NOD2 PDGFB ANGPT4 PTPRC IL5 ADRA1A ADRA2A WNT3A PTK6 DMTN FGF7 FGF10
ENSBTAG00000038132	AIFM3	ENSBTAG00000007444	MAP3K7CL																0.0152246	28	72	1.91432	Digestion	APOA1 NEUROG1 CAPN8 TLR4 CEL APOA2 CYM CHRM1 PGA5 LEP FABP2 TIFAB APOA5 NOD2 SLC9A4 TFF2 PNLIP SLC26A7 UCN3 CHRM5 SOX9 TFF1 CLPSL2 LRCOL1 ARX FGF10
ENSBTAG00000008318	AIPL1	ENSBTAG00000046862	MARCKSL1																0.0152246	30	79	1.86932	Interferon-gamma production	SASH3 PGLYRP1 TNFSF4 IL12B TLR4 SLC7A5 LGALS9 IL20RB IL12RB2 IL12RB1 PGLYRP2 FOXP3 CCR2 CD96 ISG15 IL23R CD14 CCR7 IL12A IL27RA IL27 RIPK3 PYCARD NOD2 PGLYRP3 TNF SPN
ENSBTAG00000023393	AIRE	ENSBTAG00000019123	MEFV																0.0152246	41	119	1.696	Sensory perception of light stimulus	PDE6G USH1C CRYBB3 LUM CRYGN PDC CRYBA1 CNGB1 PRPH2 LRIT3 AIPL1 MFRP WHRN BEST1 GJA10 GUCA1B COL1A1 NR2E1 VSX2 CRYGC CRYGD SLC4A10 IMPG2 GRM6 OPN1SW OPN5 USH1G LAMC3 GNAT1 OPN1LW RPE65 IMPG1 COL11A1 CACNA2D4 RD3 RCVRN GUCY2F RLBP1 CNGB3 RGS9BP
ENSBTAG00000000792	AJAP1	ENSBTAG00000014979	MFSD12																0.0163793	13	24	2.66638	Antigen processing and presentation via MHC class Ib	BOLA TAP2 BoLA CD1E BOLA-NC1 JSP.1 CD1B5 CD1D
ENSBTAG00000039708	AJM1	ENSBTAG00000016424	MMP25																0.0163793	13	24	2.66638	Positive regulation of interleukin-10 production	SASH3 IL12B TLR4 TREM2 CD28 IL20RB ISG15 IL6 IL4 HGF PYCARD NOD2 INAVA
ENSBTAG00000017411	AK5	ENSBTAG00000017536	MPP3																0.0163793	18	39	2.27194	T cell selection	CD4 STAT6 CD28 GLI3 TBX21 CARD11 IL6 CCR7 CD74 BCL11B IL15 LOXL3 BCL2 PTPRC AIRE SHH BATF ITPKB
ENSBTAG00000010881	AKAP14	ENSBTAG00000015046	MST1R																0.0163793	49	150	1.60803	Regulation of ion transmembrane transporter activity	ADRB2 TCAF1 KCNG1 EPO SCN1B GSG1L NPPA JPH3 TREM2 CACNG7 GEM OSR1 KCNS1 CLIC2 IGF1 CASQ2 KCNE3 CACNG5 KCNE5 SHANK1 RRAD REM1 JSRP1 SCN3B CTSS CAV1 STAC3 KCNAB1 CRACR2A CASQ1 NLGN2 MMP9 ARC CAV3 GALR2 CBARP KCNE2 MAPK8IP2 SHANK3 PRRT1 LRRC26 PIRT SHISA9 DRD4 FXYD4 SHISA8 SCN2B CACNG4
ENSBTAG00000016399	AKAP4	ENSBTAG00000040053	MYH6																0.0163793	49	150	1.60803	Myeloid leukocyte migration	TRPV4 CSF1 CCN3 RARRES2 SLIT2 PTK2B GP2 S100A9 TREM2 CD99 CXCL13 CAMK1D VEGFD RIN3 RAC2 EMILIN1 CSF3R RHOH CCR2 AGER MMP14 PTGER4 CCR7 CD74 ANXA1 LBP CCL22 RIPOR2 CXCL17 CCR1 C3AR1 C5AR1 NOD2 TRIM55 SCG2 PDGFB CMKLR1 CCL24 IL17RC C5AR2 CXCL3 CCL2 CKLF PRTN3 CD300H CCL26 CCL5
ENSBTAG00000017306	AKNA	ENSBTAG00000040569	NLRX1																0.0163793	61	197	1.52424	Defense response to virus	OPRK1 IFNLR1 KCNJ8 OASL IL12B TRIM15 IFI6 APOBEC3H IFIH1 TREX1 MX2 RNASEL IL12RB1 ZBP1 ISG15 ISG20 IL6 IL23R IFNAR2 RSAD2 BPIFA1 RNF135 IL27 IL15 RIPK3 AICDA ABCC9 BCL2 PTPN22 PYCARD PLA2G10 SAMHD1 PTPRC IFI44L OAS1Z IFNE OAS1Y IFNAG IFN-TAU IFITM1 IFNL3 IFNT3 IFITM3 TRIM5 IFNT2 IFN-tau-c1
ENSBTAG00000022571	AKR1C3	ENSBTAG00000024021	NRXN1																0.0163793	61	197	1.52424	Defense response to symbiont	OPRK1 IFNLR1 KCNJ8 OASL IL12B TRIM15 IFI6 APOBEC3H IFIH1 TREX1 MX2 RNASEL IL12RB1 ZBP1 ISG15 ISG20 IL6 IL23R IFNAR2 RSAD2 BPIFA1 RNF135 IL27 IL15 RIPK3 AICDA ABCC9 BCL2 PTPN22 PYCARD PLA2G10 SAMHD1 PTPRC IFI44L OAS1Z IFNE OAS1Y IFNAG IFN-TAU IFITM1 IFNL3 IFNT3 IFITM3 TRIM5 IFNT2 IFN-tau-c1
ENSBTAG00000022564	AKR1C4	ENSBTAG00000000564	NSG2																0.0164719	8	11	3.58003	Reverse cholesterol transport	APOA1 APOM APOA2 APOE LCAT APOA4 HNF1A LIPG
ENSBTAG00000038260	AKR1E2	ENSBTAG00000015891	NSUN4																0.0164719	8	11	3.58003	Embryonic digestive tract morphogenesis	FOXF1 SIX2 PDGFRA IHH GLI3 HLX SHH FGF10
ENSBTAG00000017121	ALB	ENSBTAG00000009831	OCA2																0.0165795	14	27	2.55243	Regulation of membrane depolarization	DCN SCN1B GJA5 IFI6 BOK SRC P2RX7 CACNA1G TBX5 SCN3B HCN4 ABCD1 CAV3 SCN2B
ENSBTAG00000014470	ALDH1L1	ENSBTAG00000008201	ODAD3																0.0165795	14	27	2.55243	Negative regulation of cation channel activity	EPO GEM CLIC2 CASQ2 KCNE3 KCNE5 RRAD REM1 CAV1 KCNAB1 MMP9 CBARP KCNE2 DRD4
ENSBTAG00000021113	ALDH3A1	ENSBTAG00000002138	PADI1																0.0168332	46	139	1.62904	Mononuclear cell migration	TRPV4 CSF1 JAM2 CCN3 RARRES2 SLIT2 PTK2B S1PR1 ITGAL CD99 TNFSF14 CCR2 TBX21 AGER CCR6 CCL27 CCR7 IL12A ANXA1 IL27RA CCL22 RIPK3 CXCL17 ITGB7 CCR1 ADTRP C3AR1 ALOX5 PYCARD C5AR1 GPR15 PDGFB TRPM2 CMKLR1 AIRE CCL24 SPN CCL2 CKLF ARTN C10orf99 CCL26 GCSAML CCL5
ENSBTAG00000007379	ALK	ENSBTAG00000019076	PAK6																0.0171646	35	98	1.75805	Interleukin-6 production	TRPV4 TNFSF4 NLRC3 IL1RL2 TLR4 POU2AF1 TREM2 FOXJ1 IFIH1 POU2F2 P2RX7 GHSR ZBTB20 FOXP3 AGER LEP IL6 CD74 BANK1 IL17F LBP IL27RA HGF PTPN22 ARRB1 PYCARD NOD2 MBP TNF IL17RC C5AR2 MMP8 INAVA CYBA CEBPB
ENSBTAG00000012475	ALOX12B	ENSBTAG00000040313	PARS2																0.0171646	35	98	1.75805	Regulation of interleukin-6 production	TRPV4 TNFSF4 NLRC3 IL1RL2 TLR4 POU2AF1 TREM2 FOXJ1 IFIH1 POU2F2 P2RX7 GHSR ZBTB20 FOXP3 AGER LEP IL6 CD74 BANK1 IL17F LBP IL27RA HGF PTPN22 ARRB1 PYCARD NOD2 MBP TNF IL17RC C5AR2 MMP8 INAVA CYBA CEBPB
ENSBTAG00000031933	ALOX12E	ENSBTAG00000009975	PBX4																0.0173488	48	147	1.60736	T cell proliferation	MAPK8IP1 GPNMB SASH3 TNFSF4 IL12B LGALS9 CD28 FOXJ1 IL20RB IHH CORO1A P2RX7 RAC2 IGF1 IL12RB1 TNFSF13B RASAL3 FOXP3 CCR2 AGER VTCN1 CARD11 LEP IL6 SDC4 ANXA1 IL27RA IL27 CD80 IL15 CD6 RIPK3 PTPN22 PYCARD IL2 ZBTB7B PTPRC SHH TNFRSF1B TNFRSF13C PDCD1LG2 BTNL2 CCDC88B PLA2G2F CEBPB
ENSBTAG00000020319	ALOX5	ENSBTAG00000013688	PGF																0.0173488	58	186	1.53499	Adenylate cyclase-modulating G protein-coupled receptor signaling pathway	OPRK1 CALCB ADRB2 PTGER2 S1PR2 GPR6 ADGRE3 OPRD1 S1PR5 GCGR OXER1 GIPR S1PR1 ADGRB1 ADGRE1 CALCRL CALCA FLNA S1PR3 CHRM1 PTH2R GHRH GPR65 SCTR PTGIR PTGER4 GPR37L1 GRM6 LHCGR ADORA2A PTH1R GNAT1 GPR4 ADCY4 GRM3 PTH ADGRL4 GNA15 ADCYAP1R1 RAMP3 MC1R GALR2 HRH3 UCN3 VIPR2 CHRM5 ADRA2A GPR101 HTR1A ADRA2C CORT GHRHR DRD1 OPRL1 DRD4 GPR26
ENSBTAG00000013201	ALOX5AP	ENSBTAG00000001244	PLAT																0.0175344	61	198	1.51654	Lymphocyte mediated immunity	TNFSF13 PARP3 SASH3 TAP2 C8A FCER2 IL12B C1S STAT6 CD28 C2 FOXJ1 IL20RB TREX1 C1R CORO1A P2RX7 CD1E BOLA-DRA C1QB C7 SMAD7 HFE FOXP3 CCR2 TBX21 AGER CD96 LEP IL12A CD74 NECTIN2 IL4 RSAD2 C9 PIK3R6 IL27RA C3 C4BPB NCR3 RIPK3 AICDA NOD2 SUSD4 PTPRC AIRE TNFRSF1B BATF TNF SH2D1A SERPINB9 C4A CD1B5 CD1D WAS PVR
ENSBTAG00000034875	ALPK1	ENSBTAG00000050974	PLPP7																0.0182622	51	159	1.57893	Regulation of transmembrane transporter activity	ADRB2 TCAF1 KCNG1 EPO SCN1B GSG1L NPPA JPH3 TREM2 CACNG7 GEM OSR1 KCNS1 CLIC2 IGF1 CASQ2 KCNE3 CACNG5 KCNE5 SHANK1 RRAD REM1 JSRP1 SCN3B CTSS CAV1 STAC3 KCNAB1 CRACR2A BCL2 CASQ1 NLGN2 MMP9 ARC CAV3 GALR2 CBARP KCNE2 MAPK8IP2 SHANK3 ACE2 PRRT1 LRRC26 PIRT SHISA9 DRD4 FXYD4 SHISA8 SCN2B CACNG4
ENSBTAG00000014284	ALPK2	ENSBTAG00000012259	PNPO																0.0190304	25	63	1.95339	Chemical synaptic transmission, postsynaptic	P2RX3 ADRB2 STX1B S1PR2 P2RX2 CHRNB2 P2RX7 SHANK1 CHRNB3 CHRNA6 NPAS4 CBLN1 CHRNA9 ADORA2A CHRNA4 GLRA2 P2RX6 NLGN2 GRIN2D INSYN1 SLC8A3 MAPK8IP2 SHANK3 GRIN2C DRD4
ENSBTAG00000027563	ALX4	ENSBTAG00000018817	POU4F3																0.0190304	41	121	1.66797	Skeletal muscle organ development	SRPK3 MYOZ2 MEOX2 PITX1 BCL9L MSC POPDC2 ASB2 P2RX2 HEYL DMRTA2 CHRND ANKRD1 TLL2 CYP26B1 PAX5 KEL HLX MYLK2 GPC1 HOXD10 HOXD9 HDAC4 CAV1 NUPR1 RIPOR2 STAC3 BCL2 HIVEP3 MAFF NOTCH1 SHH FOXL2 DLL1 MYOCD WNT3A PHOX2B POPDC3 VGLL2 ACTA1 EGR2
ENSBTAG00000004793	AMBN	ENSBTAG00000015885	PPFIA4																0.0190564	7	9	3.82864	One-carbon compound transport	SLC14A2 UPK3A RHAG AQP9 SLC14A1 AQP7 AQP5
ENSBTAG00000048360	AMER2	ENSBTAG00000007834	PPP1R16A																0.0190564	7	9	3.82864	Negative regulation of interleukin-10 production	IL12B FOXP3 AGER IL23R TRIB2 DLL1 MMP8
ENSBTAG00000018524	AMHR2	ENSBTAG00000014831	PPP1R3C																0.0190564	7	9	3.82864	Negative T cell selection	CD28 GLI3 CCR7 CD74 PTPRC AIRE SHH
ENSBTAG00000011548	AMPD1	ENSBTAG00000015599	PRKD2																0.0190564	7	9	3.82864	Negative thymic T cell selection	CD28 GLI3 CCR7 CD74 PTPRC AIRE SHH
ENSBTAG00000026194	AMZ1	ENSBTAG00000012461	PRSS16																0.0190564	7	9	3.82864	Negative regulation of extracellular matrix organization	TNFRSF1A ANTXR1 FAP EMILIN1 ADTRP NOTCH1 TNFRSF1B
ENSBTAG00000021811	ANGPT4	ENSBTAG00000000238	PSD2																0.0190564	38	110	1.70051	Homophilic cell adhesion via plasma membrane adhesion molecules	PCDH7 RET ESAM IGSF9 CDH10 CNTN6 CDHR4 CDH5 CELSR1 PCDH12 CDH16 PCDH17 PCDH20 DSG1 DSC3 NECTIN2 DCHS1 PCDH18 NECTIN1 NECTIN4 PCDH8 DSC1 CDHR3 CDH17 CDHR2 CDH12 PCDHA13 DSG4 PCDHGA3 DSC2 PCDHGA5 PCDH15 IGFN1 PCDHA2 PCDHA3 PCDHA4 PVR
ENSBTAG00000002473	ANGPTL4	ENSBTAG00000024137	PTCH2																0.0191759	32	88	1.79001	Regulation of wound healing	CCN4 AJAP1 F11 GP1BA HPSE C1QTNF1 FGG F2 PDGFRA KLKB1 APOE FOXA2 FOXC2 SMOC2 ANXA1 CADM4 DUOX1 SERPING1 CLDN19 CAV1 ADTRP ALOX5 SERPINF2 PDGFB PROS1 TNF INSL3 CLDN4 ADRA2A CLDN3 EPPK1 DMTN
ENSBTAG00000005308	ANGPTL5	ENSBTAG00000011129	QSOX2																0.0198529	18	40	2.21514	Detection of light stimulus	GNGT1 CNGB1 PRPH2 AIPL1 BEST1 GJA10 CHRM1 GRM6 OPN1SW OPN5 PDE6B GNAT1 OPN1LW RPE65 CACNA2D4 RCVRN GUCY2F RGS9BP
ENSBTAG00000026626	ANHX	ENSBTAG00000038428	RELB																0.0198572	30	81	1.82316	Negative regulation of secretion by cell	FOXF1 FFAR4 TNFRSF1A IL12B TRH LIF APOE RAB11FIP1 CCR2 LEP IL12A ANXA1 RSAD2 OSM KCNJ11 GH1 ACVR1C NPVF ADTRP OPRM1 BCR NOTCH1 FAM3D TNFRSF1B KCNB1 HRH3 ADRA2A INHBB DRD4 IL1RAPL1
ENSBTAG00000019726	ANKEF1	ENSBTAG00000002174	RERG																0.0202622	33	92	1.76569	Regulation of leukocyte chemotaxis	TRPV4 CSF1 CCN3 PTN RARRES2 SLIT2 PTK2B CAMK1D VEGFD RIN3 RAC2 TNFSF14 CCR2 CCR6 CCL27 CCR7 IL12A CD74 LBP RIPOR2 CXCL17 CCR1 C3AR1 C5AR1 NOD2 CMKLR1 C5AR2 CCL2 ZNF580 CCL5 GPSM3
ENSBTAG00000021292	ANKFN1	ENSBTAG00000046155	RGN																0.0202622	53	168	1.55294	Regulation of transporter activity	ADRB2 TCAF1 KCNG1 EPO SCN1B GSG1L NPPA JPH3 TREM2 CACNG7 GEM OSR1 KCNS1 APOA2 CLIC2 IGF1 CASQ2 KCNE3 CACNG5 KCNE5 SHANK1 RRAD REM1 JSRP1 SCN3B CTSS CAV1 STAC3 KCNAB1 CRACR2A BCL2 CASQ1 NLGN2 MMP9 ARC CAV3 GALR2 CBARP KCNE2 MAPK8IP2 SHANK3 ACE2 PRRT1 LRRC26 PIRT SHISA9 DRD4 FXYD4 SHISA8 ADIPOQ SCN2B CACNG4
ENSBTAG00000012592	ANKLE1	ENSBTAG00000020992	RHBDL3																0.021117	6	7	4.21932	Cellular response to gonadotropin stimulus	GATA6 SLC5A5 LHCGR PAX8 EPHA8 NOTCH1
ENSBTAG00000003593	ANKMY1	ENSBTAG00000004795	RIPPLY2																0.021117	12	22	2.68502	Aromatic amino acid family metabolic process	DCT HPD TPH1 IDO2 AFMID TDO2 HPDL FAH PAH KMO IYD KYNU
ENSBTAG00000011734	ANKRD1	ENSBTAG00000005092	ROR2																0.021376	16	34	2.31649	T cell mediated cytotoxicity	TAP2 IL12B P2RX7 CD1E BOLA-DRA AGER IL12A NECTIN2 RIPK3 PTPRC CD1B5 CD1D PVR
ENSBTAG00000012720	ANKRD2	ENSBTAG00000021885	RSPO4																0.021376	16	34	2.31649	Natural killer cell activation involved in immune response	PGLYRP1 CORO1A PGLYRP2 PGLYRP3 IFNE IFNAG IFN-TAU IFN-tau-c1
ENSBTAG00000010849	ANKRD23	ENSBTAG00000004510	SARDH																0.0214388	13	25	2.55972	Negative regulation of lymphocyte mediated immunity	PARP3 FOXJ1 IL20RB SMAD7 HFE FOXP3 TBX21 CD96 C4BPB NOD2 SUSD4 PTPRC SERPINB9
ENSBTAG00000017113	ANKRD33	ENSBTAG00000011149	SIGIRR																0.0214388	13	25	2.55972	Aminoglycan catabolic process	CHIA HYAL1 PGLYRP1 SPAM1 HYAL4 IDUA CEMIP PGLYRP2 CHI3L2 PGLYRP3 PGLYRP4
ENSBTAG00000011337	ANKRD33B	ENSBTAG00000010145	SLC12A1																0.0214388	13	25	2.55972	Detection of biotic stimulus	PGLYRP1 NAIP TLR4 TREM2 FAP LY96 PGLYRP2 LBP NOD2 CDHR2 SSC5D PGLYRP4
ENSBTAG00000046052	ANKRD63	ENSBTAG00000015242	SLC18B1																0.0214388	15	31	2.38187	Negative regulation of adaptive immune response	PARP3 SAMSN1 FOXJ1 IL20RB SMAD7 HFE FOXP3 TBX21 IL27RA C4BPB LOXL3 NOD2 SUSD4 ZBTB7B PTPRC
ENSBTAG00000039055	ANKRD65	ENSBTAG00000015436	SLC27A4																0.0214388	29	78	1.83018	Regulation of interferon-gamma production	SASH3 PGLYRP1 TNFSF4 IL12B TLR4 SLC7A5 LGALS9 IL20RB IL12RB2 IL12RB1 PGLYRP2 FOXP3 CCR2 CD96 ISG15 IL23R CD14 CCR7 IL12A IL27RA IL27 RIPK3 PYCARD NOD2 PGLYRP3 TNF
ENSBTAG00000047009	ANKRD66	ENSBTAG00000005675	SLC44A4																0.021444	14	28	2.46127	Negative regulation of adaptive immune response based on somatic recombination of immune receptors built from immunoglobulin superfamily domains	PARP3 FOXJ1 IL20RB SMAD7 HFE FOXP3 TBX21 IL27RA C4BPB LOXL3 NOD2 SUSD4 ZBTB7B PTPRC
ENSBTAG00000031346	ANKUB1	ENSBTAG00000054404	SNN																0.021444	14	28	2.46127	Positive regulation of peptidyl-serine phosphorylation of STAT protein	RET LIF IFNE IFNAG IFN-TAU IFN-tau-c1
ENSBTAG00000009997	ANO1	ENSBTAG00000020409	SPATC1L																0.0225192	85	299	1.39938	Calcium ion homeostasis	TRPV4 FFAR4 ATP2B3 CALCB CCL28 SV2A TRPM1 PTGER2 TRPC1 GPR6 TRPV2 EPO DHRS7C PTK2B UMOD C1QTNF1 PTGDR JPH3 RYR1 F2 PDGFRA CDH5 CEMIP CCR5 CORO1A BOK P2RX7 TRPC4 CALCA APOE HCRTR1 GPR33 CLIC2 NMUR2 PKHD1 FAM155B CASQ2 HCRTR2 CSRP3 SLC24A3 GPR157 GPR65 CCR2 CCR6 KEL JSRP1 CHRNA9 SYPL2 TACR1 TGM2 ATP13A4 PTH1R MCOLN3 CAV1 GCM2 PTH CCR10 BCL2 CCR1 C3AR1 GNA15 XCR1 CASQ1 RAMP3 C5AR1 KISS1 GPR174 TRPM2…
ENSBTAG00000017074	ANO8	ENSBTAG00000018022	SPINDOC																0.0233124	22	54	2.00548	Regulation of leukocyte mediated cytotoxicity	TAP2 IL12B P2RX7 CD1E BOLA-DRA AGER LEP IL12A NECTIN2 PIK3R6 DNASE1L3 NCR3 RIPK3 PTPRC SH2D1A SERPINB9 CD1B5 CD1D PVR
ENSBTAG00000007808	ANTXR1	ENSBTAG00000014252	SPTLC3																0.0240123	71	242	1.44422	Defense response to bacterium	IL22RA1 LTF PGLYRP1 NAIP PGC SLPI TNFRSF1A RARRES2 IL12B CEBPE TLR4 UMOD ADGRB1 F2 TREM2 P2RX7 LYZ1 PGLYRP2 WFDC2 BPI LCN2 ISG15 KLK5 IL12A IL17F LBP IL27RA BPIFA1 AICDA CATHL5 PYCARD DEFB123 C5AR1 NOD2 GSDMD TNF LYZ2 SPN LYZ KLK7 SSC5D IFNE ELANE TAP DEFB10 C10orf99 WFDC15B CYBA CEBPB H2BC4 PGLYRP4
ENSBTAG00000015978	ANXA1	ENSBTAG00000017863	SRGN																0.0248521	38	112	1.67015	Visual perception	PDE6G CRYBB3 LUM CRYGN PDC CRYBA1 CNGB1 PRPH2 LRIT3 AIPL1 MFRP BEST1 GJA10 GUCA1B COL1A1 NR2E1 VSX2 CRYGC CRYGD SLC4A10 IMPG2 GRM6 OPN1SW OPN5 LAMC3 GNAT1 OPN1LW RPE65 IMPG1 COL11A1 CACNA2D4 RD3 RCVRN GUCY2F RLBP1 CNGB3 RGS9BP
ENSBTAG00000015304	ANXA9	ENSBTAG00000005029	TAL1																0.0252219	18	41	2.16112	Positive regulation of phagocytosis	AHSG APOA1 TREM2 C2 CAMK1D APOA2 IL2RB C3 IL15 PYCARD BCR NOD2 PTPRC TNF SIRPB1 CYBA
ENSBTAG00000030333	AOC3	ENSBTAG00000020580	TCN1																0.0256276	39	116	1.65499	Biomineralization	PHOSPHO1 AHSG CCDC154 ADRB2 PTN MATN1 FAM20C AMBN PTK2B S1PR1 RFLNB MEPE OSR1 P2RX7 FBLN7 BGLAP SMPD3 CCN1 ENAM IGF1 SLC24A3 LOX COL1A1 WNT6 ISG15 FBN2 NECTIN1 DUOX2 PTH1R CLEC3B TSPEAR PTH CER1 ALOX5 NOTCH1 RFLNA SOX9 ODAPH CEBPB
ENSBTAG00000005154	APCDD1	ENSBTAG00000017839	TIAM1																0.0260783	32	90	1.75024	Positive regulation of adaptive immune response	TNFSF13 SASH3 TAP2 FCER2 IL12B STAT6 CD28 P2RX7 CD1E BOLA-DRA IL12RB1 TNFSF13B FOXP3 CCR2 TBX21 IL23R IL12A NECTIN2 IL4 RSAD2 IL27RA C3 PYCARD NOD2 PTPRC TNF CD1B5 CD1D PVR
ENSBTAG00000020397	APCDD1L	ENSBTAG00000011490	TLCD2																0.0263114	23	58	1.95204	Interleukin-1 production	FFAR4 NLRP3 APOA1 TRIM16 TLR4 TREM2 P2RX7 PANX2 PANX3 GHSR IGF1 S1PR3 SERPINB1 AGER IL6 CCR7 CASP8 ANXA1 PYCARD NOD2 GSDMD TNF INAVA
ENSBTAG00000019993	APLN	ENSBTAG00000009049	TMEM198B																0.0263114	23	58	1.95204	Regulation of interleukin-1 production	FFAR4 NLRP3 APOA1 TRIM16 TLR4 TREM2 P2RX7 PANX2 PANX3 GHSR IGF1 S1PR3 SERPINB1 AGER IL6 CCR7 CASP8 ANXA1 PYCARD NOD2 GSDMD TNF INAVA
ENSBTAG00000002258	APOA1	ENSBTAG00000000965	TNNI3K																0.0263114	27	72	1.84595	Phenol-containing compound metabolic process	GIPC1 SULT1B1 DIO2 TRPC1 DCT HPN DBH TPH1 SNCB FAH FOXE1 SLC5A5 IYD DUOX2 DUOXA2 DUOX1 CYP2E1 BCL2 PAX8 TYRP1 CTSK MC1R ASIP DIO3 HAND2 DRD4 TPO
ENSBTAG00000009212	APOA2	ENSBTAG00000038845	TYSND1																0.0264768	48	151	1.56478	Glial cell differentiation	NDRG1 PTN HES5 CNTF DLX2 TLR4 NAB2 S100A9 MYRF F2 TREM2 LIF GCM1 TRPC4 MMP24 ZNF365 GLI3 POU3F1 PTPRZ1 NCMAP GPR157 NR2E1 AGER CNTN2 GPR37L1 DLX1 VTN SH3TC2 LAMC3 LGI4 VIM CNTNAP1 METRN C5AR1 NOTCH1 SHH POU3F2 TNFRSF1B SLC8A3 DLL1 PHGDH PHOX2B GSX2 SOX9 EGR2 FGF10 NKX6-2 DUSP15
ENSBTAG00000019770	APOA4	ENSBTAG00000020543	UPK1A																0.0266981	49	155	1.55616	Lymphocyte activation involved in immune response	TNFSF13 PARP3 ST3GAL1 PGLYRP1 IL12B PTK2B TLR4 POU2AF1 STAT6 ITGAL CD28 CORO1A BOLA-DRA PGLYRP2 SMAD7 FOXP3 TBX21 HLX IL6 PTGER4 MFNG CD74 ANXA1 GAPT EOMES IL27RA IL27 LOXL3 AICDA IL2 NKX2-3 PGLYRP3 ZBTB7B CDH17 PTPRC BATF DLL1 IFNE IFNAG IFN-TAU IFN-tau-c1
ENSBTAG00000019764	APOA5	ENSBTAG00000010698	VARS2																0.0271529	76	264	1.41709	Muscle tissue development	SRPK3 PI16 FZD7 HAND1 MYOZ2 MEOX2 PITX1 FOXH1 BCL9L MSC POPDC2 ACTC1 GATA6 TP73 S1PR1 GLI1 ASB2 PDGFRA P2RX2 WNT2 OSR1 IHH HEYL MYH7 DLL4 DMRTA2 IGF1 TBX5 CHRND ANKRD1 TLL2 CSRP3 CYP26B1 SMAD7 FOXC2 PAX5 LOX TBX2 ALPK2 KEL HLX MYLK2 GPC1 HOXD10 HOXD9 HDAC4 CAV1 NUPR1 RIPOR2 STAC3 MYL2 NOX4 LRRC10 BCL2 NKX2-5 HIVEP3 MAFF COL3A1 TBX3 CAV3 NOTCH1 SHH MAPK11 FOXL2 DLL1 ADRA1A MYOCD WNT3A PHOX2B TNNC1…
ENSBTAG00000014683	APOBEC1	ENSBTAG00000007859	VSIG1																0.0275233	82	289	1.39671	Calcium ion transport	TRPV4 ATP2B3 SRL TRPM1 CACNB1 TRPC1 TRPV2 CD4 EPO DHRS7C PTK2B JPH3 RYR1 CALHM1 JPH4 F2 CEMIP CACNG7 CACNG1 GEM PKD2L2 CCR5 CALCRL CORO1A P2RX7 TRPC4 CACNA1G CLIC2 NMUR2 BEST1 FAM155B CASQ2 RAMP1 SLC24A3 CACNG5 RRAD REM1 CATSPER1 CATSPER3 JSRP1 EPM2A SPINK1 GRM6 MCOLN3 SCN11A NMUR1 CAV1 STAC3 TMC1 TMC2 CRACR2A BCL2 XCR1 CASQ1 RAMP3 PIK3CG PDGFB TRPM2 CACNA2D4 CAV3 PTPRC GRIN2D RCVRN CBARP CATSPER…
ENSBTAG00000007755	APOBEC3H	ENSBTAG00000003335	VSX1																0.0286406	31	87	1.75401	Positive regulation of adaptive immune response based on somatic recombination of immune receptors built from immunoglobulin superfamily domains	TNFSF13 SASH3 TAP2 FCER2 IL12B STAT6 CD28 P2RX7 CD1E BOLA-DRA IL12RB1 TNFSF13B FOXP3 CCR2 TBX21 IL23R IL12A NECTIN2 IL4 RSAD2 IL27RA C3 NOD2 PTPRC TNF CD1B5 CD1D PVR
ENSBTAG00000047395	APOBEC4	ENSBTAG00000007233	WDR25																0.0286406	31	87	1.75401	Regulation of mononuclear cell migration	TRPV4 CSF1 JAM2 CCN3 RARRES2 SLIT2 PTK2B TNFSF14 CCR2 AGER CCR6 CCL27 CCR7 IL12A IL27RA RIPK3 CXCL17 CCR1 ADTRP C3AR1 PYCARD C5AR1 CMKLR1 AIRE SPN CCL2 C10orf99 GCSAML CCL5
ENSBTAG00000020556	APOC4	ENSBTAG00000015347	WNT10B																0.0291096	15	32	2.30744	Antigen processing and presentation of endogenous antigen	BOLA TAP2 BoLA CD1E BOLA-DRA HFE BOLA-NC1 JSP.1 CD1B5 CD1D
ENSBTAG00000010123	APOE	ENSBTAG00000020267	WNT9A																0.0294705	47	148	1.56324	Cartilage development	TRPV4 FGF18 HYAL1 OTOR COL11A2 CCN4 SERPINH1 CCN3 HAND1 HES5 HOXC4 MATN1 ITGB8 SIX2 GDF5 PRRX1 PITX1 SULF1 DLX2 LOXL2 RFLNB RARG GDF6 OSR1 IHH SMPD3 CCN1 GLI3 CYTL1 SMAD7 COL1A1 SNAI2 HOXA11 ACAN IL17F PTH1R CER1 MATN3 ZNF219 CTSK MUSTN1 RFLNA HMGA2 HAND2 SOX9 WNT5B
ENSBTAG00000004384	APOF	ENSBTAG00000052336	ZIM3																0.0299117	12	23	2.56828	Regulation of alpha-beta T cell proliferation	MAPK8IP1 IL12B LGALS9 CD28 RASAL3 CCR2 PTPN22 ZBTB7B PTPRC
ENSBTAG00000008833	APOM	ENSBTAG00000020965	ZMYND10																0.0299117	13	26	2.46127	Antigen processing and presentation of peptide or polysaccharide antigen via MHC class II	BOLA-DOA TREM2 BOLA-DRA CD74 CTSS BLA-DQB PYCARD BOLA-DQB BOLA-DQA5 BOLA-DYB DSB
ENSBTAG00000021790	APOOL	ENSBTAG00000008349	ZNF311																0.0299117	13	26	2.46127	Peptide cross-linking	TGM3 DCN TGM1 F13A1 EVPL NDNF ANXA1 TGM2 EGFLAM COL3A1 TGM5 TGM6 KRT2
ENSBTAG00000005149	AQP10	ENSBTAG00000039594	ZNF862																0.0299117	13	26	2.46127	Alpha-beta T cell proliferation	MAPK8IP1 IL12B LGALS9 CD28 RASAL3 CCR2 IL15 PTPN22 ZBTB7B PTPRC
ENSBTAG00000051072	AQP4	ENSBTAG00000001385	ZSCAN2																0.0299117	51	164	1.53079	Leukocyte chemotaxis	TRPV4 CSF1 CCN3 PTN RARRES2 SLIT2 PTK2B S1PR1 S100A9 CXCL13 CORO1A CAMK1D VEGFD RIN3 RAC2 TNFSF14 CSF3R CCR2 CCR6 CCL27 CCR7 IL12A CD74 ANXA1 LBP CCL22 RIPOR2 CXCL17 CCR1 C3AR1 ALOX5 C5AR1 NOD2 SCG2 PDGFB TRPM2 CMKLR1 CCL24 IL17RC C5AR2 CXCL3 CCL2 CKLF ZNF580 C10orf99 CD300H CCL26 CCL5 GPSM3
ENSBTAG00000026813	AQP5																		0.029932	52	168	1.52364	Anatomical structure maturation	PHOSPHO1 CCDC154 RET CEND1 PCSK4 HES5 GLDN EPO DMC1 S1PR1 RFLNB GDF11 CDH5 TFCP2L1 IHH POU2F2 SRRM4 EFCAB9 IGF1 SCARF1 C1QL1 PLXNB1 CCR6 CNTN2 HOXB13 CATSPER3 WNT1 DCHS1 SLC26A3 SPINK1 ELSPBP1 KCNIP2 PTH1R SLC26A8 C3 BFSP2 LGI4 IL15 BSP5 MMP2 BCL2 EPHA8 FEV REN PLA2G10 CATSPER4 SLFN14 RFLNA GHRHR KLF2
ENSBTAG00000020105	AQP7																		0.030259	72	249	1.42339	Striated muscle tissue development	SRPK3 PI16 FZD7 HAND1 MYOZ2 MEOX2 PITX1 FOXH1 BCL9L MSC POPDC2 ACTC1 GATA6 TP73 S1PR1 GLI1 ASB2 PDGFRA P2RX2 WNT2 HEYL MYH7 DLL4 DMRTA2 IGF1 TBX5 CHRND ANKRD1 TLL2 CSRP3 CYP26B1 SMAD7 FOXC2 PAX5 LOX TBX2 ALPK2 KEL HLX MYLK2 GPC1 HOXD10 HOXD9 HDAC4 CAV1 NUPR1 RIPOR2 STAC3 MYL2 NOX4 LRRC10 BCL2 NKX2-5 HIVEP3 MAFF TBX3 CAV3 NOTCH1 SHH MAPK11 FOXL2 DLL1 ADRA1A MYOCD WNT3A PHOX2B TNNC1 POPDC3 VGLL2 AC…
ENSBTAG00000020184	AQP8																		0.0303507	79	278	1.39885	Peptidyl-tyrosine phosphorylation	BMX RET HES5 SAMSN1 INSRR NTRK1 EPO EPHB4 CNTF EPGN TNFRSF1A BTC IL31RA IL12B BLK EPHB3 VEGFA PTK2B NEDD9 ZFYVE28 EPHA3 FGFR3 PDGFRA TREM2 ALK LIF DYRK4 HCK SOCS3 SRC EPHA5 IL12RB2 CBLC DOK7 NTF3 FGFR4 IGF1 CSPG4 AGT LCK SRCIN1 LEP IL6 IL12A CD74 BANK1 STYK1 SPINK1 IL4 CADM4 OSM IL22RA2 GH1 HGF CTF1 CAV1 CD80 AREG IL15 NOX4 NRP1 FRK EPHA8 IL2 NOD2 PDGFB ANGPT4 PTPRC PRLR IL5 ADRA1A ADRA2A WNT3A P…
ENSBTAG00000013452	AQP9																		0.0314941	23	59	1.91896	Tyrosine phosphorylation of STAT protein	HES5 EPO CNTF TNFRSF1A IL31RA IL12B FGFR3 LIF SOCS3 IGF1 LEP IL6 IL12A IL4 OSM IL22RA2 GH1 CTF1 CAV1 IL15 IL2 PTK6
ENSBTAG00000021639	ARC																		0.0314941	38	114	1.64085	Biomineral tissue development	PHOSPHO1 AHSG CCDC154 ADRB2 PTN MATN1 FAM20C AMBN PTK2B S1PR1 RFLNB MEPE OSR1 P2RX7 BGLAP SMPD3 CCN1 ENAM IGF1 SLC24A3 LOX COL1A1 WNT6 ISG15 FBN2 NECTIN1 DUOX2 PTH1R CLEC3B TSPEAR PTH CER1 ALOX5 NOTCH1 RFLNA SOX9 ODAPH CEBPB
ENSBTAG00000018134	AREG																		0.0314941	67	229	1.44022	Regulation of metal ion transport	CACNB1 ADRB2 TRPC1 KCNIP1 TRPV2 CD4 KCNG1 EPO SCN1B KCNH2 DHRS7C PTK2B NPPA JPH3 JPH4 F2 TREM2 CEMIP GEM OSR1 KCNAB2 CORO1A KCNS1 P2RX7 CLIC2 IGF1 BEST1 FLNA CASQ2 MLLT6 KCNE3 KCNE5 HFE RRAD REM1 KEL KCNAB3 JSRP1 SPINK1 GRM6 KCNIP2 SCN3B BPIFA1 CAV1 STAC3 KCNAB1 TMC2 CRACR2A BCL2 CASQ1 CNTN1 RAMP3 PIK3CG PDGFB CAV3 GALR2 RCVRN CBARP KCNE2 CCL2 LRRC26 DRD1 DRD4 FXYD4 CYBA SCN2B
ENSBTAG00000032289	ARHGAP15																		0.0351244	32	92	1.71219	Multicellular organismal signaling	CHRNB4 SCN1B KCNH2 SCN4A GJA5 KCNJ5 CACNG7 TBX5 KCNE3 CACNG5 KCNE5 AGT SLC4A3 KCNA1 SCN3B CLDN19 HCN4 JUP CAV1 OTOA CNTNAP1 SCN7A ABCC9 NKX2-5 KCNE2 KCND3 ACE2 CHRM5 CACNA1I CARTPT SCN2B CACNG4
ENSBTAG00000016911	ARHGAP23																		0.0358186	9	15	2.95352	Membrane repolarization during action potential	KCNJ8 KCNH2 KCNJ5 FLNA KCNE3 KCNE5 CAV1 KCNE2 KCND3
ENSBTAG00000019036	ARHGAP28																		0.037387	61	206	1.45765	Leukocyte activation involved in immune response	FOXF1 TNFSF13 PARP3 ST3GAL1 PGLYRP1 IL12B BLK PTK2B TLR4 POU2AF1 STAT6 ITGAL TREM2 CD28 TREX1 CORO1A BOLA-DRA RAC2 PGLYRP2 SMAD7 FOXP3 CCR2 TBX21 HLX IL6 PTGER4 MFNG CD74 ANXA1 GAPT LBP EOMES IL27RA IL27 DNASE1L3 LOXL3 AICDA ENPP3 PYCARD BCR IL2 NKX2-3 PGLYRP3 ZBTB7B CDH17 PTPRC BATF DLL1 IFNE IFNAG ITGAM IFN-TAU IFN-tau-c1
ENSBTAG00000017875	ARHGAP30																		0.037454	7	10	3.44578	Regulation of humoral immune response mediated by circulating immunoglobulin	FCER2 FOXJ1 C4BPB NOD2 SUSD4 PTPRC TNF
ENSBTAG00000009714	ARHGAP33																		0.037454	7	10	3.44578	Triglyceride-rich lipoprotein particle remodeling	APOA1 APOA2 APOE LPL LCAT APOA5 APOA4
ENSBTAG00000021189	ARHGAP36																		0.037454	7	10	3.44578	Very-low-density lipoprotein particle remodeling	APOA1 APOA2 APOE LPL LCAT APOA5 APOA4
ENSBTAG00000020772	ARHGAP45																		0.037454	19	46	2.03322	Antimicrobial humoral immune response mediated by antimicrobial peptide	LTF PGLYRP1 PGC S100A9 F2 CXCL13 KLK5 IL17F BPIFA1 CATHL5 NOD2 KLK7 SPAG11B CXCL3 ELANE H2BC4 PGLYRP4
ENSBTAG00000006039	ARHGDIB																		0.037454	57	190	1.47676	Connective tissue development	TRPV4 FGF18 CSF1 HYAL1 OTOR COL11A2 CCN4 SERPINH1 CCN3 HAND1 HES5 HOXC4 MATN1 ITGB8 SIX2 GDF5 PRRX1 PITX1 ZNF516 SULF1 POU4F2 DLX2 LOXL2 RFLNB RARG GDF6 OSR1 IHH SMPD3 CCN1 GLI3 CYTL1 SMAD7 FOXC2 LOX COL1A1 SNAI2 HOXA11 LEP ACAN IL17F PTH1R GPR4 CER1 MATN3 ZNF219 CTSK PDGFB NOTCH1 MUSTN1 RFLNA HMGA2 HAND2 SOX9 COL5A1 WNT5B
ENSBTAG00000020688	ARHGEF15																		0.0382569	40	123	1.60083	Regulation of muscle system process	SRL PI16 ADRB2 CHRNB4 NEUROG1 TNFRSF1A SCN4A LMCD1 TNNT1 NPPA GJA5 ADRA2B MYH7 IGF1 CASQ2 SMAD7 MYMK PRKAG3 MYLK2 HCN4 TIFAB JUP HDAC4 CAV1 CASQ1 TNNT3 CAV3 NOTCH1 TNFRSF1B SLC8A3 ADRA1A ACE2 MYOCD ADRA2A HAND2 NMU TNNC1 ADRA2C TNNC2 GATA5
ENSBTAG00000012505	ARHGEF17																		0.0388876	35	104	1.65662	Response to mechanical stimulus	P2RX3 PTN NEUROG1 HPN TNFRSF1A TLR4 ASIC3 PKD2L2 KCNK4 P2RX7 WHRN PIEZO2 ANKRD1 CSRP3 COL1A1 PTGER4 CHRNA9 CASP8 KCNA1 TIFAB JUP RIPOR2 SLC1A3 TMC1 TMC2 GSN COL11A1 BDKRB2 CAV3 TNFRSF8 SOX9
ENSBTAG00000005670	ARHGEF19																		0.0395298	79	281	1.38392	Peptidyl-tyrosine modification	BMX RET HES5 SAMSN1 INSRR NTRK1 EPO EPHB4 CNTF EPGN TNFRSF1A BTC IL31RA IL12B BLK EPHB3 VEGFA PTK2B NEDD9 ZFYVE28 EPHA3 FGFR3 PDGFRA TREM2 ALK LIF DYRK4 HCK SOCS3 SRC EPHA5 IL12RB2 CBLC DOK7 NTF3 FGFR4 IGF1 CSPG4 AGT LCK SRCIN1 LEP IL6 IL12A CD74 BANK1 STYK1 SPINK1 IL4 CADM4 OSM IL22RA2 GH1 HGF CTF1 CAV1 CD80 AREG IL15 NOX4 NRP1 FRK EPHA8 IL2 NOD2 PDGFB ANGPT4 PTPRC PRLR IL5 ADRA1A ADRA2A WNT3A P…
ENSBTAG00000017850	ARHGEF6																		0.0397099	10	18	2.73474	Negative regulation of alpha-beta T cell differentiation	IHH GLI3 SMAD7 FOXP3 TBX21 HLX ANXA1 LOXL3 ZBTB7B SHH
ENSBTAG00000008607	ARID3A																		0.0398055	36	108	1.64085	Striated muscle contraction	KCNJ8 SCN1B KCNH2 SCN4A TNNT1 NPPA GJA5 KCNJ5 MYH7 CASQ2 CSRP3 KCNE3 KCNE5 SMAD7 PGAM2 MYLK2 JSRP1 SCN3B HCN4 JUP HDAC4 CAV1 STAC3 GSN CASQ1 NKX2-5 TNNT3 CAV3 KCNE2 SLC8A3 ADRA1A KCND3 ACE2 TNNC1 TNNC2 SCN2B
ENSBTAG00000025792	ARID3C																		0.0404925	11	21	2.57847	Mucosal immune response	IFNLR1 LTF BPIFB1 RAB17 APOA4 PIGR NOD2 H2BC4
ENSBTAG00000016998	ARL 11.00																		0.0404925	11	21	2.57847	Cytolysis	C8A F2 C7 LYZ1 C9 LBP LYZ CFHR5
ENSBTAG00000010615	ARL 9.00																		0.0404925	11	21	2.57847	Collagen biosynthetic process	SERPINH1 P3H3 CREB3L1 F2 IHH EMILIN1 COL1A1 IL6 VIM SERPINF2 COL5A1
ENSBTAG00000006574	ARL8A																		0.0404925	13	27	2.37011	Collagen catabolic process	CTSL MMP17 MMP7 MMP11 MMP16 FAP MMP19 MMP14 CTSS MMP2 MMP9 CTSK MMP8
ENSBTAG00000020929	ARMC3																		0.0404925	13	27	2.37011	Neuron fate specification	ATOH1 HOXC10 MYT1L TLX3 DMRTA2 GLI3 HOXD10 FEV POU3F2 MNX1 DLL1 GSX2 POU4F1
ENSBTAG00000019417	ARMCX2																		0.0404925	13	27	2.37011	Epidermis morphogenesis	FST KRT17 KLK14 FOXE1 BCL2 PLA2G10 NOTCH1 SHH KRT25 KRT27 FGF7 FGF10 FOXQ1
ENSBTAG00000052983	ARMCX4																		0.0404925	26	71	1.80262	Positive regulation of leukocyte chemotaxis	TRPV4 CSF1 PTN RARRES2 PTK2B VEGFD RAC2 TNFSF14 CCR2 CCR6 CCL27 CCR7 IL12A CD74 LBP RIPOR2 CXCL17 CCR1 C3AR1 C5AR1 CMKLR1 ZNF580 CCL5 GPSM3
ENSBTAG00000011804	ARNTL2																		0.0404925	59	199	1.45945	Muscle contraction	P2RX3 ADRB2 KCNJ8 CHRNB4 NEUROG1 SCN1B KCNH2 SULF1 SCN4A TNNT1 NPPA GJA5 KCNJ5 P2RX2 MYOM2 ADRA2B MYH7 MYBPC1 CASQ2 CSRP3 KCNE3 KCNE5 SMAD7 TBX2 PGAM2 MYLK2 JSRP1 SCN3B HCN4 TIFAB NMUR1 JUP HDAC4 CAV1 MYH1 STAC3 SCN7A GSN CASQ1 NKX2-5 LMOD1 TBX3 BDKRB2 TNNT3 CAV3 KCNE2 SLC8A3 ADRA1A KCND3 ACE2 MYOCD ADRA2A NMU TNNC1 ADRA2C TNNC2 CACNA1S SCN2B
ENSBTAG00000020485	ARRB1																		0.0404925	59	199	1.45945	Gliogenesis	CSF1 NDRG1 PTN HES5 CNTF DLX2 TLR4 NAB2 S100A9 MYRF F2 TREM2 LIF GCM1 TRPC4 MMP24 ZNF365 GLI3 BMERB1 POU3F1 PTPRZ1 CSPG4 NCMAP GPR157 CCR2 NR2E1 AGER CNTN2 IL6 GPR37L1 EPM2A DLX1 ANXA1 VTN SH3TC2 LAMC3 LGI4 VIM GCM2 CNTNAP1 METRN C5AR1 NOTCH1 SHH POU3F2 TNFRSF1B TNF SLC8A3 DLL1 CCL2 PHGDH PHOX2B GSX2 SOX9 EGR2 SOX11 FGF10 NKX6-2 DUSP15
ENSBTAG00000031673	ARRDC5																		0.0405919	12	24	2.46127	Hair follicle morphogenesis	FST KRT17 FOXE1 BCL2 PLA2G10 NOTCH1 SHH KRT25 KRT27 FGF7 FGF10 FOXQ1
ENSBTAG00000051224	ARSD																		0.0405919	12	24	2.46127	Negative regulation of interferon-gamma production	PGLYRP1 TLR4 LGALS9 IL20RB PGLYRP2 FOXP3 CD96 NOD2 PGLYRP3
ENSBTAG00000010637	ARSG																		0.0405919	24	64	1.84595	Regulation of cell killing	TAP2 FCER2 IL12B P2RX7 CD1E BOLA-DRA AGER LEP IL12A NECTIN2 IL4 PIK3R6 DNASE1L3 NCR3 RIPK3 PTPRC SH2D1A SERPINB9 CD1B5 CD1D PVR
ENSBTAG00000047161	ARSH																		0.0415879	30	86	1.71717	Cellular hormone metabolic process	CYP1A2 CYP1A1 SRD5A2 CYP11A1 ADH6 ESR1 PDGFRA TTR CYP26B1 BMP5 CRABP1 ADH7 AFP CYP2W1 RPE65 AKR1C4 DHRS3 SHH UGT1A6 ADH1C CYP46A1 CYP26C1 AANAT
ENSBTAG00000012834	ARSI																		0.0415879	34	101	1.65709	Cell killing	LTF PGLYRP1 TAP2 FCER2 IL12B F2 CORO1A P2RX7 CD1E BOLA-DRA AGER LEP IL12A NECTIN2 IL4 C9 PIK3R6 C3 DNASE1L3 NCR3 RIPK3 PTPRC SH2D1A SERPINB9 CFHR5 CD1B5 CD1D ELANE PVR PGLYRP4
ENSBTAG00000017808	ARSJ																		0.0416245	17	40	2.09208	Positive regulation of alpha-beta T cell activation	SASH3 IL12B CD28 IHH BOLA-DRA GLI3 RASAL3 FOXP3 CCR2 HLX IL12A ANXA1 PTPN22 ZBTB7B PTPRC SHH ITPKB
ENSBTAG00000014932	ARSL																		0.0416245	27	75	1.77211	Defense response to Gram-positive bacterium	PGLYRP1 RARRES2 P2RX7 LYZ1 PGLYRP2 IL12A IL17F LBP IL27RA CATHL5 C5AR1 NOD2 GSDMD TNF SSC5D C10orf99 H2BC4 PGLYRP4
ENSBTAG00000040060	ARTN																		0.0416245	71	249	1.40362	Leukocyte mediated immunity	FOXF1 TNFSF13 PARP3 SASH3 TAP2 C8A FCER2 DBH IL12B C1S BLK TLR4 STAT6 F2 CD28 C2 FOXJ1 IL20RB TREX1 C1R CORO1A P2RX7 CD1E BOLA-DRA RAC2 C1QB C7 SMAD7 HFE FOXP3 CCR2 TBX21 AGER CD96 LEP IL12A CD74 NECTIN2 IL4 RSAD2 C9 PIK3R6 IL27RA C3 C4BPB DNASE1L3 NCR3 RIPK3 AICDA BCR NOD2 SUSD4 PTPRC AIRE TNFRSF1B BATF TNF SH2D1A SERPINB9 C4A CD1B5 CD1D ELANE WAS ITGAM PVR
ENSBTAG00000050504	ARX																		0.0437085	57	192	1.46138	Skeletal system morphogenesis	TRPV4 PHOSPHO1 FGF18 HYAL1 OTOR COL11A2 SERPINH1 LTF WNT9B SP5 HOXC4 NEUROG1 MATN1 SIX2 PRRX1 SULF1 DLX2 NAB2 RFLNB PAX1 MMP16 HOXC11 PDGFRA IFT140 RARG HOXB1 OSR1 HOXA2 IHH P2RX7 SMPD3 TBX4 GLI3 COL13A1 CYP26B1 FOXC2 PAX5 COL1A1 HOXA11 MMP14 FBN2 SFRP4 HOXD10 HOXD9 ACAN TIFAB TBXT MMP2 CER1 HOXA6 ALX4 HOXB4 RFLNA SOX9 HOXB5 HOXB6 HOXB8
ENSBTAG00000007211	ASB12																		0.0440709	55	184	1.47141	Anterior/posterior pattern specification	FOXF1 HES5 EMX2 MEOX2 HOXC10 HOXC4 NEUROG1 SIX2 HOXD13 FOXH1 FEZF1 WNT8A SOX17 PAX1 HOXC11 GDF11 RARG HOXB1 CELSR1 WNT2 OSR1 HOXA2 HOXC6 HOXC5 GLI3 FOXC2 CRB2 HELT HES4 HOXA11 WNT1 MEOX1 HOXD10 HOXD9 TIFAB PCDH8 TBXT RING1 FOXB1 CER1 FEZF2 EN1 ARC TBX3 NOTCH1 HOXA6 SHH ALX4 DLL1 WNT3A HOXB4 CYP26C1 HOXB5 HOXB6 HOXB8
ENSBTAG00000016013	ASB14																		0.045064	65	225	1.42207	Calcium ion transmembrane transport	TRPV4 ATP2B3 TRPM1 CACNB1 TRPC1 TRPV2 DHRS7C PTK2B JPH3 RYR1 CALHM1 F2 CEMIP CACNG7 CACNG1 GEM PKD2L2 CCR5 CORO1A P2RX7 TRPC4 CACNA1G CLIC2 FAM155B CASQ2 SLC24A3 CACNG5 RRAD REM1 CATSPER1 CATSPER3 JSRP1 MCOLN3 SCN11A STAC3 TMC1 TMC2 CRACR2A XCR1 CASQ1 RAMP3 PIK3CG TRPM2 CACNA2D4 CAV3 PTPRC GRIN2D CBARP CATSPER4 SLC8A3 WNT3A GRIN2C CACNA1I TRPM5 CACNA1S DRD1 BBC3 DRD4 CYBA CACNG4
ENSBTAG00000005864	ASB17																		0.0451389	16	37	2.12867	Response to pheromone	GNG8
ENSBTAG00000002024	ASB18																		0.0454918	6	8	3.6919	Positive regulation of antimicrobial humoral response	PGC ACOD1 KLK5 IL17F NOD2 KLK7
ENSBTAG00000007109	ASB2																		0.0454918	6	8	3.6919	High-density lipoprotein particle assembly	APOA1 APOM APOA2 APOE LCAT APOA5
ENSBTAG00000014143	ASB5																		0.0454918	6	8	3.6919	Response to gonadotropin	GATA6 SLC5A5 LHCGR PAX8 EPHA8 NOTCH1
ENSBTAG00000026769	ASCL2																		0.0454918	6	8	3.6919	Regulation of atrial cardiac muscle cell membrane depolarization	SCN1B GJA5 CACNA1G TBX5 SCN3B SCN2B
ENSBTAG00000032339	ASCL3																		0.0455476	26	72	1.77758	Positive regulation of inflammatory response	TRPV4 CCN4 TNFSF4 TNFRSF1A TLR4 TREM2 CD28 CCR2 TLR10 IL6 PTGER4 CCR7 OSM LBP C3 NUPR1 IL33 GPR4 TNF CCL24 FABP4 TTBK1 MMP8 CEBPB TAFA3 GPSM3
ENSBTAG00000046402	ASCL4																		0.0455476	29	83	1.71992	Negative regulation of T cell activation	GPNMB LGALS9 FOXJ1 IL20RB IHH GLI3 LAX1 SMAD7 HFE FOXP3 TBX21 VTCN1 HLX SDC4 CD74 ANXA1 ADORA2A SOCS6 CD80 LOXL3 PTPN22 ZBTB7B SHH PDCD1LG2 PLA2G2F CEBPB
ENSBTAG00000007762	ASIC3																		0.0455476	61	209	1.43672	Cell activation involved in immune response	FOXF1 TNFSF13 PARP3 ST3GAL1 PGLYRP1 IL12B BLK PTK2B TLR4 POU2AF1 STAT6 ITGAL TREM2 CD28 TREX1 CORO1A BOLA-DRA RAC2 PGLYRP2 SMAD7 FOXP3 CCR2 TBX21 HLX IL6 PTGER4 MFNG CD74 ANXA1 GAPT LBP EOMES IL27RA IL27 DNASE1L3 LOXL3 AICDA ENPP3 PYCARD BCR IL2 NKX2-3 PGLYRP3 ZBTB7B CDH17 PTPRC BATF DLL1 IFNE IFNAG ITGAM IFN-TAU IFN-tau-c1
ENSBTAG00000034077	ASIP																		0.0455476	61	209	1.43672	Negative regulation of peptidase activity	SERPINB8 LTF SPINLW1 WFIKKN1 NAIP A2ML1 SLPI CST7 BIRC7 IFI6 ITIH1 ITIH4 AVP SRC CPAMD8 SERPINI2 SERPINB1 ITIH5 PCSK1N WFDC2 ITIH2 CRB2 SPINK1 KIF12 TFPI2 SPINT3 SERPING1 C3 FETUB HGF TKDP1 A2M MMP9 SERPINB2 TNF SERPINB9 NGP SERPINB12 C4A SERPINA11 RAG1 SERPINA3-1 SERPINA3-7 WFDC15B
ENSBTAG00000003629	ASPA																		0.0458776	8	13	3.02926	Response to pain	P2RX3 RET NTRK1 DBH P2RX2 NMUR2 VWA1 PIRT
ENSBTAG00000002895	ATOH1																		0.04655	34	102	1.64085	Granulocyte migration	TRPV4 CSF1 RARRES2 SLIT2 GP2 S100A9 CD99 CXCL13 CAMK1D RAC2 CSF3R RHOH PTGER4 CCR7 CD74 ANXA1 LBP CCL22 RIPOR2 CXCL17 C3AR1 C5AR1 NOD2 SCG2 CMKLR1 CCL24 IL17RC C5AR2 CXCL3 CKLF PRTN3 CD300H CCL26
ENSBTAG00000024000	ATOH8																		0.0474675	18	44	2.01377	Sensory perception of pain	MME PENK GIP ASIC3 KCNK4 P2RX7 MMP24 IAPP NR2F6 ACP3 CCR2 KCNA1 SCN11A OPRM1 NLGN2 GRIN2D MC1R HOXB8
ENSBTAG00000011394	ATOSB																		0.0474675	24	65	1.81755	Odontogenesis of dentin-containing tooth	CSF1 CCDC154 HAND1 FST FAM20C AMBN DLX2 PDGFRA TNFRSF11B SMPD3 ENAM GLI3 WNT6 KLK5 DLX1 NECTIN1 DLX3 BCL11B KLK4 NKX2-3 SHH HAND2 ODAPH FGF10
ENSBTAG00000016305	ATP13A4																		0.0480353	27	76	1.7488	Negative regulation of ion transport	EPO KCNH2 TRH PTK2B GEM OSR1 CLIC2 IGF1 CASQ2 KCNE3 KCNE5 GABRE RRAD REM1 KEL SFRP4 SPINK1 CAV1 KCNAB1 BCL2 MMP9 CAV3 CBARP KCNE2 HRH3 DRD4 SLC43A1
ENSBTAG00000018635	ATP1A3																		0.0482259	20	51	1.93041	Interleukin-1 beta production	FFAR4 NLRP3 APOA1 TRIM16 TLR4 TREM2 P2RX7 GHSR IGF1 S1PR3 SERPINB1 AGER IL6 CCR7 CASP8 PYCARD NOD2 GSDMD TNF INAVA
ENSBTAG00000038523	ATP1A4																		0.0482259	20	51	1.93041	Regulation of interleukin-1 beta production	FFAR4 NLRP3 APOA1 TRIM16 TLR4 TREM2 P2RX7 GHSR IGF1 S1PR3 SERPINB1 AGER IL6 CCR7 CASP8 PYCARD NOD2 GSDMD TNF INAVA
ENSBTAG00000000520	ATP2B3																		0.0482259	22	58	1.86717	Regulation of phagocytosis	AHSG APOA1 TREM2 C2 CAMK1D APOA2 TGM2 IL2RB C3 IL15 PYCARD BCR NOD2 PTPRC TNF SIRPB1 PIP4P2 PRTN3 CYBA ADIPOQ
ENSBTAG00000008777	ATP4A																		0.0482259	22	58	1.86717	Excitatory postsynaptic potential	P2RX3 ADRB2 STX1B S1PR2 P2RX2 CHRNB2 P2RX7 SHANK1 CHRNB3 CHRNA6 NPAS4 CBLN1 CHRNA9 CHRNA4 GLRA2 P2RX6 NLGN2 GRIN2D SLC8A3 MAPK8IP2 SHANK3 GRIN2C
ENSBTAG00000021092	ATP6V0D2																		0.049604	14	31	2.22308	Negative regulation of endothelial cell proliferation	SULF1 IL12B APOE DLL4 XDH SPARC IL12A CAV1 ALOX5 TNMD COL4A3 ATOH8 TNF CCL2
ENSBTAG00000013734	ATP6V1E2																		0.049604	14	31	2.22308	Regulation of peptidyl-serine phosphorylation of STAT protein	RET LIF IFNE IFNAG IFN-TAU IFN-tau-c1
ENSBTAG00000045645	ATP6V1FNB																		0.0496567	60	206	1.43375	Negative regulation of endopeptidase activity	SERPINB8 LTF SPINLW1 WFIKKN1 NAIP A2ML1 SLPI CST7 BIRC7 IFI6 ITIH1 ITIH4 AVP SRC CPAMD8 SERPINI2 SERPINB1 ITIH5 PCSK1N WFDC2 ITIH2 CRB2 SPINK1 KIF12 SPINT3 SERPING1 C3 FETUB HGF TKDP1 A2M MMP9 SERPINB2 TNF SERPINB9 NGP SERPINB12 C4A SERPINA11 RAG1 SERPINA3-1 SERPINA3-7 WFDC15B
ENSBTAG00000019529	ATP8A2																		0.0498446	25	69	1.78353	Regulation of nervous system process	ADRB2 STX1B S1PR2 CHRNB4 CST7 MYRF ACP3 CACNG5 SHANK1 DLGAP3 KLK8 CBLN1 SCN11A BEGAIN NLGN2 GRIN2D TNFRSF1B SLC8A3 SHANK3 SHISA9 EGR2 CARTPT CACNG4
ENSBTAG00000020229	ATP8B3																		0.0499492	4	4	4.92254	Peptidoglycan metabolic process	PGLYRP1 PGLYRP2 PGLYRP3 PGLYRP4
ENSBTAG00000020123	AUP1																		0.0499492	4	4	4.92254	Negative regulation of extracellular matrix constituent secretion	TNFRSF1A ADTRP NOTCH1 TNFRSF1B
ENSBTAG00000008027	AVP																		0.0499492	4	4	4.92254	Peptidoglycan catabolic process	PGLYRP1 PGLYRP2 PGLYRP3 PGLYRP4
ENSBTAG00000007175	AVPR1A																		0.0499492	4	4	4.92254	Urea transmembrane transport	SLC14A2 AQP9 SLC14A1 AQP7
ENSBTAG00000047138	AVPR2																		0.0499492	4	4	4.92254	Regulation of apoptotic cell clearance	TREM2 C2 TGM2 C3
ENSBTAG00000018839	AWAT1																		0.0499492	4	4	4.92254	Regulation of dendritic cell differentiation	AGER ZBTB46 TMEM176B CEBPB
ENSBTAG00000023407	B3GALT5																		0.0499492	5	6	4.10212	Chondrocyte development involved in endochondral bone morphogenesis	SERPINH1 MATN1 RARG SMPD3 SOX9
ENSBTAG00000038486	B3GALT9																		0.0499492	5	6	4.10212	Urea transport	SLC14A2 UPK3A AQP9 SLC14A1 AQP7
ENSBTAG00000027477	B3GAT1																		0.0499492	5	6	4.10212	G protein-coupled opioid receptor signaling pathway	OPRK1 OPRD1 OPRM1 OPRL1 PPP1R9B
ENSBTAG00000047129	B3GNT6																		0.0499492	5	6	4.10212	Muscle cell fate commitment	TBX5 TBX2 TBX3 WNT3A FGF10
ENSBTAG00000001359	B3GNT7																		0.0499492	5	6	4.10212	Regulation of photoreceptor cell differentiation	CNTF DLX2 DLX1 NOTCH1 SOX9
ENSBTAG00000009864	B4GALNT2																		0.0499492	5	6	4.10212	Negative regulation of photoreceptor cell differentiation	CNTF DLX2 DLX1 NOTCH1 SOX9
ENSBTAG00000024814	B4GALNT4																		0.0499492	5	6	4.10212	Regulation of potassium ion export across plasma membrane	KCNH2 NPPA KCNE3 KCNE5 KCNIP2
ENSBTAG00000020713	BACH2																		0.0499492	9	16	2.76893	Thyroid hormone generation	HPN FOXE1 SLC5A5 DUOX2 DUOXA2 DUOX1 PAX8 CTSK TPO
ENSBTAG00000016776	BAHCC1																		0.0499492	9	16	2.76893	Retinoic acid metabolic process	ADH6 CYP26B1 CRABP1 ADH7 CYP2W1 ADH1C CYP26C1
ENSBTAG00000015297	BANK1																		0.0499492	9	16	2.76893	Positive regulation of macrophage migration	TRPV4 CSF1 RARRES2 TREM2 MMP14 CXCL17 C3AR1 C5AR1 CMKLR1
ENSBTAG00000025405	BATF																		0.0499492	19	48	1.94851	Production of molecular mediator involved in inflammatory response	CHIA TLR4 F2 IL17B ALOX5AP LEP IL6 IL17F LBP CD6 GRN ALOX5 PYCARD ABCD1 NOD2 PLA2G10 TNF IL17RC GPSM3
ENSBTAG00000011467	BATF2																		0.0499492	33	99	1.64085	Positive regulation of leukocyte migration	TRPV4 CSF1 JAM2 PTN RARRES2 PTK2B TREM2 CD99 VEGFD RAC2 TNFSF14 CCR2 AGER CCR6 MMP14 CCL27 CCR7 IL12A CD74 LBP RIPOR2 CXCL17 CCR1 C3AR1 PYCARD C5AR1 CMKLR1 CCL24 ZNF580 CCL5 GPSM3
ENSBTAG00000011982	BATF3																		0.0499492	42	134	1.54289	Negative regulation of cell-cell adhesion	TRPV4 NEXMIF GPNMB CCL28 APOA1 C1QTNF1 LGALS9 PPM1F FOXJ1 IL20RB IHH B4GALNT2 GLI3 LAX1 SMAD7 HFE FOXP3 TBX21 VTCN1 HLX SDC4 CD74 WNT1 ANXA1 ADORA2A AKNA SOCS6 CD80 LOXL3 ADTRP PTPN22 ZBTB7B NOTCH1 MBP SHH PDCD1LG2 PLA2G2F CEBPB ADIPOQ
ENSBTAG00000050313	BBC3																		0.0499492	70	248	1.38943	Wound healing	CCN4 AJAP1 TRIM72 SLC4A1 FGA FZD7 F11 GP1BA BLK FGF1 ARHGEF19 HPSE TLR4 C1QTNF1 FGG BLOC1S3 F2 PDGFRA F13A1 CELSR1 KLKB1 ADRA2B PLEK CCN1 APOE MMRN1 IL1A EVPL IGF1 SDC1 FLNA FKBP10 PEAR1 FOXA2 FOXC2 SMOC2 AGER TMEFF2 SDC4 ANXA1 CADM4 DUOX1 SERPING1 F10 HGFAC CLDN19 CAV1 GPR4 PROZ ADTRP ALOX5 SERPINF2 COL3A1 PDGFB HPS6 CAV3 PROS1 SHH TNF INSL3 CLDN4 ADRA2A WNT3A CLDN3 EPPK1 DMTN ADRA2C COL5A1 ENTP…
ENSBTAG00000014847	BBOX1
ENSBTAG00000020147	BBS1
ENSBTAG00000009495	BCAM
ENSBTAG00000017781	BCDIN3D
ENSBTAG00000011139	BCHE
ENSBTAG00000018019	BCL11B
ENSBTAG00000019302	BCL2
ENSBTAG00000000735	BCL2A1
ENSBTAG00000005138	BCL9L
ENSBTAG00000001026	BCO1
ENSBTAG00000020566	BCR
ENSBTAG00000016820	BDA20
ENSBTAG00000021717	BDKRB2
ENSBTAG00000017716	BEGAIN
ENSBTAG00000008228	BEND6
ENSBTAG00000011186	BEST1
ENSBTAG00000025652	BEST2
ENSBTAG00000015288	BEST4
ENSBTAG00000032875	BEX2
ENSBTAG00000036028	BEX2
ENSBTAG00000014670	BEX5
ENSBTAG00000021867	BFSP1
ENSBTAG00000017659	BFSP2
ENSBTAG00000009433	BGLAP
ENSBTAG00000038234	BHMT2
ENSBTAG00000004138	BICRA
ENSBTAG00000004911	BIRC7
ENSBTAG00000019588	BLA-DQB
ENSBTAG00000005049	BLK
ENSBTAG00000021358	BLNK
ENSBTAG00000007070	BLOC1S3
ENSBTAG00000011692	BMERB1
ENSBTAG00000012870	BMP5
ENSBTAG00000050691	BMP8A
ENSBTAG00000000377	BMX
ENSBTAG00000008711	BOK
ENSBTAG00000002069	BOLA
ENSBTAG00000005182	BoLA
ENSBTAG00000006490	BOLA-DOA
ENSBTAG00000038128	BOLA-DQA5
ENSBTAG00000021077	BOLA-DQB
ENSBTAG00000010645	BOLA-DRA
ENSBTAG00000045923	BOLA-DYB
ENSBTAG00000019386	BOLA-NC1
ENSBTAG00000014046	BPI
ENSBTAG00000017098	BPIFA1
ENSBTAG00000019752	BPIFA2B
ENSBTAG00000015724	BPIFB1
ENSBTAG00000019200	BPIFB2
ENSBTAG00000038687	BPIFB3
ENSBTAG00000038412	BPIFB4
ENSBTAG00000031361	BPIFB5
ENSBTAG00000010112	BPIFB6
ENSBTAG00000011071	BPIFC
ENSBTAG00000004950	BRB
ENSBTAG00000001852	BREH1
ENSBTAG00000008420	BRINP3
ENSBTAG00000015226	BRSK1
ENSBTAG00000011581	BSN
ENSBTAG00000013241	BSND
ENSBTAG00000018882	BSP5
ENSBTAG00000004237	BTC
ENSBTAG00000011871	BTLA
ENSBTAG00000034939	BTNL2
ENSBTAG00000047420	BTNL9
ENSBTAG00000006861	C11H2orf73
ENSBTAG00000039878	C11H2orf78
ENSBTAG00000025192	C12H13orf46
ENSBTAG00000030976	C13H20orf173
ENSBTAG00000050105	C13H20orf202
ENSBTAG00000027642	C15H11orf42
ENSBTAG00000054246	C15H11orf65
ENSBTAG00000050066	C15H11orf87
ENSBTAG00000027577	C15H11orf91
ENSBTAG00000045822	C15H11orf96
ENSBTAG00000040449	C15H11orf97
ENSBTAG00000033127	C16H1orf100
ENSBTAG00000048856	C16H1orf115
ENSBTAG00000012892	C17H22orf31
ENSBTAG00000018906	C18H16orf86
ENSBTAG00000051989	C19H17orf100
ENSBTAG00000045621	C19H17orf50
ENSBTAG00000035147	C19H17orf67
ENSBTAG00000044056	C19H17orf98
ENSBTAG00000051978	C19orf85
ENSBTAG00000043993	C1H21orf62
ENSBTAG00000011196	C1QB
ENSBTAG00000011759	C1QL1
ENSBTAG00000016677	C1QL3
ENSBTAG00000006276	C1QTNF1
ENSBTAG00000017071	C1QTNF3
ENSBTAG00000027766	C1QTNF5
ENSBTAG00000008074	C1QTNF6
ENSBTAG00000033481	C1QTNF8
ENSBTAG00000053310	C1QTNF9
ENSBTAG00000008612	C1R
ENSBTAG00000016204	C1RL
ENSBTAG00000004840	C1S
ENSBTAG00000007450	C2
ENSBTAG00000022775	C21H14orf180
ENSBTAG00000013841	C21orf140
ENSBTAG00000010165	C22H3orf18
ENSBTAG00000040133	C22H3orf20
ENSBTAG00000039133	C22H3orf49
ENSBTAG00000051116	C23H6orf132
ENSBTAG00000023628	C23H6orf47
ENSBTAG00000047448	C25H16orf54
ENSBTAG00000020051	C25H16orf82
ENSBTAG00000000611	C25H16orf90
ENSBTAG00000013763	C26H10orf82
ENSBTAG00000022246	C29H11orf86
ENSBTAG00000047560	C2CD4C
ENSBTAG00000047528	C2CD4D
ENSBTAG00000017436	C2CD6
ENSBTAG00000026710	C2H2orf72
ENSBTAG00000017280	C3
ENSBTAG00000019741	C3AR1
ENSBTAG00000052822	C3H1orf162
ENSBTAG00000038292	C3H1orf216
ENSBTAG00000009481	C3H1orf87
ENSBTAG00000037533	C4A
ENSBTAG00000009876	C4BPA
ENSBTAG00000017714	C4BPB
ENSBTAG00000020872	C5AR1
ENSBTAG00000037735	C5AR2
ENSBTAG00000019563	C5H22orf23
ENSBTAG00000046333	C6H4orf54
ENSBTAG00000011766	C7
ENSBTAG00000015465	C7H5orf46
ENSBTAG00000003774	C8A
ENSBTAG00000052909	C8G
ENSBTAG00000051343	C8H9orf131
ENSBTAG00000003240	C8H9orf152
ENSBTAG00000016149	C9
ENSBTAG00000017166	C9H6orf58
ENSBTAG00000034681	CA10
ENSBTAG00000017969	CA4
ENSBTAG00000020418	CA5B
ENSBTAG00000008705	CABLES1
ENSBTAG00000022209	CABP2
ENSBTAG00000017886	CABP7
ENSBTAG00000019849	CABS1
ENSBTAG00000009835	CACNA1G
ENSBTAG00000045610	CACNA1I
ENSBTAG00000047491	CACNA1S
ENSBTAG00000021994	CACNA2D4
ENSBTAG00000002036	CACNB1
ENSBTAG00000007547	CACNG1
ENSBTAG00000054931	CACNG4
ENSBTAG00000012311	CACNG5
ENSBTAG00000007506	CACNG7
ENSBTAG00000009219	CADM2
ENSBTAG00000015984	CADM4
ENSBTAG00000010089	CALCA
ENSBTAG00000001516	CALCB
ENSBTAG00000008483	CALCRL
ENSBTAG00000007044	CALHM1
ENSBTAG00000033535	CALHM4
ENSBTAG00000008650	CAMK1D
ENSBTAG00000020087	CAMK2A
ENSBTAG00000012653	CAMK2B
ENSBTAG00000009156	CAMK2N1
ENSBTAG00000005034	CAPN5
ENSBTAG00000000828	CAPN6
ENSBTAG00000003600	CAPN8
ENSBTAG00000006069	CAPS
ENSBTAG00000014859	CAPS2
ENSBTAG00000014698	CARD11
ENSBTAG00000017690	CARNS1
ENSBTAG00000047486	CARTPT
ENSBTAG00000020884	CASP4
ENSBTAG00000006615	CASP7
ENSBTAG00000015718	CASP8
ENSBTAG00000020223	CASQ1
ENSBTAG00000011500	CASQ2
ENSBTAG00000014555	CASS4
ENSBTAG00000020076	CATHL5
ENSBTAG00000003944	CATIP
ENSBTAG00000014720	CATSPER1
ENSBTAG00000014746	CATSPER3
ENSBTAG00000026638	CATSPER4
ENSBTAG00000017869	CAV1
ENSBTAG00000022699	CAV3
ENSBTAG00000018497	CAVIN2
ENSBTAG00000025233	CBARP
ENSBTAG00000009494	CBLC
ENSBTAG00000015194	CBLN1
ENSBTAG00000010665	CBLN3
ENSBTAG00000007228	CBX7
ENSBTAG00000046663	CBY3
ENSBTAG00000017157	CCDC110
ENSBTAG00000014144	CCDC113
ENSBTAG00000006173	CCDC116
ENSBTAG00000034753	CCDC122
ENSBTAG00000016600	CCDC142
ENSBTAG00000000568	CCDC154
ENSBTAG00000004099	CCDC170
ENSBTAG00000047101	CCDC177
ENSBTAG00000000138	CCDC178
ENSBTAG00000002390	CCDC184
ENSBTAG00000027425	CCDC190
ENSBTAG00000052380	CCDC192
ENSBTAG00000009862	CCDC198
ENSBTAG00000046313	CCDC54
ENSBTAG00000019863	CCDC70
ENSBTAG00000053836	CCDC71L
ENSBTAG00000018181	CCDC8
ENSBTAG00000020009	CCDC81
ENSBTAG00000011132	CCDC83
ENSBTAG00000040190	CCDC88B
ENSBTAG00000000457	CCDC89
ENSBTAG00000013774	CCDC9B
ENSBTAG00000046295	CCER2
ENSBTAG00000004988	CCKAR
ENSBTAG00000037811	CCL2
ENSBTAG00000017718	CCL22
ENSBTAG00000026275	CCL24
ENSBTAG00000052510	CCL26
ENSBTAG00000014908	CCL27
ENSBTAG00000001557	CCL28
ENSBTAG00000053649	CCL5
ENSBTAG00000031453	CCM2L
ENSBTAG00000009844	CCN1
ENSBTAG00000002080	CCN3
ENSBTAG00000000707	CCN4
ENSBTAG00000006037	CCN5
ENSBTAG00000016649	CCND2
ENSBTAG00000019428	CCR1
ENSBTAG00000019095	CCR10
ENSBTAG00000013586	CCR2
ENSBTAG00000034883	CCR4
ENSBTAG00000008099	CCR5
ENSBTAG00000014496	CCR6
ENSBTAG00000015133	CCR7
ENSBTAG00000006155	CCRL2
ENSBTAG00000018203	CD101
ENSBTAG00000015032	CD14
ENSBTAG00000019669	CD163
ENSBTAG00000054245	CD163L1
ENSBTAG00000002976	CD177
ENSBTAG00000038366	CD1B5
ENSBTAG00000039993	CD1D
ENSBTAG00000009421	CD1E
ENSBTAG00000001235	CD200R1L
ENSBTAG00000011887	CD22
ENSBTAG00000044073	CD248
ENSBTAG00000007445	CD28
ENSBTAG00000050726	CD300H
ENSBTAG00000007434	CD300LG
ENSBTAG00000010562	CD34
ENSBTAG00000013569	CD38
ENSBTAG00000003255	CD4
ENSBTAG00000013730	CD5
ENSBTAG00000018367	CD6
ENSBTAG00000000133	CD68
ENSBTAG00000009752	CD70
ENSBTAG00000015228	CD74
ENSBTAG00000001882	CD79A
ENSBTAG00000018059	CD80
ENSBTAG00000008956	CD8B
ENSBTAG00000014441	CD96
ENSBTAG00000008114	CD99
ENSBTAG00000030258	CDC42EP1
ENSBTAG00000032089	CDC42EP2
ENSBTAG00000045989	CDC42EP5
ENSBTAG00000020036	CDCP2
ENSBTAG00000002845	CDH10
ENSBTAG00000025893	CDH12
ENSBTAG00000009585	CDH16
ENSBTAG00000021964	CDH17
ENSBTAG00000007421	CDH5
ENSBTAG00000025340	CDHR2
ENSBTAG00000021365	CDHR3
ENSBTAG00000005728	CDHR4
ENSBTAG00000010979	CDKL3
ENSBTAG00000051567	CDKN2B
ENSBTAG00000039466	CDR2L
ENSBTAG00000031084	CDRT4
ENSBTAG00000037983	CEACAM16
ENSBTAG00000051972	CEBPB
ENSBTAG00000005952	CEBPE
ENSBTAG00000007486	CEL
ENSBTAG00000008900	CELA1
ENSBTAG00000013085	CELA3B
ENSBTAG00000019131	CELF3
ENSBTAG00000021774	CELF5
ENSBTAG00000008036	CELSR1
ENSBTAG00000007431	CEMIP
ENSBTAG00000001228	CEND1
ENSBTAG00000045784	CENPB
ENSBTAG00000004802	CEP170B
ENSBTAG00000020140	CER1
ENSBTAG00000046654	CERK
ENSBTAG00000011021	CES1
ENSBTAG00000005093	CES2
ENSBTAG00000040413	CES3
ENSBTAG00000011164	CES5A
ENSBTAG00000012320	CETN1
ENSBTAG00000012158	CFAP107
ENSBTAG00000015856	CFAP126
ENSBTAG00000012735	CFAP157
ENSBTAG00000014054	CFAP206
ENSBTAG00000026751	CFAP65
ENSBTAG00000011924	CFAP73
ENSBTAG00000005231	CFAP74
ENSBTAG00000019254	CFAP77
ENSBTAG00000033396	CFAP95
ENSBTAG00000045732	CFAP97D1
ENSBTAG00000054376	CFAP99
ENSBTAG00000038171	CFHR5
ENSBTAG00000015815	CFP
ENSBTAG00000047317	CGN1
ENSBTAG00000051104	CGREF1
ENSBTAG00000018391	CHCT1
ENSBTAG00000014377	CHD3
ENSBTAG00000040477	CHD5
ENSBTAG00000013578	CHI3L2
ENSBTAG00000000259	CHIA
ENSBTAG00000021306	CHRDL2
ENSBTAG00000011579	CHRM1
ENSBTAG00000014674	CHRM2
ENSBTAG00000037985	CHRM5
ENSBTAG00000017198	CHRNA4
ENSBTAG00000014056	CHRNA6
ENSBTAG00000015252	CHRNA9
ENSBTAG00000007517	CHRNB2
ENSBTAG00000014050	CHRNB3
ENSBTAG00000003132	CHRNB4
ENSBTAG00000011390	CHRND
ENSBTAG00000045943	CHRNG
ENSBTAG00000008778	CHST13
ENSBTAG00000003312	CHST15
ENSBTAG00000047670	CHST8
ENSBTAG00000014082	CHST9
ENSBTAG00000016179	CIB3
ENSBTAG00000005041	CIB4
ENSBTAG00000014969	CILP2
ENSBTAG00000022622	CISH
ENSBTAG00000015113	CITED4
ENSBTAG00000038858	CKLF
ENSBTAG00000013921	CKM
ENSBTAG00000038215	CLCA2
ENSBTAG00000030585	CLDN14
ENSBTAG00000000345	CLDN15
ENSBTAG00000039255	CLDN17
ENSBTAG00000017381	CLDN19
ENSBTAG00000040432	CLDN3
ENSBTAG00000026278	CLDN4
ENSBTAG00000022020	CLDN5
ENSBTAG00000019448	CLDN7
ENSBTAG00000012815	CLEC12A
ENSBTAG00000018250	CLEC19A
ENSBTAG00000030424	CLEC1A
ENSBTAG00000038854	CLEC2L
ENSBTAG00000046772	CLEC3A
ENSBTAG00000018331	CLEC3B
ENSBTAG00000038490	CLEC4A
ENSBTAG00000020453	CLEC5A
ENSBTAG00000023635	CLEC6A
ENSBTAG00000010948	CLIC2
ENSBTAG00000010244	CLIC5
ENSBTAG00000011875	CLIP2
ENSBTAG00000019916	CLMN
ENSBTAG00000020046	CLMP
ENSBTAG00000048447	CLPSL2
ENSBTAG00000003357	CLRN2
ENSBTAG00000014012	CLUL1
ENSBTAG00000008693	CLXN
ENSBTAG00000022039	CMKLR1
ENSBTAG00000019979	CMPK2
ENSBTAG00000032576	CMTM2
ENSBTAG00000031004	CNFN
ENSBTAG00000005228	CNGA4
ENSBTAG00000005702	CNGB1
ENSBTAG00000036304	CNGB3
ENSBTAG00000011956	CNNM1
ENSBTAG00000003624	CNTF
ENSBTAG00000020679	CNTN1
ENSBTAG00000014645	CNTN2
ENSBTAG00000003592	CNTN6
ENSBTAG00000019097	CNTNAP1
ENSBTAG00000021217	COL11A1
ENSBTAG00000000601	COL11A2
ENSBTAG00000020056	COL12A1
ENSBTAG00000011741	COL13A1
ENSBTAG00000010050	COL16A1
ENSBTAG00000002430	COL17A1
ENSBTAG00000023907	COL18A1
ENSBTAG00000013103	COL1A1
ENSBTAG00000004582	COL20A1
ENSBTAG00000013183	COL23A1
ENSBTAG00000011818	COL26A1
ENSBTAG00000019807	COL27A1
ENSBTAG00000021466	COL3A1
ENSBTAG00000025210	COL4A2
ENSBTAG00000021316	COL4A3
ENSBTAG00000013760	COL4A6
ENSBTAG00000047998	COL5A1
ENSBTAG00000027020	COL5A2
ENSBTAG00000019269	COL6A2
ENSBTAG00000013662	COL8A1
ENSBTAG00000010175	COL8A2
ENSBTAG00000035054	COL9A1
ENSBTAG00000015581	COL9A3
ENSBTAG00000054331	COLEC10
ENSBTAG00000016225	COLEC11
ENSBTAG00000040193	COLQ
ENSBTAG00000051541	COLQ
ENSBTAG00000008631	CORO1A
ENSBTAG00000046494	CORT
ENSBTAG00000015008	CPA3
ENSBTAG00000009331	CPAMD8
ENSBTAG00000000456	CPB1
ENSBTAG00000002938	CPED1
ENSBTAG00000050808	CPLX1
ENSBTAG00000054924	CPLX2
ENSBTAG00000021426	CPLX3
ENSBTAG00000038739	CPLX4
ENSBTAG00000020914	CPNE8
ENSBTAG00000019190	CPO
ENSBTAG00000011458	CPXM1
ENSBTAG00000014803	CPZ
ENSBTAG00000038496	CR2
ENSBTAG00000012909	CRABP1
ENSBTAG00000018940	CRACR2A
ENSBTAG00000002202	CRAMP1
ENSBTAG00000014391	CRB2
ENSBTAG00000008700	CRCT1
ENSBTAG00000006143	CREB3L1
ENSBTAG00000010215	CREB3L3
ENSBTAG00000047229	CRIP1
ENSBTAG00000002166	CRISP2
ENSBTAG00000012918	CRISP3
ENSBTAG00000004411	CRISPLD1
ENSBTAG00000005168	CROCC2
ENSBTAG00000005352	CRYBA1
ENSBTAG00000014819	CRYBA2
ENSBTAG00000001255	CRYBB3
ENSBTAG00000017527	CRYBG1
ENSBTAG00000021770	CRYGB
ENSBTAG00000014783	CRYGC
ENSBTAG00000015054	CRYGD
ENSBTAG00000003019	CRYGN
ENSBTAG00000003140	CRYGS
ENSBTAG00000000283	CSF1
ENSBTAG00000045948	CSF2RA
ENSBTAG00000013334	CSF3R
ENSBTAG00000039068	CSMD3
ENSBTAG00000007695	CSN1S1
ENSBTAG00000002632	CSN2
ENSBTAG00000039794	CSNK1B
ENSBTAG00000012219	CSPG4
ENSBTAG00000003200	CSPG4B
ENSBTAG00000039091	CSRNP3
ENSBTAG00000016057	CSRP1
ENSBTAG00000011869	CSRP3
ENSBTAG00000004273	CST7
ENSBTAG00000049471	CT47B1
ENSBTAG00000008362	CTDSP1
ENSBTAG00000017697	CTF1
ENSBTAG00000032591	CTHRC1
ENSBTAG00000018901	CTIF
ENSBTAG00000008500	CTRB2
ENSBTAG00000024497	CTRC
ENSBTAG00000021035	CTSK
ENSBTAG00000000720	CTSL
ENSBTAG00000017135	CTSS
ENSBTAG00000039212	CTU1
ENSBTAG00000045847	CTXN2
ENSBTAG00000031135	CTXN3
ENSBTAG00000048804	CUPIN1
ENSBTAG00000021347	CWH43
ENSBTAG00000002923	CX3CR1
ENSBTAG00000008479	CXCL13
ENSBTAG00000018652	CXCL17
ENSBTAG00000037778	CXCL3
ENSBTAG00000026753	CXCR1
ENSBTAG00000014798	CXCR3
ENSBTAG00000032209	CXHXorf65
ENSBTAG00000001751	CXXC4
ENSBTAG00000051907	CYBA
ENSBTAG00000005556	CYGB
ENSBTAG00000010565	CYM
ENSBTAG00000018365	CYP 20.00
ENSBTAG00000006934	CYP11A1
ENSBTAG00000054126	CYP11B1
ENSBTAG00000014335	CYP17A1
ENSBTAG00000049558	CYP17A1
ENSBTAG00000001021	CYP1A1
ENSBTAG00000000085	CYP1A2
ENSBTAG00000012212	CYP26B1
ENSBTAG00000039973	CYP26C1
ENSBTAG00000013489	CYP27A1
ENSBTAG00000038275	CYP27C1
ENSBTAG00000053354	CYP2C85
ENSBTAG00000037559	CYP2C90
ENSBTAG00000026501	CYP2D43
ENSBTAG00000046805	CYP2F1
ENSBTAG00000017701	CYP2W1
ENSBTAG00000049666	CYP3A28
ENSBTAG00000035544	CYP46A1
ENSBTAG00000037890	CYP4A11
ENSBTAG00000013481	CYP4A22
ENSBTAG00000025748	CYP4F2
ENSBTAG00000015647	CYP4X1
ENSBTAG00000034106	CYP8B1
ENSBTAG00000017508	CYSLTR2
ENSBTAG00000045711	CYSRT1
ENSBTAG00000014237	CYTH4
ENSBTAG00000008329	CYTIP
ENSBTAG00000011163	CYTL1
ENSBTAG00000002847	D2HGDH
ENSBTAG00000044037	DACH2
ENSBTAG00000019421	DACT1
ENSBTAG00000031532	DACT2
ENSBTAG00000030705	DACT3
ENSBTAG00000007921	DAPP1
ENSBTAG00000004508	DBH
ENSBTAG00000026696	DCDC2B
ENSBTAG00000038489	DCDC2C
ENSBTAG00000015405	DCHS1
ENSBTAG00000003505	DCN
ENSBTAG00000010655	DCST1
ENSBTAG00000002300	DCT
ENSBTAG00000018671	DCUN1D2
ENSBTAG00000047043	DCXR
ENSBTAG00000014424	DDN
ENSBTAG00000048737	DEFB10
ENSBTAG00000020555	DEFB123
ENSBTAG00000050630	DEFB13
ENSBTAG00000053557	DEFB4A
ENSBTAG00000022962	DGKK
ENSBTAG00000000124	DHH
ENSBTAG00000024493	DHRS3
ENSBTAG00000005048	DHRS7C
ENSBTAG00000006848	DHX34
ENSBTAG00000001605	DIO2
ENSBTAG00000043578	DIO3
ENSBTAG00000021928	DIPK1B
ENSBTAG00000020717	DIPK2B
ENSBTAG00000045981	DIRAS1
ENSBTAG00000000552	DISP2
ENSBTAG00000000226	DKK 4.00
ENSBTAG00000012186	DKKL1
ENSBTAG00000013867	DLGAP3
ENSBTAG00000037899	DLK1
ENSBTAG00000031476	DLL1
ENSBTAG00000010361	DLL4
ENSBTAG00000015217	DLX1
ENSBTAG00000005741	DLX2
ENSBTAG00000017409	DLX3
ENSBTAG00000009625	DMBX1
ENSBTAG00000005936	DMC1
ENSBTAG00000015912	DMKN
ENSBTAG00000019132	DMP1
ENSBTAG00000033352	DMRT1
ENSBTAG00000010414	DMRTA2
ENSBTAG00000009062	DMRTB1
ENSBTAG00000045887	DMTN
ENSBTAG00000018771	DNAAF1
ENSBTAG00000018560	DNAH3
ENSBTAG00000006179	DNAJB8
ENSBTAG00000010932	DNAJC12
ENSBTAG00000016398	DNAJC22
ENSBTAG00000015229	DNAJC5B
ENSBTAG00000018262	DNAJC5G
ENSBTAG00000018294	DNASE1L3
ENSBTAG00000014882	DNMT3L
ENSBTAG00000020427	DNTT
ENSBTAG00000025401	DOK3
ENSBTAG00000047975	DOK5
ENSBTAG00000009742	DOK7
ENSBTAG00000039426	DPEP2
ENSBTAG00000047958	DPP7
ENSBTAG00000020460	DPPA2
ENSBTAG00000038103	DPPA4
ENSBTAG00000021211	DPT
ENSBTAG00000021887	DPYS
ENSBTAG00000017780	DPYSL4
ENSBTAG00000047719	DRD1
ENSBTAG00000051042	DRD4
ENSBTAG00000011991	DRGX
ENSBTAG00000050757	DSB
ENSBTAG00000019876	DSC1
ENSBTAG00000040584	DSC2
ENSBTAG00000015238	DSC3
ENSBTAG00000013831	DSG1
ENSBTAG00000040126	DSG4
ENSBTAG00000018002	DTX3
ENSBTAG00000004046	DTX4
ENSBTAG00000016246	DUOX1
ENSBTAG00000016234	DUOX2
ENSBTAG00000016239	DUOXA2
ENSBTAG00000054678	DUSP15
ENSBTAG00000001809	DUSP21
ENSBTAG00000016413	DUSP26
ENSBTAG00000051211	DUSP8
ENSBTAG00000032862	DYDC2
ENSBTAG00000000916	DYNLT2
ENSBTAG00000007556	DYRK4
ENSBTAG00000033545	EBD
ENSBTAG00000012829	EBI3
ENSBTAG00000021050	ECEL1
ENSBTAG00000012637	ECRG4
ENSBTAG00000047326	EDA2R
ENSBTAG00000021685	EEF1A2
ENSBTAG00000021643	EFCAB12
ENSBTAG00000006943	EFCAB3
ENSBTAG00000019122	EFCAB5
ENSBTAG00000051503	EFCAB8
ENSBTAG00000008876	EFCAB9
ENSBTAG00000005922	EFCC1
ENSBTAG00000033423	EFNA3
ENSBTAG00000052025	EFNB3
ENSBTAG00000048812	EGF
ENSBTAG00000030278	EGFL7
ENSBTAG00000019595	EGFLAM
ENSBTAG00000046409	EGR2
ENSBTAG00000019293	EGR3
ENSBTAG00000021191	EHD2
ENSBTAG00000019625	EHHADH
ENSBTAG00000015644	EID2
ENSBTAG00000046188	ELANE
ENSBTAG00000030757	ELFN1
ENSBTAG00000007259	ELFN2
ENSBTAG00000016113	ELSPBP1
ENSBTAG00000034206	EMCN
ENSBTAG00000011324	EMILIN1
ENSBTAG00000016279	EMILIN3
ENSBTAG00000036078	EMP1
ENSBTAG00000018013	EMP3
ENSBTAG00000003027	EMX2
ENSBTAG00000021494	EN1
ENSBTAG00000018917	EN2
ENSBTAG00000010346	ENAM
ENSBTAG00000011274	ENO2
ENSBTAG00000007000	ENOSF1
ENSBTAG00000020196	ENPP3
ENSBTAG00000001965	ENPP7
ENSBTAG00000000144	ENSBTAG00000000144
ENSBTAG00000000154	ENSBTAG00000000154
ENSBTAG00000000198	ENSBTAG00000000198
ENSBTAG00000000336	ENSBTAG00000000336
ENSBTAG00000000425	ENSBTAG00000000425
ENSBTAG00000000531	ENSBTAG00000000531
ENSBTAG00000000715	ENSBTAG00000000715
ENSBTAG00000001041	ENSBTAG00000001041
ENSBTAG00000001143	ENSBTAG00000001143
ENSBTAG00000001297	ENSBTAG00000001297
ENSBTAG00000001308	ENSBTAG00000001308
ENSBTAG00000001350	ENSBTAG00000001350
ENSBTAG00000001423	ENSBTAG00000001423
ENSBTAG00000001432	ENSBTAG00000001432
ENSBTAG00000001526	ENSBTAG00000001526
ENSBTAG00000001642	ENSBTAG00000001642
ENSBTAG00000001704	ENSBTAG00000001704
ENSBTAG00000001900	ENSBTAG00000001900
ENSBTAG00000002009	ENSBTAG00000002009
ENSBTAG00000002158	ENSBTAG00000002158
ENSBTAG00000002231	ENSBTAG00000002231
ENSBTAG00000002247	ENSBTAG00000002247
ENSBTAG00000002290	ENSBTAG00000002290
ENSBTAG00000002355	ENSBTAG00000002355
ENSBTAG00000002445	ENSBTAG00000002445
ENSBTAG00000002565	ENSBTAG00000002565
ENSBTAG00000002943	ENSBTAG00000002943
ENSBTAG00000003086	ENSBTAG00000003086
ENSBTAG00000003258	ENSBTAG00000003258
ENSBTAG00000003275	ENSBTAG00000003275
ENSBTAG00000003408	ENSBTAG00000003408
ENSBTAG00000003676	ENSBTAG00000003676
ENSBTAG00000003743	ENSBTAG00000003743
ENSBTAG00000003957	ENSBTAG00000003957
ENSBTAG00000004339	ENSBTAG00000004339
ENSBTAG00000004565	ENSBTAG00000004565
ENSBTAG00000004608	ENSBTAG00000004608
ENSBTAG00000004771	ENSBTAG00000004771
ENSBTAG00000004778	ENSBTAG00000004778
ENSBTAG00000005007	ENSBTAG00000005007
ENSBTAG00000005146	ENSBTAG00000005146
ENSBTAG00000005559	ENSBTAG00000005559
ENSBTAG00000005667	ENSBTAG00000005667
ENSBTAG00000005749	ENSBTAG00000005749
ENSBTAG00000006152	ENSBTAG00000006152
ENSBTAG00000006213	ENSBTAG00000006213
ENSBTAG00000006239	ENSBTAG00000006239
ENSBTAG00000006252	ENSBTAG00000006252
ENSBTAG00000006339	ENSBTAG00000006339
ENSBTAG00000006384	ENSBTAG00000006384
ENSBTAG00000006386	ENSBTAG00000006386
ENSBTAG00000006398	ENSBTAG00000006398
ENSBTAG00000006508	ENSBTAG00000006508
ENSBTAG00000006562	ENSBTAG00000006562
ENSBTAG00000006600	ENSBTAG00000006600
ENSBTAG00000006758	ENSBTAG00000006758
ENSBTAG00000006815	ENSBTAG00000006815
ENSBTAG00000006859	ENSBTAG00000006859
ENSBTAG00000006864	ENSBTAG00000006864
ENSBTAG00000006912	ENSBTAG00000006912
ENSBTAG00000007187	ENSBTAG00000007187
ENSBTAG00000007248	ENSBTAG00000007248
ENSBTAG00000007280	ENSBTAG00000007280
ENSBTAG00000007443	ENSBTAG00000007443
ENSBTAG00000007457	ENSBTAG00000007457
ENSBTAG00000008020	ENSBTAG00000008020
ENSBTAG00000008325	ENSBTAG00000008325
ENSBTAG00000008343	ENSBTAG00000008343
ENSBTAG00000008359	ENSBTAG00000008359
ENSBTAG00000008368	ENSBTAG00000008368
ENSBTAG00000008426	ENSBTAG00000008426
ENSBTAG00000008684	ENSBTAG00000008684
ENSBTAG00000008911	ENSBTAG00000008911
ENSBTAG00000009002	ENSBTAG00000009002
ENSBTAG00000009197	ENSBTAG00000009197
ENSBTAG00000009220	ENSBTAG00000009220
ENSBTAG00000009274	ENSBTAG00000009274
ENSBTAG00000009474	ENSBTAG00000009474
ENSBTAG00000009664	ENSBTAG00000009664
ENSBTAG00000009769	ENSBTAG00000009769
ENSBTAG00000009932	ENSBTAG00000009932
ENSBTAG00000009943	ENSBTAG00000009943
ENSBTAG00000009976	ENSBTAG00000009976
ENSBTAG00000010148	ENSBTAG00000010148
ENSBTAG00000010233	ENSBTAG00000010233
ENSBTAG00000010385	ENSBTAG00000010385
ENSBTAG00000010458	ENSBTAG00000010458
ENSBTAG00000010722	ENSBTAG00000010722
ENSBTAG00000010852	ENSBTAG00000010852
ENSBTAG00000011161	ENSBTAG00000011161
ENSBTAG00000011290	ENSBTAG00000011290
ENSBTAG00000011305	ENSBTAG00000011305
ENSBTAG00000011457	ENSBTAG00000011457
ENSBTAG00000011470	ENSBTAG00000011470
ENSBTAG00000011638	ENSBTAG00000011638
ENSBTAG00000011713	ENSBTAG00000011713
ENSBTAG00000011995	ENSBTAG00000011995
ENSBTAG00000012054	ENSBTAG00000012054
ENSBTAG00000012131	ENSBTAG00000012131
ENSBTAG00000012192	ENSBTAG00000012192
ENSBTAG00000012229	ENSBTAG00000012229
ENSBTAG00000012389	ENSBTAG00000012389
ENSBTAG00000012414	ENSBTAG00000012414
ENSBTAG00000012491	ENSBTAG00000012491
ENSBTAG00000012533	ENSBTAG00000012533
ENSBTAG00000012748	ENSBTAG00000012748
ENSBTAG00000012971	ENSBTAG00000012971
ENSBTAG00000012984	ENSBTAG00000012984
ENSBTAG00000013585	ENSBTAG00000013585
ENSBTAG00000013660	ENSBTAG00000013660
ENSBTAG00000013906	ENSBTAG00000013906
ENSBTAG00000013919	ENSBTAG00000013919
ENSBTAG00000014104	ENSBTAG00000014104
ENSBTAG00000014329	ENSBTAG00000014329
ENSBTAG00000014449	ENSBTAG00000014449
ENSBTAG00000014953	ENSBTAG00000014953
ENSBTAG00000014987	ENSBTAG00000014987
ENSBTAG00000015027	ENSBTAG00000015027
ENSBTAG00000015061	ENSBTAG00000015061
ENSBTAG00000015091	ENSBTAG00000015091
ENSBTAG00000015139	ENSBTAG00000015139
ENSBTAG00000015180	ENSBTAG00000015180
ENSBTAG00000015439	ENSBTAG00000015439
ENSBTAG00000015461	ENSBTAG00000015461
ENSBTAG00000015493	ENSBTAG00000015493
ENSBTAG00000015651	ENSBTAG00000015651
ENSBTAG00000016019	ENSBTAG00000016019
ENSBTAG00000016052	ENSBTAG00000016052
ENSBTAG00000016166	ENSBTAG00000016166
ENSBTAG00000016391	ENSBTAG00000016391
ENSBTAG00000016502	ENSBTAG00000016502
ENSBTAG00000016520	ENSBTAG00000016520
ENSBTAG00000016748	ENSBTAG00000016748
ENSBTAG00000016794	ENSBTAG00000016794
ENSBTAG00000016876	ENSBTAG00000016876
ENSBTAG00000016928	ENSBTAG00000016928
ENSBTAG00000016940	ENSBTAG00000016940
ENSBTAG00000016989	ENSBTAG00000016989
ENSBTAG00000017102	ENSBTAG00000017102
ENSBTAG00000017204	ENSBTAG00000017204
ENSBTAG00000017233	ENSBTAG00000017233
ENSBTAG00000017248	ENSBTAG00000017248
ENSBTAG00000017396	ENSBTAG00000017396
ENSBTAG00000017443	ENSBTAG00000017443
ENSBTAG00000017481	ENSBTAG00000017481
ENSBTAG00000017587	ENSBTAG00000017587
ENSBTAG00000017946	ENSBTAG00000017946
ENSBTAG00000017978	ENSBTAG00000017978
ENSBTAG00000018009	ENSBTAG00000018009
ENSBTAG00000018242	ENSBTAG00000018242
ENSBTAG00000018275	ENSBTAG00000018275
ENSBTAG00000018481	ENSBTAG00000018481
ENSBTAG00000018507	ENSBTAG00000018507
ENSBTAG00000019143	ENSBTAG00000019143
ENSBTAG00000019432	ENSBTAG00000019432
ENSBTAG00000019584	ENSBTAG00000019584
ENSBTAG00000019919	ENSBTAG00000019919
ENSBTAG00000020242	ENSBTAG00000020242
ENSBTAG00000020448	ENSBTAG00000020448
ENSBTAG00000020514	ENSBTAG00000020514
ENSBTAG00000020522	ENSBTAG00000020522
ENSBTAG00000020532	ENSBTAG00000020532
ENSBTAG00000020564	ENSBTAG00000020564
ENSBTAG00000020723	ENSBTAG00000020723
ENSBTAG00000020928	ENSBTAG00000020928
ENSBTAG00000021235	ENSBTAG00000021235
ENSBTAG00000021375	ENSBTAG00000021375
ENSBTAG00000021501	ENSBTAG00000021501
ENSBTAG00000021649	ENSBTAG00000021649
ENSBTAG00000021684	ENSBTAG00000021684
ENSBTAG00000021729	ENSBTAG00000021729
ENSBTAG00000022019	ENSBTAG00000022019
ENSBTAG00000022278	ENSBTAG00000022278
ENSBTAG00000022427	ENSBTAG00000022427
ENSBTAG00000022489	ENSBTAG00000022489
ENSBTAG00000022502	ENSBTAG00000022502
ENSBTAG00000022504	ENSBTAG00000022504
ENSBTAG00000022570	ENSBTAG00000022570
ENSBTAG00000022767	ENSBTAG00000022767
ENSBTAG00000022880	ENSBTAG00000022880
ENSBTAG00000022893	ENSBTAG00000022893
ENSBTAG00000022990	ENSBTAG00000022990
ENSBTAG00000023026	ENSBTAG00000023026
ENSBTAG00000023064	ENSBTAG00000023064
ENSBTAG00000023249	ENSBTAG00000023249
ENSBTAG00000023535	ENSBTAG00000023535
ENSBTAG00000023670	ENSBTAG00000023670
ENSBTAG00000023820	ENSBTAG00000023820
ENSBTAG00000023895	ENSBTAG00000023895
ENSBTAG00000023918	ENSBTAG00000023918
ENSBTAG00000024125	ENSBTAG00000024125
ENSBTAG00000024233	ENSBTAG00000024233
ENSBTAG00000024272	ENSBTAG00000024272
ENSBTAG00000024288	ENSBTAG00000024288
ENSBTAG00000024311	ENSBTAG00000024311
ENSBTAG00000024318	ENSBTAG00000024318
ENSBTAG00000024608	ENSBTAG00000024608
ENSBTAG00000024791	ENSBTAG00000024791
ENSBTAG00000024839	ENSBTAG00000024839
ENSBTAG00000024901	ENSBTAG00000024901
ENSBTAG00000024960	ENSBTAG00000024960
ENSBTAG00000024964	ENSBTAG00000024964
ENSBTAG00000025126	ENSBTAG00000025126
ENSBTAG00000025219	ENSBTAG00000025219
ENSBTAG00000025283	ENSBTAG00000025283
ENSBTAG00000025428	ENSBTAG00000025428
ENSBTAG00000025485	ENSBTAG00000025485
ENSBTAG00000025764	ENSBTAG00000025764
ENSBTAG00000025847	ENSBTAG00000025847
ENSBTAG00000025908	ENSBTAG00000025908
ENSBTAG00000025920	ENSBTAG00000025920
ENSBTAG00000025951	ENSBTAG00000025951
ENSBTAG00000025952	ENSBTAG00000025952
ENSBTAG00000025968	ENSBTAG00000025968
ENSBTAG00000026025	ENSBTAG00000026025
ENSBTAG00000026034	ENSBTAG00000026034
ENSBTAG00000026148	ENSBTAG00000026148
ENSBTAG00000026340	ENSBTAG00000026340
ENSBTAG00000026505	ENSBTAG00000026505
ENSBTAG00000026578	ENSBTAG00000026578
ENSBTAG00000026611	ENSBTAG00000026611
ENSBTAG00000026796	ENSBTAG00000026796
ENSBTAG00000027015	ENSBTAG00000027015
ENSBTAG00000027172	ENSBTAG00000027172
ENSBTAG00000027279	ENSBTAG00000027279
ENSBTAG00000027341	ENSBTAG00000027341
ENSBTAG00000027420	ENSBTAG00000027420
ENSBTAG00000027629	ENSBTAG00000027629
ENSBTAG00000027727	ENSBTAG00000027727
ENSBTAG00000027770	ENSBTAG00000027770
ENSBTAG00000027825	ENSBTAG00000027825
ENSBTAG00000027974	ENSBTAG00000027974
ENSBTAG00000027978	ENSBTAG00000027978
ENSBTAG00000030230	ENSBTAG00000030230
ENSBTAG00000030269	ENSBTAG00000030269
ENSBTAG00000030281	ENSBTAG00000030281
ENSBTAG00000030490	ENSBTAG00000030490
ENSBTAG00000030502	ENSBTAG00000030502
ENSBTAG00000030505	ENSBTAG00000030505
ENSBTAG00000030683	ENSBTAG00000030683
ENSBTAG00000030735	ENSBTAG00000030735
ENSBTAG00000030792	ENSBTAG00000030792
ENSBTAG00000030802	ENSBTAG00000030802
ENSBTAG00000030838	ENSBTAG00000030838
ENSBTAG00000030841	ENSBTAG00000030841
ENSBTAG00000030890	ENSBTAG00000030890
ENSBTAG00000030892	ENSBTAG00000030892
ENSBTAG00000030920	ENSBTAG00000030920
ENSBTAG00000030927	ENSBTAG00000030927
ENSBTAG00000030941	ENSBTAG00000030941
ENSBTAG00000031018	ENSBTAG00000031018
ENSBTAG00000031076	ENSBTAG00000031076
ENSBTAG00000031115	ENSBTAG00000031115
ENSBTAG00000031214	ENSBTAG00000031214
ENSBTAG00000031234	ENSBTAG00000031234
ENSBTAG00000031256	ENSBTAG00000031256
ENSBTAG00000031355	ENSBTAG00000031355
ENSBTAG00000031359	ENSBTAG00000031359
ENSBTAG00000031468	ENSBTAG00000031468
ENSBTAG00000031507	ENSBTAG00000031507
ENSBTAG00000031523	ENSBTAG00000031523
ENSBTAG00000031548	ENSBTAG00000031548
ENSBTAG00000031764	ENSBTAG00000031764
ENSBTAG00000031825	ENSBTAG00000031825
ENSBTAG00000031958	ENSBTAG00000031958
ENSBTAG00000032136	ENSBTAG00000032136
ENSBTAG00000032373	ENSBTAG00000032373
ENSBTAG00000032428	ENSBTAG00000032428
ENSBTAG00000032429	ENSBTAG00000032429
ENSBTAG00000032432	ENSBTAG00000032432
ENSBTAG00000032450	ENSBTAG00000032450
ENSBTAG00000032687	ENSBTAG00000032687
ENSBTAG00000032812	ENSBTAG00000032812
ENSBTAG00000032896	ENSBTAG00000032896
ENSBTAG00000032899	ENSBTAG00000032899
ENSBTAG00000032923	ENSBTAG00000032923
ENSBTAG00000032944	ENSBTAG00000032944
ENSBTAG00000033122	ENSBTAG00000033122
ENSBTAG00000033166	ENSBTAG00000033166
ENSBTAG00000033377	ENSBTAG00000033377
ENSBTAG00000033523	ENSBTAG00000033523
ENSBTAG00000033656	ENSBTAG00000033656
ENSBTAG00000033806	ENSBTAG00000033806
ENSBTAG00000034170	ENSBTAG00000034170
ENSBTAG00000034323	ENSBTAG00000034323
ENSBTAG00000034332	ENSBTAG00000034332
ENSBTAG00000034372	ENSBTAG00000034372
ENSBTAG00000034433	ENSBTAG00000034433
ENSBTAG00000034560	ENSBTAG00000034560
ENSBTAG00000034597	ENSBTAG00000034597
ENSBTAG00000034609	ENSBTAG00000034609
ENSBTAG00000034657	ENSBTAG00000034657
ENSBTAG00000034674	ENSBTAG00000034674
ENSBTAG00000034844	ENSBTAG00000034844
ENSBTAG00000034845	ENSBTAG00000034845
ENSBTAG00000034871	ENSBTAG00000034871
ENSBTAG00000034945	ENSBTAG00000034945
ENSBTAG00000034973	ENSBTAG00000034973
ENSBTAG00000035122	ENSBTAG00000035122
ENSBTAG00000035660	ENSBTAG00000035660
ENSBTAG00000035708	ENSBTAG00000035708
ENSBTAG00000035709	ENSBTAG00000035709
ENSBTAG00000035926	ENSBTAG00000035926
ENSBTAG00000035945	ENSBTAG00000035945
ENSBTAG00000036061	ENSBTAG00000036061
ENSBTAG00000036116	ENSBTAG00000036116
ENSBTAG00000037410	ENSBTAG00000037410
ENSBTAG00000037421	ENSBTAG00000037421
ENSBTAG00000037509	ENSBTAG00000037509
ENSBTAG00000037539	ENSBTAG00000037539
ENSBTAG00000037550	ENSBTAG00000037550
ENSBTAG00000037552	ENSBTAG00000037552
ENSBTAG00000037570	ENSBTAG00000037570
ENSBTAG00000037600	ENSBTAG00000037600
ENSBTAG00000037602	ENSBTAG00000037602
ENSBTAG00000037603	ENSBTAG00000037603
ENSBTAG00000037605	ENSBTAG00000037605
ENSBTAG00000037634	ENSBTAG00000037634
ENSBTAG00000037665	ENSBTAG00000037665
ENSBTAG00000037826	ENSBTAG00000037826
ENSBTAG00000037925	ENSBTAG00000037925
ENSBTAG00000037932	ENSBTAG00000037932
ENSBTAG00000037937	ENSBTAG00000037937
ENSBTAG00000038064	ENSBTAG00000038064
ENSBTAG00000038080	ENSBTAG00000038080
ENSBTAG00000038111	ENSBTAG00000038111
ENSBTAG00000038138	ENSBTAG00000038138
ENSBTAG00000038146	ENSBTAG00000038146
ENSBTAG00000038174	ENSBTAG00000038174
ENSBTAG00000038204	ENSBTAG00000038204
ENSBTAG00000038214	ENSBTAG00000038214
ENSBTAG00000038238	ENSBTAG00000038238
ENSBTAG00000038395	ENSBTAG00000038395
ENSBTAG00000038411	ENSBTAG00000038411
ENSBTAG00000038497	ENSBTAG00000038497
ENSBTAG00000038526	ENSBTAG00000038526
ENSBTAG00000038536	ENSBTAG00000038536
ENSBTAG00000038616	ENSBTAG00000038616
ENSBTAG00000038619	ENSBTAG00000038619
ENSBTAG00000038625	ENSBTAG00000038625
ENSBTAG00000038680	ENSBTAG00000038680
ENSBTAG00000038759	ENSBTAG00000038759
ENSBTAG00000038761	ENSBTAG00000038761
ENSBTAG00000038900	ENSBTAG00000038900
ENSBTAG00000038903	ENSBTAG00000038903
ENSBTAG00000038921	ENSBTAG00000038921
ENSBTAG00000038978	ENSBTAG00000038978
ENSBTAG00000039011	ENSBTAG00000039011
ENSBTAG00000039066	ENSBTAG00000039066
ENSBTAG00000039086	ENSBTAG00000039086
ENSBTAG00000039169	ENSBTAG00000039169
ENSBTAG00000039186	ENSBTAG00000039186
ENSBTAG00000039189	ENSBTAG00000039189
ENSBTAG00000039237	ENSBTAG00000039237
ENSBTAG00000039289	ENSBTAG00000039289
ENSBTAG00000039356	ENSBTAG00000039356
ENSBTAG00000039384	ENSBTAG00000039384
ENSBTAG00000039491	ENSBTAG00000039491
ENSBTAG00000039524	ENSBTAG00000039524
ENSBTAG00000039615	ENSBTAG00000039615
ENSBTAG00000039664	ENSBTAG00000039664
ENSBTAG00000039755	ENSBTAG00000039755
ENSBTAG00000039834	ENSBTAG00000039834
ENSBTAG00000039890	ENSBTAG00000039890
ENSBTAG00000039971	ENSBTAG00000039971
ENSBTAG00000039981	ENSBTAG00000039981
ENSBTAG00000040019	ENSBTAG00000040019
ENSBTAG00000040028	ENSBTAG00000040028
ENSBTAG00000040054	ENSBTAG00000040054
ENSBTAG00000040139	ENSBTAG00000040139
ENSBTAG00000040222	ENSBTAG00000040222
ENSBTAG00000040248	ENSBTAG00000040248
ENSBTAG00000040304	ENSBTAG00000040304
ENSBTAG00000040318	ENSBTAG00000040318
ENSBTAG00000040323	ENSBTAG00000040323
ENSBTAG00000040344	ENSBTAG00000040344
ENSBTAG00000040351	ENSBTAG00000040351
ENSBTAG00000040367	ENSBTAG00000040367
ENSBTAG00000040387	ENSBTAG00000040387
ENSBTAG00000040393	ENSBTAG00000040393
ENSBTAG00000040409	ENSBTAG00000040409
ENSBTAG00000040461	ENSBTAG00000040461
ENSBTAG00000040533	ENSBTAG00000040533
ENSBTAG00000044066	ENSBTAG00000044066
ENSBTAG00000044157	ENSBTAG00000044157
ENSBTAG00000045495	ENSBTAG00000045495
ENSBTAG00000045531	ENSBTAG00000045531
ENSBTAG00000045542	ENSBTAG00000045542
ENSBTAG00000045551	ENSBTAG00000045551
ENSBTAG00000045566	ENSBTAG00000045566
ENSBTAG00000045569	ENSBTAG00000045569
ENSBTAG00000045579	ENSBTAG00000045579
ENSBTAG00000045588	ENSBTAG00000045588
ENSBTAG00000045637	ENSBTAG00000045637
ENSBTAG00000045656	ENSBTAG00000045656
ENSBTAG00000045673	ENSBTAG00000045673
ENSBTAG00000045689	ENSBTAG00000045689
ENSBTAG00000045736	ENSBTAG00000045736
ENSBTAG00000045737	ENSBTAG00000045737
ENSBTAG00000045799	ENSBTAG00000045799
ENSBTAG00000045854	ENSBTAG00000045854
ENSBTAG00000045880	ENSBTAG00000045880
ENSBTAG00000045919	ENSBTAG00000045919
ENSBTAG00000045939	ENSBTAG00000045939
ENSBTAG00000045991	ENSBTAG00000045991
ENSBTAG00000046040	ENSBTAG00000046040
ENSBTAG00000046041	ENSBTAG00000046041
ENSBTAG00000046090	ENSBTAG00000046090
ENSBTAG00000046121	ENSBTAG00000046121
ENSBTAG00000046139	ENSBTAG00000046139
ENSBTAG00000046153	ENSBTAG00000046153
ENSBTAG00000046220	ENSBTAG00000046220
ENSBTAG00000046270	ENSBTAG00000046270
ENSBTAG00000046293	ENSBTAG00000046293
ENSBTAG00000046315	ENSBTAG00000046315
ENSBTAG00000046322	ENSBTAG00000046322
ENSBTAG00000046324	ENSBTAG00000046324
ENSBTAG00000046336	ENSBTAG00000046336
ENSBTAG00000046372	ENSBTAG00000046372
ENSBTAG00000046436	ENSBTAG00000046436
ENSBTAG00000046463	ENSBTAG00000046463
ENSBTAG00000046534	ENSBTAG00000046534
ENSBTAG00000046565	ENSBTAG00000046565
ENSBTAG00000046586	ENSBTAG00000046586
ENSBTAG00000046589	ENSBTAG00000046589
ENSBTAG00000046614	ENSBTAG00000046614
ENSBTAG00000046633	ENSBTAG00000046633
ENSBTAG00000046762	ENSBTAG00000046762
ENSBTAG00000046788	ENSBTAG00000046788
ENSBTAG00000046808	ENSBTAG00000046808
ENSBTAG00000046820	ENSBTAG00000046820
ENSBTAG00000046864	ENSBTAG00000046864
ENSBTAG00000046941	ENSBTAG00000046941
ENSBTAG00000046967	ENSBTAG00000046967
ENSBTAG00000046998	ENSBTAG00000046998
ENSBTAG00000047073	ENSBTAG00000047073
ENSBTAG00000047088	ENSBTAG00000047088
ENSBTAG00000047110	ENSBTAG00000047110
ENSBTAG00000047133	ENSBTAG00000047133
ENSBTAG00000047136	ENSBTAG00000047136
ENSBTAG00000047175	ENSBTAG00000047175
ENSBTAG00000047213	ENSBTAG00000047213
ENSBTAG00000047233	ENSBTAG00000047233
ENSBTAG00000047256	ENSBTAG00000047256
ENSBTAG00000047266	ENSBTAG00000047266
ENSBTAG00000047297	ENSBTAG00000047297
ENSBTAG00000047319	ENSBTAG00000047319
ENSBTAG00000047336	ENSBTAG00000047336
ENSBTAG00000047411	ENSBTAG00000047411
ENSBTAG00000047414	ENSBTAG00000047414
ENSBTAG00000047547	ENSBTAG00000047547
ENSBTAG00000047555	ENSBTAG00000047555
ENSBTAG00000047568	ENSBTAG00000047568
ENSBTAG00000047605	ENSBTAG00000047605
ENSBTAG00000047647	ENSBTAG00000047647
ENSBTAG00000047659	ENSBTAG00000047659
ENSBTAG00000047675	ENSBTAG00000047675
ENSBTAG00000047690	ENSBTAG00000047690
ENSBTAG00000047691	ENSBTAG00000047691
ENSBTAG00000047757	ENSBTAG00000047757
ENSBTAG00000047783	ENSBTAG00000047783
ENSBTAG00000047787	ENSBTAG00000047787
ENSBTAG00000047816	ENSBTAG00000047816
ENSBTAG00000047830	ENSBTAG00000047830
ENSBTAG00000047847	ENSBTAG00000047847
ENSBTAG00000047849	ENSBTAG00000047849
ENSBTAG00000047863	ENSBTAG00000047863
ENSBTAG00000047869	ENSBTAG00000047869
ENSBTAG00000047946	ENSBTAG00000047946
ENSBTAG00000047990	ENSBTAG00000047990
ENSBTAG00000048002	ENSBTAG00000048002
ENSBTAG00000048007	ENSBTAG00000048007
ENSBTAG00000048047	ENSBTAG00000048047
ENSBTAG00000048086	ENSBTAG00000048086
ENSBTAG00000048087	ENSBTAG00000048087
ENSBTAG00000048088	ENSBTAG00000048088
ENSBTAG00000048096	ENSBTAG00000048096
ENSBTAG00000048114	ENSBTAG00000048114
ENSBTAG00000048153	ENSBTAG00000048153
ENSBTAG00000048225	ENSBTAG00000048225
ENSBTAG00000048228	ENSBTAG00000048228
ENSBTAG00000048244	ENSBTAG00000048244
ENSBTAG00000048265	ENSBTAG00000048265
ENSBTAG00000048283	ENSBTAG00000048283
ENSBTAG00000048323	ENSBTAG00000048323
ENSBTAG00000048327	ENSBTAG00000048327
ENSBTAG00000048340	ENSBTAG00000048340
ENSBTAG00000048341	ENSBTAG00000048341
ENSBTAG00000048343	ENSBTAG00000048343
ENSBTAG00000048345	ENSBTAG00000048345
ENSBTAG00000048348	ENSBTAG00000048348
ENSBTAG00000048389	ENSBTAG00000048389
ENSBTAG00000048417	ENSBTAG00000048417
ENSBTAG00000048426	ENSBTAG00000048426
ENSBTAG00000048428	ENSBTAG00000048428
ENSBTAG00000048452	ENSBTAG00000048452
ENSBTAG00000048468	ENSBTAG00000048468
ENSBTAG00000048488	ENSBTAG00000048488
ENSBTAG00000048491	ENSBTAG00000048491
ENSBTAG00000048495	ENSBTAG00000048495
ENSBTAG00000048507	ENSBTAG00000048507
ENSBTAG00000048510	ENSBTAG00000048510
ENSBTAG00000048516	ENSBTAG00000048516
ENSBTAG00000048533	ENSBTAG00000048533
ENSBTAG00000048539	ENSBTAG00000048539
ENSBTAG00000048580	ENSBTAG00000048580
ENSBTAG00000048581	ENSBTAG00000048581
ENSBTAG00000048587	ENSBTAG00000048587
ENSBTAG00000048605	ENSBTAG00000048605
ENSBTAG00000048619	ENSBTAG00000048619
ENSBTAG00000048623	ENSBTAG00000048623
ENSBTAG00000048625	ENSBTAG00000048625
ENSBTAG00000048634	ENSBTAG00000048634
ENSBTAG00000048641	ENSBTAG00000048641
ENSBTAG00000048648	ENSBTAG00000048648
ENSBTAG00000048653	ENSBTAG00000048653
ENSBTAG00000048654	ENSBTAG00000048654
ENSBTAG00000048678	ENSBTAG00000048678
ENSBTAG00000048692	ENSBTAG00000048692
ENSBTAG00000048693	ENSBTAG00000048693
ENSBTAG00000048696	ENSBTAG00000048696
ENSBTAG00000048720	ENSBTAG00000048720
ENSBTAG00000048724	ENSBTAG00000048724
ENSBTAG00000048756	ENSBTAG00000048756
ENSBTAG00000048771	ENSBTAG00000048771
ENSBTAG00000048788	ENSBTAG00000048788
ENSBTAG00000048795	ENSBTAG00000048795
ENSBTAG00000048799	ENSBTAG00000048799
ENSBTAG00000048815	ENSBTAG00000048815
ENSBTAG00000048821	ENSBTAG00000048821
ENSBTAG00000048835	ENSBTAG00000048835
ENSBTAG00000048847	ENSBTAG00000048847
ENSBTAG00000048848	ENSBTAG00000048848
ENSBTAG00000048914	ENSBTAG00000048914
ENSBTAG00000048927	ENSBTAG00000048927
ENSBTAG00000048931	ENSBTAG00000048931
ENSBTAG00000048954	ENSBTAG00000048954
ENSBTAG00000048963	ENSBTAG00000048963
ENSBTAG00000048971	ENSBTAG00000048971
ENSBTAG00000048976	ENSBTAG00000048976
ENSBTAG00000048983	ENSBTAG00000048983
ENSBTAG00000048997	ENSBTAG00000048997
ENSBTAG00000049004	ENSBTAG00000049004
ENSBTAG00000049013	ENSBTAG00000049013
ENSBTAG00000049026	ENSBTAG00000049026
ENSBTAG00000049029	ENSBTAG00000049029
ENSBTAG00000049041	ENSBTAG00000049041
ENSBTAG00000049042	ENSBTAG00000049042
ENSBTAG00000049066	ENSBTAG00000049066
ENSBTAG00000049069	ENSBTAG00000049069
ENSBTAG00000049070	ENSBTAG00000049070
ENSBTAG00000049082	ENSBTAG00000049082
ENSBTAG00000049102	ENSBTAG00000049102
ENSBTAG00000049117	ENSBTAG00000049117
ENSBTAG00000049126	ENSBTAG00000049126
ENSBTAG00000049147	ENSBTAG00000049147
ENSBTAG00000049161	ENSBTAG00000049161
ENSBTAG00000049168	ENSBTAG00000049168
ENSBTAG00000049173	ENSBTAG00000049173
ENSBTAG00000049190	ENSBTAG00000049190
ENSBTAG00000049198	ENSBTAG00000049198
ENSBTAG00000049216	ENSBTAG00000049216
ENSBTAG00000049243	ENSBTAG00000049243
ENSBTAG00000049254	ENSBTAG00000049254
ENSBTAG00000049259	ENSBTAG00000049259
ENSBTAG00000049263	ENSBTAG00000049263
ENSBTAG00000049264	ENSBTAG00000049264
ENSBTAG00000049275	ENSBTAG00000049275
ENSBTAG00000049278	ENSBTAG00000049278
ENSBTAG00000049284	ENSBTAG00000049284
ENSBTAG00000049286	ENSBTAG00000049286
ENSBTAG00000049305	ENSBTAG00000049305
ENSBTAG00000049315	ENSBTAG00000049315
ENSBTAG00000049318	ENSBTAG00000049318
ENSBTAG00000049333	ENSBTAG00000049333
ENSBTAG00000049339	ENSBTAG00000049339
ENSBTAG00000049340	ENSBTAG00000049340
ENSBTAG00000049343	ENSBTAG00000049343
ENSBTAG00000049365	ENSBTAG00000049365
ENSBTAG00000049367	ENSBTAG00000049367
ENSBTAG00000049371	ENSBTAG00000049371
ENSBTAG00000049420	ENSBTAG00000049420
ENSBTAG00000049430	ENSBTAG00000049430
ENSBTAG00000049434	ENSBTAG00000049434
ENSBTAG00000049436	ENSBTAG00000049436
ENSBTAG00000049442	ENSBTAG00000049442
ENSBTAG00000049497	ENSBTAG00000049497
ENSBTAG00000049500	ENSBTAG00000049500
ENSBTAG00000049520	ENSBTAG00000049520
ENSBTAG00000049524	ENSBTAG00000049524
ENSBTAG00000049544	ENSBTAG00000049544
ENSBTAG00000049560	ENSBTAG00000049560
ENSBTAG00000049577	ENSBTAG00000049577
ENSBTAG00000049584	ENSBTAG00000049584
ENSBTAG00000049585	ENSBTAG00000049585
ENSBTAG00000049587	ENSBTAG00000049587
ENSBTAG00000049593	ENSBTAG00000049593
ENSBTAG00000049612	ENSBTAG00000049612
ENSBTAG00000049630	ENSBTAG00000049630
ENSBTAG00000049631	ENSBTAG00000049631
ENSBTAG00000049636	ENSBTAG00000049636
ENSBTAG00000049638	ENSBTAG00000049638
ENSBTAG00000049645	ENSBTAG00000049645
ENSBTAG00000049649	ENSBTAG00000049649
ENSBTAG00000049667	ENSBTAG00000049667
ENSBTAG00000049669	ENSBTAG00000049669
ENSBTAG00000049677	ENSBTAG00000049677
ENSBTAG00000049682	ENSBTAG00000049682
ENSBTAG00000049737	ENSBTAG00000049737
ENSBTAG00000049744	ENSBTAG00000049744
ENSBTAG00000049752	ENSBTAG00000049752
ENSBTAG00000049758	ENSBTAG00000049758
ENSBTAG00000049760	ENSBTAG00000049760
ENSBTAG00000049771	ENSBTAG00000049771
ENSBTAG00000049784	ENSBTAG00000049784
ENSBTAG00000049805	ENSBTAG00000049805
ENSBTAG00000049815	ENSBTAG00000049815
ENSBTAG00000049817	ENSBTAG00000049817
ENSBTAG00000049836	ENSBTAG00000049836
ENSBTAG00000049856	ENSBTAG00000049856
ENSBTAG00000049891	ENSBTAG00000049891
ENSBTAG00000049906	ENSBTAG00000049906
ENSBTAG00000049929	ENSBTAG00000049929
ENSBTAG00000049987	ENSBTAG00000049987
ENSBTAG00000049991	ENSBTAG00000049991
ENSBTAG00000049994	ENSBTAG00000049994
ENSBTAG00000050005	ENSBTAG00000050005
ENSBTAG00000050010	ENSBTAG00000050010
ENSBTAG00000050051	ENSBTAG00000050051
ENSBTAG00000050067	ENSBTAG00000050067
ENSBTAG00000050070	ENSBTAG00000050070
ENSBTAG00000050080	ENSBTAG00000050080
ENSBTAG00000050086	ENSBTAG00000050086
ENSBTAG00000050090	ENSBTAG00000050090
ENSBTAG00000050093	ENSBTAG00000050093
ENSBTAG00000050097	ENSBTAG00000050097
ENSBTAG00000050109	ENSBTAG00000050109
ENSBTAG00000050139	ENSBTAG00000050139
ENSBTAG00000050156	ENSBTAG00000050156
ENSBTAG00000050176	ENSBTAG00000050176
ENSBTAG00000050194	ENSBTAG00000050194
ENSBTAG00000050203	ENSBTAG00000050203
ENSBTAG00000050212	ENSBTAG00000050212
ENSBTAG00000050216	ENSBTAG00000050216
ENSBTAG00000050222	ENSBTAG00000050222
ENSBTAG00000050232	ENSBTAG00000050232
ENSBTAG00000050235	ENSBTAG00000050235
ENSBTAG00000050250	ENSBTAG00000050250
ENSBTAG00000050251	ENSBTAG00000050251
ENSBTAG00000050258	ENSBTAG00000050258
ENSBTAG00000050274	ENSBTAG00000050274
ENSBTAG00000050276	ENSBTAG00000050276
ENSBTAG00000050279	ENSBTAG00000050279
ENSBTAG00000050321	ENSBTAG00000050321
ENSBTAG00000050323	ENSBTAG00000050323
ENSBTAG00000050345	ENSBTAG00000050345
ENSBTAG00000050352	ENSBTAG00000050352
ENSBTAG00000050355	ENSBTAG00000050355
ENSBTAG00000050377	ENSBTAG00000050377
ENSBTAG00000050398	ENSBTAG00000050398
ENSBTAG00000050418	ENSBTAG00000050418
ENSBTAG00000050420	ENSBTAG00000050420
ENSBTAG00000050422	ENSBTAG00000050422
ENSBTAG00000050449	ENSBTAG00000050449
ENSBTAG00000050450	ENSBTAG00000050450
ENSBTAG00000050496	ENSBTAG00000050496
ENSBTAG00000050498	ENSBTAG00000050498
ENSBTAG00000050509	ENSBTAG00000050509
ENSBTAG00000050528	ENSBTAG00000050528
ENSBTAG00000050557	ENSBTAG00000050557
ENSBTAG00000050570	ENSBTAG00000050570
ENSBTAG00000050580	ENSBTAG00000050580
ENSBTAG00000050593	ENSBTAG00000050593
ENSBTAG00000050604	ENSBTAG00000050604
ENSBTAG00000050611	ENSBTAG00000050611
ENSBTAG00000050652	ENSBTAG00000050652
ENSBTAG00000050670	ENSBTAG00000050670
ENSBTAG00000050679	ENSBTAG00000050679
ENSBTAG00000050685	ENSBTAG00000050685
ENSBTAG00000050686	ENSBTAG00000050686
ENSBTAG00000050688	ENSBTAG00000050688
ENSBTAG00000050692	ENSBTAG00000050692
ENSBTAG00000050695	ENSBTAG00000050695
[truncated: 2,865 more rows]

## Sheet: Table S4
Table S4. Top-100 highly expressed genes on each oocyte size group. Enriched pathways from gene ontology analysis are shown in the panels on the right.
[truncated: 193 more rows]

[truncated: 9 more sheets: Table S5, Table S6, Table S7, Table S8, Table S9, Table S10, Table S11, Table S12, Table S13]
